# Supplementary material for: A Multi-Sample Based Method for Identifying Common CNVs in Normal Human Genomic Structure Using High-Resolution aCGH Data
Source: PLoS One. 2011 Oct 31;6(10):e26975. doi: 10.1371/journal.pone.0026975 (PMC3205051; doi:10.1371/journal.pone.0026975)
Supplement: File S3 — CNVZ results identified by our method for whole chromosome. (XLS) [file pone.0026975.s007.xls]

## Sheet: Sample ID
HapMap sample	Our notation for samples
NA06985	0
NA07037	1
NA07045	2
NA11894	3
NA11931	4
NA11993	5
NA11995	6
NA12004	7
NA12006	8
NA12044	9
NA12156	10
NA12239	11
NA12287	12
NA12414	13
NA12489	14
NA12749	15
NA12776	16
NA12828	17
NA12878	18
NA15510	19
NA18502	20
NA18505	21
NA18508	22
NA18511	23
NA18517	24
NA18523	25
NA18858	26
NA18861	27
NA18907	28
NA18909	29
NA18916	30
NA19099	31
NA19108	32
NA19114	33
NA19129	34
NA19147	35
NA19190	36
NA19225	37
NA19240	38
NA19257	39

## Sheet: CNVZ results
ID	s_coord	e_coord	len	Compared with CNVE(Conrad 09)
1	14430011	14884268	454258	[CNVR8071.1] 90.9151% 412989
2	14884268	14885570	1303	[CNVR8072.2] 63.0084% 821
3	14948161	14976116	27956	[CNVR8072.2] 100% 27956
4	14976116	14999981	23866	[CNVR8072.2] 100% 23866
5	15681220	15681870	651
6	15689350	15689943	594
7	15985591	15986853	1263
8	16039706	16040341	636
9	16101281	16101856	576
10	16150139	16160726	10588	[CNVR8080.1] 92.4348% 9787
11	16160726	16161611	886
12	16374618	16375921	1304
13	16383747	16385314	1568
14	16436868	16438623	1756	[CNVR8081.1] 37.1298% 652
15	16439670	16441293	1624	[CNVR8081.1] 8.49754% 138
16	16544499	16545149	651
17	16602580	16603685	1106
18	16614996	16616206	1211
19	16847815	16848415	601
20	16871245	16873739	2495	[CNVR8085.1] 64.1683% 1601
21	16932473	16933073	601
22	17034723	17063864	29142	[CNVR8087.2] 92.3993% 26927
23	17068769	17097741	28973	[CNVR8087.2] 100% 28973
24	17097741	17101421	3681	[CNVR8087.2] 100% 3681
25	17101486	17102246	761	[CNVR8087.2] 100% 761
26	17102246	17227945	125700	[CNVR8087.2] 100% 125700
27	17227945	17258184	30240	[CNVR8087.2] 100% 30240
28	17260591	17264226	3636	[CNVR8087.2] 100% 3636
29	17264356	17285338	20983	[CNVR8087.2] 100% 20983
30	17285338	17285943	606	[CNVR8087.2] 100% 606
31	17285943	17293983	8041	[CNVR8087.2] 100% 8041
32	17293983	17294633	651	[CNVR8087.2] 100% 651
33	17351184	17357011	5828	[CNVR8088.1] 100% 5828
34	17357011	17357941	931	[CNVR8088.1] 100% 931
35	17542426	17543041	616
36	17833810	17834635	826
37	17894315	17894940	626
38	17951034	17963391	12358	[CNVR8090.5] 11.1992% 1384
39	18059912	18062127	2216
40	18085475	18086040	566
41	18119776	18120406	631
42	18301142	18301747	606
43	18305274	18305879	606
44	18424617	18425237	621
45	18483592	18485653	2062
46	18569056	18569696	641
47	18705540	18706445	906	[CNVR8094.4] 100% 906
48	18706445	18742575	36131	[CNVR8094.4] 100% 36131
49	18742575	18743210	636	[CNVR8094.4] 100% 636
50	18743210	18750704	7495	[CNVR8094.4] 100% 7495
51	18750704	18759113	8410	[CNVR8094.4] 100% 8410
52	18759113	18779685	20573	[CNVR8094.4] 100% 20573
53	18779685	18780290	606	[CNVR8094.4] 100% 606
54	18780290	18782968	2679	[CNVR8094.4] 100% 2679
55	18782968	18787299	4332	[CNVR8094.4] 100% 4332
56	18787299	18808981	21683	[CNVR8094.4] 100% 21683
57	18808981	18841179	32199	[CNVR8094.4] 100% 32199
58	18841179	18841764	586	[CNVR8094.4] 100% 586
59	18841764	18864664	22901	[CNVR8094.4] 100% 22901
60	18864664	18989759	125096	[CNVR8095.1] 40.1851% 50270	[CNVR8094.4] 19.8312% 24808
61	18989759	19019059	29301	[CNVR8095.1] 100% 29301
62	19019194	19022529	3336	[CNVR8095.1] 100% 3336
63	19022529	19023889	1361	[CNVR8095.1] 100% 1361
64	19082959	19083494	536
65	19132357	19133127	771
66	19230064	19234509	4446	[CNVR8096.1] 100% 4446
67	19267208	19267778	571
68	19354807	19355389	583
69	19383422	19421781	38360	[CNVR8099.6] 100% 38360
70	19466187	19466802	616
71	19789490	19850275	60786	[CNVR8100.1] 96.542% 58684
72	19850385	19851325	941	[CNVR8100.1] 100% 941
73	19851325	19999982	148658	[CNVR8100.1] 100% 148658
74	20000042	20008643	8602	[CNVR8100.1] 100% 8602
75	20008643	20010913	2271	[CNVR8100.1] 100% 2271
76	20011018	20062563	51546	[CNVR8100.1] 100% 51546
77	20062563	20101763	39201	[CNVR8100.1] 100% 39201
78	20101763	20127709	25947	[CNVR8100.1] 100% 25947
79	20141420	20152874	11455	[CNVR8101.1] 88.3893% 10125
80	20152874	20235144	82271	[CNVR8101.1] 100% 82271
81	20235144	20235729	586	[CNVR8101.1] 100% 586
82	20373646	20377272	3627
83	20515972	20516553	582
84	20516553	20518126	1574
85	20518126	20519341	1216
86	20699188	20726716	27529	[CNVR8103.1] 57.0235% 15698
87	20726716	20727311	596	[CNVR8103.1] 100% 596
88	20727311	20808413	81103	[CNVR8103.1] 100% 81103
89	20808413	20884411	75999	[CNVR8103.1] 100% 75999
90	20884411	20885064	654	[CNVR8103.1] 100% 654
91	20885064	20896987	11924	[CNVR8103.1] 100% 11924
92	20896987	20897604	618	[CNVR8103.1] 100% 618
93	20897604	20898592	989	[CNVR8103.1] 100% 989
94	20898592	20899225	634	[CNVR8103.1] 100% 634
95	20899380	20900524	1145	[CNVR8103.1] 100% 1145
96	20900524	20926456	25933	[CNVR8103.1] 100% 25933
97	20926456	20927898	1443	[CNVR8103.1] 100% 1443
98	20927898	20932847	4950	[CNVR8103.1] 100% 4950
99	20932847	21007739	74893	[CNVR8103.1] 100% 74893
100	21007739	21032554	24816	[CNVR8103.1] 100% 24816
101	21035069	21049260	14192	[CNVR8103.1] 100% 14192
102	21049260	21061704	12445	[CNVR8103.1] 100% 12445
103	21061704	21062306	603	[CNVR8103.1] 100% 603
104	21062306	21198156	135851	[CNVR8103.1] 100% 135851
105	21198156	21198768	613	[CNVR8103.1] 100% 613
106	21198768	21223475	24708	[CNVR8103.1] 100% 24708
107	21223475	21224088	614	[CNVR8103.1] 100% 614
108	21224088	21248592	24505	[CNVR8103.1] 100% 24505
109	21249202	21327780	78579	[CNVR8103.1] 100% 78579
110	21327780	21429871	102092	[CNVR8103.1] 100% 102092
111	21430731	21438452	7722	[CNVR8103.1] 100% 7722
112	21438806	21484728	45923	[CNVR8103.1] 100% 45923
113	21492650	21493413	764	[CNVR8103.1] 100% 764
114	21499733	21500958	1226	[CNVR8103.1] 100% 1226
115	21524041	21524674	634	[CNVR8103.1] 100% 634
116	21543672	21544265	594	[CNVR8103.1] 100% 594
117	21553017	21553567	551	[CNVR8103.1] 100% 551
118	21556421	21557513	1093	[CNVR8103.1] 100% 1093
119	21565935	21566705	771	[CNVR8103.1] 100% 771
120	21572184	21573548	1365	[CNVR8103.1] 100% 1365
121	21574011	21583425	9415	[CNVR8103.1] 52.4695% 4940
122	21608332	21608934	603
123	21623080	21623637	558
124	21686762	21687605	844
125	21797549	21798181	633
126	21828779	21829353	575
127	21834363	21834992	630
128	22008428	22009345	918
129	22090911	22091438	528
130	22129625	22158668	29044	[CNVR8109.1] 86.7477% 25195
131	22191447	22192171	725
132	22242720	22243360	641
133	22243360	22312450	69091	[CNVR8112.1] 93.1554% 64362
134	22452534	22453116	583
135	22599808	22600400	593
136	22612255	22614031	1777	[CNVR8114.2] 100% 1777
137	22614297	22619101	4805	[CNVR8114.2] 100% 4805
138	22619724	22625738	6015	[CNVR8114.2] 100% 6015
139	22625738	22631494	5757	[CNVR8114.2] 100% 5757
140	22631494	22632579	1086	[CNVR8114.2] 100% 1086
141	22633190	22633777	588	[CNVR8114.2] 100% 588
142	22633777	22641413	7637	[CNVR8114.2] 100% 7637
143	22641413	22652553	11141	[CNVR8114.2] 100% 11141
144	22653126	22660583	7458	[CNVR8114.2] 100% 7458
145	22660583	22665817	5235	[CNVR8114.2] 100% 5235
146	22665817	22666412	596	[CNVR8114.2] 100% 596
147	22666412	22671958	5547	[CNVR8114.2] 100% 5547
148	22671958	22676325	4368	[CNVR8114.2] 100% 4368
149	22679979	22682166	2188	[CNVR8114.2] 100% 2188
150	22682166	22682707	542	[CNVR8114.2] 100% 542
151	22686845	22691040	4196	[CNVR8114.2] 100% 4196
152	22691469	22692032	564	[CNVR8114.2] 100% 564
153	22697961	22699606	1646	[CNVR8114.2] 100% 1646
154	22724682	22725640	959	[CNVR8114.2] 100% 959
155	22725640	22727515	1876	[CNVR8114.2] 100% 1876
156	22907455	22911838	4384	[CNVR8115.4] 54.3568% 2383
157	22963777	22996062	32286	[CNVR8116.1] 100% 32286
158	23194822	23196069	1248
159	23431248	23432094	847
160	23743839	23744651	813
161	23819222	23820034	813
162	23873681	23874341	661
163	23953011	23958237	5227	[CNVR8120.1] 100% 5227
164	23958237	23959206	970	[CNVR8120.1] 100% 970
165	23977894	23979108	1215	[CNVR8120.1] 100% 1215
166	23979108	23988197	9090	[CNVR8120.1] 100% 9090
167	23988197	23988725	529	[CNVR8120.1] 100% 529
168	23988810	23989490	681	[CNVR8120.1] 100% 681
169	23989490	23994686	5197	[CNVR8120.1] 100% 5197
170	23994686	24014079	19394	[CNVR8120.1] 100% 19394
171	24014079	24014679	601	[CNVR8120.1] 100% 601
172	24014679	24139913	125235	[CNVR8120.1] 100% 125235
173	24139913	24140885	973	[CNVR8120.1] 100% 973
174	24140885	24240591	99707	[CNVR8120.1] 100% 99707
175	24240591	24241200	610	[CNVR8120.1] 100% 610
176	24370391	24370997	607
177	24392779	24393291	513
178	24912802	24913672	871
179	24985952	24987631	1680
180	24994772	24995952	1181
181	24995952	24996567	616
182	25022155	25022756	602
183	25025388	25026862	1475
184	25045630	25046515	886
185	25046515	25047115	601
186	25055929	25056549	621
187	25283232	25284517	1286
188	25315439	25316525	1087
189	25337367	25338603	1237
190	25757702	25758287	586
191	25991318	25991858	541
192	25991858	25992458	601
193	26060690	26061305	616
194	26115751	26116325	575
195	26184187	26184807	621
196	26402974	26403619	646
197	26478654	26479274	621
198	26489770	26490345	576
199	26505642	26506207	566
200	26636724	26637349	626
201	26639699	26640299	601
202	26909975	26910616	642
203	27027434	27028379	946
204	27308994	27309599	606
205	27481656	27482819	1164
206	27528923	27530190	1268
207	27560137	27561602	1466
208	27711667	27717802	6136	[CNVR8124.1] 50.8963% 3123
209	27822532	27823167	636
210	27928061	27929689	1629
211	28324275	28324975	701
212	28413471	28414456	986
213	28435265	28436135	871
214	28527700	28528316	617
215	28539652	28540247	596
216	28663937	28667493	3557	[CNVR8130.1] 23.8684% 849
217	28773019	28780525	7507
218	28907522	28908129	608
219	29140598	29141486	889
220	29198600	29199220	621
221	29361563	29362565	1003
222	29402626	29403221	596
223	29420614	29421240	627
224	29557386	29559357	1972
225	29680489	29681347	859
226	29777245	29779669	2425
227	29788872	29806705	17834	[CNVR8132.1] 74.7393% 13329
228	29806705	29807354	650
229	29829848	29830408	561
230	30007599	30008174	576
231	30059906	30060516	611
232	30244513	30245118	606
233	30582234	30583111	878
234	30670247	30671360	1114
235	30772470	30773055	586
236	31106245	31107168	924
237	31236800	31237365	566
238	31330257	31331122	866
239	31605950	31606540	591
240	31633509	31634508	1000
241	31648092	31648692	601
242	32027264	32027823	560
243	32043817	32045118	1302
244	32081448	32081963	516
245	32110239	32112537	2299	[CNVR8140.1] 98.9561% 2275
246	32175481	32176747	1267
247	32433074	32433694	621
248	32490211	32491226	1016
249	32770108	32771083	976
250	32848833	32849445	613
251	32919538	32921343	1806
252	33098819	33099389	571
253	33204935	33205521	587
254	33267459	33268339	881
255	33290183	33291119	937
256	33305335	33307225	1891
257	33380824	33381429	606
258	33625124	33628943	3820	[CNVR8144.1] 100% 3820
259	33669078	33669713	636
260	33787648	33788218	571	[CNVR8145.1] 46.9352% 268
261	33788218	33791278	3061	[CNVR8145.1] 100% 3061
262	33791278	33791853	576	[CNVR8145.1] 100% 576
263	33799433	33802836	3404	[CNVR8146.1] 38.5429% 1312	[CNVR8145.1] 7.19741% 245
264	33975663	33976333	671	[CNVR8147.3] 100% 671
265	34156840	34157438	599
266	34162607	34163197	591
267	34172845	34173970	1126
268	34397615	34398341	727
269	34534597	34538839	4243
270	34638364	34638959	596
271	34748170	34748805	636
272	34893201	34907456	14256	[CNVR8150.1] 83.193% 11860
273	35002119	35003536	1418
274	35018487	35019057	571
275	35271449	35294966	23518	[CNVR8153.1] 27.2175% 6401
276	35311161	35312306	1146
277	35788846	35789436	591
278	35990630	35991260	631
279	36230900	36231741	842
280	36724711	36725366	656
281	36837103	36837690	588
282	36907594	36908232	639
283	37001961	37002486	526
284	37179057	37179617	561
285	37188453	37189337	885
286	37251504	37252745	1242
287	37273944	37275076	1133
288	37275076	37301283	26208	[CNVR8161.1] 33.3791% 8748
289	37506859	37507459	601
290	37622660	37623250	591
291	37623250	37648608	25359	[CNVR8163.1] 18.8099% 4770
292	37857590	37858195	606
293	37895348	37896113	766
294	38088453	38089068	616
295	38095568	38096908	1341
296	38122705	38124345	1641
297	38127646	38128951	1306
298	38303695	38304280	586
299	38304280	38305365	1086
300	38481929	38482899	971
301	38642946	38643656	711
302	38743069	38744019	951
303	38871464	38874925	3462
304	39133155	39133720	566
305	39444643	39445625	983
306	39551446	39552082	637
307	39729019	39730454	1436
308	39802960	39804135	1176
309	39846281	39847379	1099
310	39922953	39925659	2707
311	39975206	39975761	556
312	39990611	39991261	651
313	40027133	40027765	633
314	40311879	40313683	1805
315	40724432	40725052	621
316	40847175	40891877	44703	[CNVR8168.1] 74.4089% 33263
317	40915716	40916561	846
318	41038588	41039228	641
319	41216322	41228818	12497	[CNVR8171.1] 100% 12497
320	41228818	41229379	562	[CNVR8171.1] 100% 562
321	41229379	41317261	87883	[CNVR8171.1] 100% 87883
322	41378134	41379473	1340
323	41636046	41637603	1558
324	41797857	41800423	2567
325	41890491	41891251	761
326	41923923	41926613	2691
327	41971898	41972518	621
328	42174047	42174927	881
329	42244576	42245730	1155
330	42399218	42399893	676
331	42482388	42482993	606
332	42662684	42664869	2186
333	42815625	42816515	891
334	42820069	42820659	591
335	42853806	42855541	1736
336	43012442	43013033	592
337	43216530	43217175	646
338	43294553	43296346	1794
339	43300638	43302153	1516
340	43303748	43304308	561
341	43323540	43324210	671
342	43507036	43517873	10838	[CNVR8180.1] 33.9269% 3677
343	43634088	43638230	4143
344	43638230	43639030	801
345	43860952	43861787	836
346	43925270	43935345	10076	[CNVR8181.1] 18.6681% 1881
347	44198543	44199118	576
348	44361660	44362180	521
349	44541091	44541812	722
350	44661037	44661652	616
351	44775526	44776126	601
352	44878315	44878902	588
353	44981317	44982812	1496
354	45006725	45007890	1166
355	45339254	45340522	1269
356	45654139	45654765	627
357	45671220	45671782	563
358	45766932	45767702	771
359	45817389	45818004	616
360	45823239	45823844	606
361	46033831	46035721	1891
362	46075129	46075729	601
363	46177442	46180918	3477
364	46220608	46221263	656
365	46235869	46236964	1096
366	46322808	46323443	636
367	46385508	46387576	2069
368	46387576	46388876	1301
369	46496553	46497144	592
370	46675979	46676634	656
371	46721496	46722096	601
372	46751533	46752129	597
373	46757464	46758636	1173
374	46806536	46807186	651
375	46948035	46948635	601
376	46977261	46977881	621
377	47049516	47050086	571
378	47065486	47067340	1855
379	47067340	47071524	4185
380	47071524	47072539	1016
381	47126960	47127565	606
382	47142253	47143475	1223
383	47216449	47217214	766
384	47280575	47281185	611
385	47281350	47282120	771
386	47384408	47384988	581
387	47392844	47393749	906
388	47419289	47419854	566
389	47447111	47447751	641
390	47482271	47483026	756
391	47488388	47489533	1146
392	47589672	47590327	656
393	47633063	47633648	586
394	47638903	47639463	561
395	47740885	47780540	39656	[CNVR8204.1] 32.1818% 12762
396	47918459	47919074	616
397	47925094	47925715	622
398	47979876	47980851	976
399	48132759	48141036	8278	[CNVR8209.1] 32.8099% 2716
400	48141036	48141928	893
401	48152288	48152903	616
402	48159200	48159792	593
403	48185166	48185671	506
404	48197612	48198247	636
405	48255985	48257708	1724
406	48313096	48313651	556
407	48479535	48480200	666
408	48480910	48481515	606
409	48730559	48731164	606
410	48786993	48787872	880
411	48792334	48792929	596
412	48826507	48827087	581
413	48896505	48897579	1075
414	48977824	48978404	581
415	48988650	48989561	912
416	49005833	49006468	636
417	49044229	49044814	586
418	49044814	49045389	576
419	49165395	49168081	2687
420	49302073	49302708	636
421	49327513	49329934	2422
422	49372175	49372775	601
423	49434757	49435364	608

## Sheet: chr1
chromosome	1
mainid	s_coord	e_coord	length	samples
0	806707	807317	611	1 3 4 6 12 13 22 24 34 36 37 38
1	812334	812929	596	1 2 3 4 7 8 9 11 12 13 16 18 20 22 23 25 26 27 28 29 32 33 34 36 38 39
2	860701	861321	621	0 5 9 14 35
3	939011	939566	556	1 2 3 5 7 8 12 13 17 20 22 23 24 26 28 30 32 33 34 35 36 37 38
4	939566	940826	1261	0 1 2 3 4 5 6 7 8 9 10 11 12 13 14 15 16 17 18 19 20 21 22 23 24 25 26 27 28 29 30 31 32 33 34 35 36 37 38 39
5	979371	979871	501	0 2 6 7 8 10 12 13 14 15 16 18 19 20 21 22 23 25 26 27 29 30 33 34 35 36 37
6	996347	997302	956	1 2 7 10 11 13 14 17 19 21 22 23 25 27 29 31 32 35 36 37 39
7	997302	1005147	7846	2 3 5 6 7 12 18 19 20 21 23 24 25 26 27 29 30 31 32 34 35 36 37 38
8	1042410	1043290	881	0 1 2 3 4 5 6 7 8 9 10 11 12 13 14 15 16 17 18 19 20 21 22 23 24 25 26 27 28 29 30 31 32 33 34 35 36 37 38 39
9	1049704	1050329	626	0 1 2 4 6 7 8 10 12 13 15 16 17 18 19 21 22 23 24 25 26 27 29 32 33 34 35 36 37 38 39
10	1059815	1060437	623	1 2 3 7 8 10 11 12 14 20 22 25 27 30 31 32 34 36 37
11	1208346	1219418	11073	0 1 2 3 7 9 10 13 15 16 17 18 19 20 21 22 23 24 25 26 27 28 29 30 31 32 34 35 36 38 39
12	1354843	1355703	861	1 2 8 10 17 19 20 28 29 31 36 39
13	1356623	1357229	607	0 1 2 3 4 5 6 7 8 9 10 11 12 13 14 15 16 17 18 19 20 21 22 23 24 25 26 27 28 29 30 31 32 33 34 35 36 37 38 39
14	1401778	1414010	12233	0 1 2 3 4 5 6 7 8 9 10 11 12 13 14 15 16 17 18 19 20 21 22 23 24 25 26 27 28 29 30 31 32 33 34 35 36 37 38 39
15	1434571	1435548	978	0 1 2 3 4 5 6 7 8 9 10 11 12 13 14 15 17 18 19 20 21 22 23 24 25 26 27 28 29 30 31 32 33 34 35 36 37 38 39
16	1467676	1468351	676	2 3 5 6 7 12 15 19 20 21 22 23 24 25 26 27 29 30 31 32 33 34 35 36 37 38 39
17	1551497	1552107	611	1 2 4 5 6 7 8 9 11 12 13 16 17 20 21 22 23 24 25 27 29 32 34 36
18	1552107	1574963	22857	8 25
19	1593462	1594052	591	0 3 5 6 8 9 12 15 18 20 21 24 25 26 27 29 30 31 33 34 36 37 39
20	1605335	1645492	40158	8 25
21	1645492	1646097	606	2 3 4 5 6 7 8 9 10 11 12 13 14 19 22 23 24 25 27 28 30 31 32 33 35 36 38 39
22	1646097	1677771	31675	8 25
23	1709456	1710076	621	35
24	1805920	1807624	1705	0 2 3 7 13 17 26 30 32
25	1817477	1819547	2071	2 6 10 12 14 16 17 25 28 32 36 37 38
26	1875546	1876416	871	2 3 5 7 10 11 14 15 18 20 24 25 28 29 30 31 37 38 39
27	1883797	1885258	1462	1 2 4 8 11 13 17 18 19 20 22 23 24 25 26 27 28 29 30 31 32 33 34 35 36 38
28	1896155	1902478	6324	0 1 2 3 4 5 6 7 8 9 10 11 12 13 14 15 16 17 18 19 20 21 22 23 24 25 26 27 28 29 30 31 32 33 34 35 36 37 38 39
29	1958575	1959160	586	0 1 2 3 4 5 6 7 8 9 10 11 12 13 14 15 16 17 18 19 20 21 22 23 24 25 26 27 28 29 30 31 32 33 34 35 36 37 38 39
30	1976527	1977132	606	1 2 3 6 9 10 13 14 15 18 19 20 24 29 30 31 32 35 37 38 39
31	2010741	2017499	6759	0 2 3 4 7 9 10 13 15 16 17 18 19 20 21 22 23 25 26 27 28 29 31 32 33 34 35 36 37 38 39
32	2037314	2037952	639	0 1 2 3 5 7 9 10 11 19 20 21 26 29 32 33 34 35 39
33	2072737	2073887	1151	0 1 2 3 4 5 6 7 8 9 10 11 12 13 14 15 16 17 18 19 20 21 22 23 24 25 26 27 28 29 30 31 32 33 34 35 36 37 38 39
34	2107572	2108159	588	0 1 3 4 5 8 10 11 12 13 14 16 17 19 20 22 23 26 28 29 31 33 34 36
35	2201333	2211970	10638	0 4 5 10 11 17 25 29 30 32 34 38 39
36	2249435	2251376	1942	0 1 2 3 4 5 6 7 8 9 10 11 12 13 14 16 17 19 20 22 23 25 26 27 28 29 31 32 33 35 36 37 39
37	2251376	2252006	631	0 1 2 3 4 6 7 8 10 14 19 20 23 24 26 30 34 36
38	2278599	2279214	616	2 7 10 19 32
39	2309239	2309839	601	11
40	2375509	2376139	631	1 2 3 5 6 8 9 10 11 12 13 14 15 17 18 20 21 22 23 24 25 26 28 29 30 31 32 33 34 35 36 37 38 39
41	2387563	2388193	631	1 2 4 5 8 12 18 20 23 24 25 27 29 31 33 36 38 39
42	2397333	2397913	581	1 2 3 4 5 7 8 10 11 14 28 29
43	2422175	2422775	601	1 2 3 4 5 6 7 8 12 13 14 20 21 22 25 26 27 28 29 31 32 34 35 36 38 39
44	2424010	2424650	641	0 1 2 3 4 5 7 8 9 10 12 13 14 16 17 18 19 23 24 26 28 29 30 31 32 33 35 37 38
45	2454242	2454817	576	0 1 2 3 4 5 6 7 8 9 10 11 12 13 14 15 16 17 19 20 21 22 23 24 25 26 27 28 29 30 31 32 33 34 35 37 38
46	2469032	2469615	584	0 1 2 3 4 5 7 8 10 12 13 14 15 16 17 19 22 23 26 27 28 29 30 31 33 35 36 37 38
47	2512579	2514209	1631	0 2 3 4 6 7 8 10 11 14 16 20 21 22 23 25 26 28 30 31 32 33 34 35 36 37 38
48	2533044	2533650	607	0 1 2 3 4 5 7 9 10 11 12 13 14 16 17 18 19 21 23 30 31 32 35 36 37
49	2555140	2684671	129532	0 1 2 3 4 5 6 7 9 10 11 12 13 15 16 17 18 21 23 24 30 33 34 35 38 39
50	2739552	2740197	646	1 2 3 5 6 7 8 9 10 12 13 14 15 16 18 20 24 25 27 29 31 32 34 36 38 39
51	2763683	2764253	571	0 1 2 4 5 7 8 9 10 11 12 13 14 16 17 18 19 20 21 22 23 24 26 27 30 31 32 34 35 36 38
52	2775618	2776223	606	0 1 3 4 5 6 7 8 9 10 11 13 16 17 18 22 23 25 26 27 28 32 33 34 36 37 38 39
53	2878925	2879565	641	0 1 2 3 5 6 7 8 9 10 12 16 17 18 19 21 22 23 24 25 26 27 29 30 32 33 35 36
54	2952789	2953416	628	6 7 8 10 12 15 16 19 22 25 26 28 30 33 34 36 38
55	2972594	2973194	601	0 1 2 3 4 5 7 10 12 13 14 16 17 19 22 24 27 29 31 34 35 36 39
56	2999070	2999650	581	0 1 2 3 4 6 7 8 9 10 11 12 13 15 16 17 19 21 24 25 26 27 29 30 31 32 33 35 37 38
57	3071288	3075725	4438	0 1 2 3 4 7 8 10 11 12 13 14 15 16 17 18 19 22 23 25 27 28 29 35 38
58	3098430	3099065	636	3 6 12 16 19 30 33 35
59	3131911	3132571	661	0 1 2 3 4 5 6 7 8 9 10 11 12 13 14 15 16 17 19 20 21 22 23 24 25 26 27 28 29 30 31 32 35 37 38 39
60	3153896	3154476	581	1 2 6 8 10 11 14 16 17 22 23 24 26 27 28 29 31 32 33 34 35 36 37 39
61	3158599	3159249	651	11 12 19 22
62	3183511	3184206	696	0 1 2 3 5 6 8 10 11 12 13 15 18 19 21 25 26 29 30 33 34 35 36 39
63	3188307	3188947	641	0 2 3 4 5 6 7 8 9 10 12 13 14 15 16 17 19 22 26 27 29 30 31 32 33 34 36 37 38
64	3226211	3226821	611	1 3 6 7 10 11 12 13 14 15 17 18 19 20 24 25 26 27 28 29 30 32 33 34 35 36 38 39
65	3236111	3236741	631	6 7 8 10 13 16 35
66	3240865	3241450	586	0 1 2 3 4 5 6 7 8 9 10 11 12 13 14 15 16 17 18 19 20 21 22 23 24 25 26 27 28 29 30 31 32 33 34 35 36 37 38 39
67	3326669	3327249	581	0 2 4 6 10 13 28 29 30 36 37
68	3352526	3353563	1038	0 1 2 3 4 6 7 8 9 10 11 12 13 14 15 16 17 18 19 20 21 22 24 25 26 27 28 29 30 31 32 33 34 35 36 37 38 39
69	3410467	3411047	581	0 1 2 3 4 5 6 7 8 10 11 12 13 14 15 17 18 19 20 21 22 23 24 25 26 27 28 29 30 31 32 34 35 36 37 38 39
70	3422004	3422629	626	0 1 2 4 7 10 11 13 14 15 17 18 22 23 24 27 28 29 31 32 33 34 35 36 37
71	3430026	3430631	606	1 2 4 5 6 8 9 10 13 14 15 16 19 21 22 23 24 29 30 32 33 34 35 36 38
72	3432486	3434226	1741	1 3 4 5 6 12 13 14 15 16 17 18 23 25 29 30 31 35 36 37 39
73	3447558	3448143	586	0 1 3 4 5 6 7 8 9 10 11 13 15 17 18 20 22 24 28 29 30 31 32 33 34 35 36 38
74	3454413	3455023	611	0 1 2 3 7 10 11 12 14 15 22 24 25 28 29 32 35 36
75	3455163	3455973	811	0 14 17 20 21 22 23 26 27 29 32 35 36 37
76	3476060	3476705	646	0 3 15 19 21 28 29 32 34 36 38
77	3476705	3480880	4176	1 2 4 5 6 8 10 11 12 13 15 17 18 20 21 22 23 24 25 28 29 30 31 33 34 35 36 38
78	3480880	3481725	846	0 2 3 4 6 7 8 10 12 13 14 15 16 17 19 20 21 22 23 24 25 26 28 29 30 31 32 33 34 36 37 38
79	3551176	3551741	566	0 2 6 7 9 10 11 12 13 14 17 18 21 24 25 27 28 29 30 31 32 34 36 37 38 39
80	3551741	3552988	1248	0 2 3 4 5 7 8 10 11 12 14 15 16 17 18 19 20 21 23 24 26 27 28 29 30 31 33 34 35 36 38 39
81	3560611	3561216	606	1 2 4 5 8 10 11 12 14 17 18 19 23 24 26 27 28 29 30 31 32 33 34 36 37 38 39
82	3620582	3621147	566	0 1 2 3 4 5 6 7 8 9 10 11 12 13 14 15 17 18 19 20 22 23 24 25 26 27 28 29 30 31 32 33 34 35 36 37 38 39
83	3640110	3640705	596	0
84	3656063	3656952	890	1 2 3 6 8 10 11 12 13 14 17 19 21 24 26 28 29 31 32 34 35 36 37 38 39
85	3681526	3682086	561	0 1 2 3 5 6 7 9 12 13 14 15 16 17 19 20 21 22 23 24 26 27 29 30 31 32 36 38 39
86	3831468	3832083	616	0 4 6 7 8 10 11 13 14 16 20 23 25 27 28 29 30 31 33 34 35 39
87	3933152	3933757	606	0 1 2 3 4 5 6 7 8 9 10 11 12 13 14 15 16 17 18 19 20 22 23 24 25 26 27 28 29 30 31 32 33 34 35 36 37 38 39
88	3981619	3982324	706	0 1 2 3 4 5 6 7 8 9 10 11 12 13 14 15 16 17 18 19 20 21 22 23 24 25 26 27 28 29 30 31 32 33 34 35 36 37 38 39
89	3992498	3993158	661	21 23 24 26 28 31 34 35 36
90	4094405	4094985	581	0 1 2 3 4 5 6 7 8 9 10 11 12 13 14 15 16 17 18 19 20 21 22 23 24 25 26 27 28 29 30 31 32 33 34 35 36 37 38 39
91	4113430	4114591	1162	0 1 2 3 4 6 7 8 9 11 12 13 14 15 16 17 18 19 20 21 22 23 24 25 26 27 28 29 30 31 32 33 34 35 36 37 38 39
92	4149808	4150466	659	0 1 2 6 7 9 12 13 14 15 16 17 19 21 22 23 24 26 27 29 30 31 32 34 35 36 37 38 39
93	4152476	4153052	577	0 2 5 6 8 9 10 16 18 21 22 23 25 26 27 28 30 34 35 38
94	4178480	4179096	617	3
95	4215745	4216360	616	1 2 3 4 7 8 9 11 12 15 16 18 20 21 22 24 26 27 30 33 34 35 36 38 39
96	4218771	4219591	821	0 1 2 3 4 5 6 7 8 9 10 11 12 13 14 15 16 17 18 19 20 21 22 23 24 25 26 27 28 29 30 31 32 33 34 35 36 37 38 39
97	4234806	4235491	686	0 1 4 6 7 8 9 11 12 13 15 16 17 18 19 21 23 24 26 27 28 29 30 31 32 33 34 36 37 38 39
98	4235491	4236091	601	0 1 2 3 4 5 6 7 9 10 12 13 14 15 16 17 18 19 20 21 23 24 27 28 29 30 32 34 35 36 38 39
99	4240256	4241571	1316	12 22 25 28 29 30 31 33 35 38 39
100	4272735	4273594	860	1 2 3 4 6 7 8 11 15 16 17 18 20 22 23 24 25 26 28 32 34 35 36 37 38 39
101	4281850	4282415	566	0 1 2 3 4 5 6 7 8 9 10 11 12 13 14 15 16 17 18 19 20 21 22 23 24 25 26 27 28 29 30 31 32 33 34 35 36 37 38 39
102	4302006	4305296	3291	0 1 2 3 4 5 6 7 8 9 10 11 12 13 14 15 16 17 18 19 20 21 22 23 24 25 26 27 28 29 30 31 32 33 34 35 36 37 38 39
103	4305671	4306441	771	1 6 8 11 12 13 15 16 31 35 37 39
104	4399355	4399994	640	2 3 4 6 7 9 11 12 13 14 19 20 21 22 23 24 25 26 27 28 31 32 33 34 35 37 38 39
105	4495554	4502249	6696	0 1 2 3 4 5 6 7 8 9 10 11 12 13 14 15 16 17 18 19 20 21 22 23 24 25 26 27 28 29 30 31 32 33 34 35 36 37 38 39
106	4559666	4561056	1391	0 2 5 6 8 9 10 11 13 14 16 17 18 19 22 23 27 29 32 39
107	4576056	4577326	1271	9 11 16 19 21 23 25 26 32 35 38
108	4595865	4596490	626	1 2 5 10 12 13 14 17 18 19 29 30 33 38
109	4614032	4616489	2458	1 2 3 4 7 8 10 11 12 13 14 15 17 18 19 20 22 23 24 25 26 27 28 29 31 32 33 34 35 36 37 39
110	4666455	4667027	573	0 1 3 4 6 7 8 9 10 11 12 13 14 15 17 18 19 20 21 22 23 24 25 27 28 29 30 31 32 33 34 36 39
111	4712655	4713275	621	1 2 3 6 7 8 9 11 12 13 14 15 16 17 18 20 21 22 23 24 25 26 27 28 29 30 31 32 33 34 36 37 38 39
112	4719278	4719883	606	0 1 2 3 4 6 8 9 10 12 13 15 16 18 20 21 23 24 25 26 30 31 32 33 34 35 36 37 38 39
113	4974649	4975469	821	1 2 3 6 7 8 11 12 13 14 15 16 17 19 20 21 22 23 24 27 28 29 31 32 33 34 35 36 37 38 39
114	4982924	4983554	631	1 2 3 6 10 12 14 17 22 23 25 27 28 30 31 35 36 37
115	4986544	4987167	624	0 1 4 5 6 8 9 11 12 13 16 17 19 21 22 23 26 28 29 32 33 34 36 38 39
116	5072655	5073350	696	1 2 3 5 6 7 8 11 12 13 14 15 16 17 20 22 23 24 27 28 29 30 31 32 33 34 35 36 37 38
117	5126279	5127054	776	0 1 2 3 4 5 6 8 9 10 11 12 13 14 15 16 17 18 19 20 21 22 23 24 25 26 27 28 29 30 31 32 33 34 35 37 38 39
118	5244355	5244960	606	0 1 2 3 4 5 6 7 9 10 11 12 13 14 15 16 18 20 21 22 23 28 29 32 33 35 36 39
119	5247045	5247775	731	0 1 4 6 8 9 10 11 13 15 16 17 18 19 20 21 22 23 24 25 26 27 28 29 30 31 32 33 34 35 36 37 38 39
120	5247775	5252088	4314	1 2 4 6 7 8 9 10 11 12 13 15 17 18 19 20 21 22 23 24 25 26 27 28 29 31 33 34 35 36 37 38 39
121	5257390	5257980	591	4 13 15 19 27 35
122	5280442	5281472	1031	0 1 2 5 10 12 20 22 27 30 35 36 37
123	5428186	5428826	641	2 3 10 11 14 17 18 21 23 25 27 29 30 32 33 37 39
124	5441572	5442172	601	1 2 4 5 6 8 9 11 12 13 14 17 19 20 22 23 24 27 28 29 30 31 32 33 34 35 36 37
125	5647629	5648274	646	0 2 3 4 5 6 7 8 9 10 13 14 15 17 18 19 20 22 24 26 28 30 31 32 33 34 35 36 37 38 39
126	5664882	5666062	1181	5 6 8 9 11 16 18 20 21 24 25 26 27 28 30 31 32 33 34 35 36 37 38 39
127	5676810	5678175	1366	6 8 20 22 35 36
128	5691623	5692233	611	0 2 3 4 5 6 9 10 12 13 14 15 18 19 21 22 25 26 27 29 31 32 34 36 39
129	5698691	5699426	736	5 10 17 19 21
130	5747732	5748372	641	4 6 8 12 14 18 20 21 23 24 26 28 29 30 31 33 34 35 36 37 38 39
131	5776890	5777495	606	0 1 2 3 4 5 6 7 8 9 10 12 13 14 17 18 19 21 22 23 24 25 27 28 29 31 32 33 34 35 36 37 39
132	5781410	5783103	1694	0 1 2 3 4 5 6 7 8 9 10 11 12 13 14 15 16 17 18 19 20 21 22 23 24 25 26 27 28 29 30 31 32 33 34 35 36 37 38 39
133	5783103	5783732	630	0 1 2 3 4 5 6 7 8 9 10 11 12 13 14 15 16 17 18 19 20 21 22 23 24 25 26 27 28 29 30 31 32 33 34 35 36 37 38 39
134	5852068	5852710	643	0 1 2 3 4 5 6 7 8 9 10 13 15 16 17 18 20 21 22 23 24 25 27 28 29 30 31 32 33 35 36 37 38 39
135	5957045	5957610	566	1 2 3 4 9 10 11 13 14 15 17 18 20 23 24 25 27 29 30 32 33 35 38
136	5971281	5971881	601	0 1 3 4 5 6 8 9 10 11 12 13 16 17 18 19 21 22 23 29 30 31 32 33 34 35 37 38 39
137	6054163	6054778	616	0 1 2 3 4 5 6 7 8 9 10 11 12 13 14 15 16 17 18 19 20 21 22 23 24 25 26 27 28 29 30 31 32 33 34 35 36 37 38 39
138	6058603	6059453	851	0 4 16
139	6078717	6079332	616	0 1 3 4 7 10 11 12 14 16 17 18 19 20 22 23 25 26 27 28 29 31 32 35 36 37 38 39
140	6117890	6121292	3403	17 18 29 37
141	6138114	6138724	611	22 23 27 33 38 39
142	6240285	6241105	821	0 1 2 3 4 5 6 7 8 9 10 11 12 13 14 15 16 17 18 19 20 21 22 23 24 26 27 28 29 30 31 32 33 34 35 36 37 38
143	6249060	6249690	631	0 1 3 4 5 7 8 9 10 11 12 13 14 16 17 18 19 20 21 23 24 25 28 29 31 32 33 34 35 36 38 39
144	6408165	6408795	631	0 2 10 13 22 28 36
145	6408795	6430511	21717	0 1 2 3 4 5 6 7 8 9 10 12 13 14 15 16 17 18 19 21 22 23 24 25 26 27 28 32 33 35 36 38
146	6430511	6431116	606	0 1 2 3 4 5 7 8 10 11 12 13 14 16 17 19 20 22 24 25 26 27 28 29 32 33 35 38 39
147	6449745	6450365	621	1 2 5 9 10 11 13 16 18 19 20 21 22 26 28 29 31 33 34 35 36 37 38
148	6454901	6455481	581	0 2 4 5 8 9 10 15 21 22 24 29 30 32 35 36 37
149	6584888	6585503	616	1 2 3 4 7 8 9 10 11 12 13 14 15 17 20 22 23 24 25 26 27 28 29 31 32 33 34 35 36 37 39
150	6618898	6619793	896	0 1 2 3 4 5 6 7 8 9 10 11 12 13 14 15 16 17 18 19 20 21 22 23 24 25 26 27 28 29 30 31 32 33 34 35 36 37 38 39
151	6739098	6740299	1202	16 17 35 37
152	6740699	6742769	2071	0 4 8 25 26 31 33 36
153	6748897	6750017	1121	1 2 3 4 5 7 9 10 11 12 13 14 15 17 18 19 20 21 23 25 26 27 28 29 30 32 33 35 36 37
154	6777755	6778588	834	1 2 4 7 10 12 13 14 17 19 20 22 27 32 34 35 38 39
155	6778588	6780323	1736	0 2 3 4 5 6 7 8 9 10 11 13 14 15 16 17 19 20 21 22 23 24 26 27 28 29 30 32 33 34 35 36 37 38 39
156	6812191	6813401	1211	0 3 6 20 30 32 35
157	6836492	6837052	561	0 1 2 6 7 10 13 14 15 20 23 24 28 29 30 32 34 35 37 39
158	6854942	6855533	592	1 2 3 4 5 6 7 8 9 10 11 12 13 14 17 19 20 21 23 24 25 27 28 29 31 32 34 35 36 38 39
159	6968670	6969315	646	1 3 6 8 9 11 13 15 16 20 23 29 30 33 34 35 39
160	7011362	7012175	814	3 7 10 13 14 17 19 20 21 22 23 24 25 26 30 31 33 34 35 36 37 38 39
161	7022744	7023659	916	0 1 2 3 4 5 6 7 8 9 10 11 12 13 14 15 16 17 18 19 20 21 22 23 24 25 26 27 28 29 30 31 32 33 34 35 36 38 39
162	7065674	7066459	786	0 2 7 10 13 14 15 16 17 18 20 21 23 25 26 28 29 30 31 33 34 35 38 39
163	7080706	7081306	601	0 4 6 7 9 10 11 12 13 14 15 16 18 19 21 24 26 27 33 34 37 38 39
164	7100024	7100769	746	0 1 14 15 17 18 19 38
165	7125296	7126011	716	1 3 4 8 14 35
166	7131525	7132135	611	0 1 3 4 6 7 8 9 10 11 13 15 17 18 19 20 21 23 24 25 26 27 28 29 30 31 32 33 34 36 37 38 39
167	7211484	7213874	2391	1 4 5 6 7 8 11 12 13 15 16 18 20 21 22 23 24 25 26 28 29 30 31 32 33 34 36 37 38 39
168	7213874	7214829	956	0 2 4 5 6 7 9 10 16 17 19 20 22 23 24 27 28 30 31 32 33 34 37 39
169	7271326	7274401	3076	1 3 4 6 8 9 15 18 19 20 21 24 25 26 30 32 33 34
170	7311208	7311843	636	0 1 2 3 4 5 6 7 8 9 10 11 12 13 14 15 16 17 18 19 20 21 22 23 24 25 26 27 28 29 30 31 32 33 34 35 36 38 39
171	7424066	7424776	711	0 1 2 3 4 5 6 7 8 9 10 11 12 13 14 15 16 17 18 19 20 21 22 23 24 25 26 27 28 29 30 31 32 33 34 35 36 37 38 39
172	7480470	7494529	14060	13
173	7570424	7571060	637	0 2 10 12 19 20 23 27 28 29 33 37
174	7677388	7677993	606	0 4 5 9 13 33 34 35 37
175	7679598	7680203	606	1 2 3 4 6 7 11 12 13 15 16 20 21 23 24 26 27 28 30 31 33 34 35 37 39
176	7789641	7790201	561	0 1 2 3 4 5 6 7 9 10 11 12 13 14 15 16 17 18 19 21 23 24 28 29 30 31 32 33 34 37 38 39
177	7791358	7791975	618	1 4 6 13 37 39
178	7800533	7801138	606	3 4 5 7 11 12 13 15 16 17 20 24 26 27 28 31 33 34 35 36 39
179	7848795	7851654	2860	2
180	7887599	7888491	893	0 1 7 8 15 19 21 22 28 29 30 34 35
181	7918670	7919554	885	3 4 5 7 11 12 14 15 17 20 21 22 24 25 27 28 30 31 33
182	7975047	7976115	1069	0 1 2 4 5 6 7 8 9 10 11 12 13 14 15 16 17 19 20 21 22 25 26 27 28 29 30 31 32 34 38 39
183	8003945	8004555	611	2 3 10 11 13 14 20 21 22 23 25 26 27 28 30 32 36 38
184	8011790	8012724	935	0 1 3 4 6 8 9 12 15 17 19 20 21 22 23 28 29 30 31 32 33 34 35 37 38 39
185	8103360	8115464	12105	1 2 3 7 8 11 14 16 17 20 21 22 27 28 29 31 32 34 36 37 39
186	8115464	8116299	836	1 2 4 5 6 7 9 10 13 14 17 18 19 21 24 25 26 30 32 33 35 36 38
187	8124577	8134062	9486	0 2 3 6 14 26 29 30 31 32 33 37
188	8136715	8180681	43967	21
189	8500905	8501495	591	3 4 5 8 15 16 18 20 25 26 27 31 39
190	8512233	8512838	606	2 4 5 6 9 10 11 12 22 25 27 28 29 32 35 39
191	8592697	8610257	17561	0 2 3 4 5 6 7 8 9 10 11 12 13 14 15 16 17 18 21 22 23 24 25 26 28 29 30 31 32 33 34 35 36 37 38 39
192	8628444	8643513	15070	5 10 11 23 30 32
193	8663812	8664377	566	0 5 9 11 13 16 18 22 25 27 30 38
194	8666122	8667059	938	2 5 10 16 17 18 22 23 25 26 27 33 34 35
195	8723221	8724875	1655	16
196	8755052	8756628	1577	0 1 2 4 5 7 9 10 12 14 15 17 18 19 20 22 23 25 26 27 28 29 30 34 36 38 39
197	8769678	8770762	1085	0 1 2 3 4 5 6 7 8 9 10 11 12 13 14 15 16 17 18 19 20 21 22 23 24 25 26 27 28 29 30 31 32 33 34 35 36 37 38 39
198	8852639	8853301	663	1 2 3 4 14 16 19 25 28 32 34 38
199	8873097	8874520	1424	0 1 2 3 4 7 8 10 11 12 13 14 16 17 19 20 21 22 23 24 25 26 27 28 29 30 31 32 33 34 35 36 37 38 39
200	9014537	9015117	581	1 4 5 6 8 10 11 12 13 14 15 16 17 19 20 21 22 23 24 25 26 27 28 29 30 31 33 34 35 36 37 38 39
201	9048042	9048827	786	0 1 2 3 4 5 6 7 8 9 10 11 12 13 14 15 16 17 18 19 20 21 22 23 24 25 26 27 28 29 30 31 32 33 34 35 36 37 38 39
202	9181135	9181750	616	0 1 2 3 5 6 7 8 9 10 11 12 13 14 15 16 18 19 20 21 22 23 24 26 28 29 30 31 32 34 35 36 37 38 39
203	9190056	9192577	2522	0 1 2 3 4 5 6 7 8 9 10 11 12 13 15 16 17 18 20 22 24 26 27 30 31 32 34 35 36 37 38 39
204	9194681	9196286	1606	0 1 2 3 4 5 6 7 8 9 10 11 12 13 14 15 16 17 18 19 20 21 22 23 24 25 26 27 28 29 30 31 32 33 34 35 36 37 38 39
205	9283292	9284182	891	3 21
206	9289983	9290593	611	0 1 2 3 4 7 8 11 12 13 15 16 17 18 19 20 21 23 24 27 30 31 32 33 34 36 37 38
207	9290593	9291188	596	0 1 2 4 6 8 9 10 11 12 13 15 17 18 19 20 21 23 24 26 28 29 30 32 33 34 35 36 37
208	9299677	9300715	1039	0 1 2 3 4 5 6 7 8 9 10 11 12 13 14 15 16 17 18 19 20 21 22 23 24 25 26 27 28 29 30 31 32 33 34 35 36 38 39
209	9327271	9327886	616	0 4 5 7 9 10 17 18 19 31 35 36 37 38
210	9456929	9457974	1046	3 7
211	9575046	9575616	571	0 3 5 12 14 17 19
212	9828643	9829228	586	0 1 2 3 4 5 7 8 9 10 11 12 14 16 17 18 19 20 21 22 24 25 26 27 29 31 32 37 38 39
213	9884787	9885724	938	3 7 10 11 15 16 17 18 19 21 27 28 29 33 34 37 38 39
214	9993704	9999781	6078	0 1 3 4 7 8 10 13 17 21 22 27 32 34 35 36 37
215	10261187	10261807	621	0 1 2 3 4 5 6 7 8 9 10 11 12 13 14 15 16 17 18 19 20 21 22 23 24 25 26 27 28 29 30 31 32 33 34 35 36 37 38 39
216	10291133	10302097	10965	1 2 3 5 6 7 8 9 11 12 15 16 20 21 22 23 24 26 27 28 29 31 32 33 34 35 36 37 39
217	10306675	10307312	638	0 1 2 3 4 5 6 7 8 9 10 11 12 13 14 15 16 17 18 19 20 21 22 23 24 25 26 27 28 29 30 31 32 33 34 35 36 37 38 39
218	10380073	10381363	1291	0 1 2 3 4 5 6 7 8 9 10 11 12 13 14 15 16 17 18 19 20 21 22 23 24 25 26 27 28 29 30 31 32 33 34 35 36 37 38 39
219	10406068	10406633	566	0 1 2 6 7 8 9 11 12 13 15 16 18 19 20 21 22 24 27 28 29 30 32 33 34 36 37 38 39
220	10413064	10413659	596	0 1 2 3 4 5 6 7 8 9 10 11 12 13 14 15 16 17 18 19 20 21 22 23 24 25 26 27 28 29 30 31 32 33 34 35 36 37 38 39
221	10415016	10415661	646	0 1 2 4 6 7 9 12 13 15 16 17 18 19 20 21 22 23 24 26 28 29 30 31 32 33 34 35 36 37 39
222	10612752	10613372	621	0 3 5 9 10 16 17 18 23 26 29 32
223	10617361	10617951	591	0 2 4 5 6 7 8 10 11 12 13 14 16 17 18 19 20 21 24 26 27 28 29 30 31 32 33 34 35 36 37 38
224	10642811	10646180	3370	1 2 4 7 8 10 12 13 14 15 17 19 20 22 23 25 26 27 28 29 31 32 33 34 35 36 37
225	10666909	10667499	591	0 1 2 3 4 5 6 7 8 9 10 11 12 13 14 15 16 17 18 19 20 21 22 23 24 26 27 28 29 30 32 33 34 35 36 38 39
226	10707532	10708162	631	0 1 3 4 7 8 10 13 14 16 17 18 19 21 24 25 26 28 29 30 33 35
227	10738709	10739349	641	0 1 2 3 4 5 6 7 8 9 10 11 12 13 14 15 16 17 18 19 20 21 22 23 24 25 26 27 28 29 30 31 32 33 34 35 36 37 38 39
228	10769500	10770150	651	0 2 3 5 7 9 11 12 21 24 25 26 27 29 31 35 36 39
229	10797695	10798310	616	1 3 6 9 10 12 13 14 16 18 19 20 23 29 31 37 38
230	10911211	10914011	2801	2 7 8 13 17 19 23 25 33 34 38
231	11016744	11036174	19431	1 2 4 6 7 8 12 13 14 15 17 18 20 22 23 24 25 28 29 30 31 35 36 37 38 39
232	11086446	11088141	1696	2 7 8 11 12 13 15 17 18 21 22 25 26 27 28 34 35 38 39
233	11187923	11188498	576	2 3 6 7 8 12 15 35 38
234	11188498	11189613	1116	1 4 7 10 14 16 17 19 20 21 22 23 24 25 26 27 28 29 30 31 32 33 34 35 36 37 38 39
235	11204154	11204769	616	4 13 18 22 33 34
236	11280317	11281516	1200	1 2 3 4 5 6 8 9 12 13 15 16 19 21 23 24 25 26 27 29 34 35 36 37
237	11303338	11304452	1115	0 1 2 3 5 6 7 8 10 11 12 13 14 17 18 19 20 21 22 24 25 26 30 32 34 36 37 39
238	11401641	11403515	1875	0 1 2 3 4 5 7 8 9 10 11 12 14 15 16 18 20 22 24 26 27 28 29 31 33 34 35 36 39
239	11499236	11499841	606	0 1 2 3 4 6 7 8 12 13 15 16 19 21 24 26 27 29 30 32 33 39
240	11605281	11605891	611	3 4 5 6 9 10 11 12 17 19 30 37
241	11606526	11607924	1399	16 37
242	11607924	11609034	1111	0 3 4 5 6 9 11 16 38
243	11633439	11634129	691	0 1 5 7 10 14 17 18 21 22 23 24 25 26 27 28 29 30 31 32 33 34 35 36 37 38 39
244	11662106	11663284	1179	0 3 4 5 6 7 8 9 11 13 14 15 16 18 19 20 21 22 23 24 25 26 27 28 29 30 31 32 33 34 37 38 39
245	11760744	11761515	772	0 1 2 3 4 5 6 7 8 9 10 11 12 13 14 15 16 17 18 19 20 21 22 23 24 25 26 27 28 30 31 32 33 34 35 36 37 38 39
246	11838669	11839568	900	0 3 4 6 7 11 12 17 19 20 23 24 25 26 27 30 31 33 36 37 38
247	11890715	11891280	566	0 1 3 5 7 9 10 11 12 13 17 19 20 21 24 25 26 28 29 31 32 33 34 35 36 38 39
248	11891594	11892316	723	0 1 2 3 4 5 6 7 8 9 10 12 13 15 16 18 19 20 21 22 23 24 25 26 31 32 34 37
249	11892316	11892905	590	0 1 2 3 4 5 6 7 8 9 10 11 12 13 14 15 16 17 18 19 20 21 22 23 24 25 26 27 28 29 30 31 32 33 34 35 36 37 38 39
250	11963572	11965637	2066	0 1 2 3 4 7 8 11 12 13 14 15 16 17 20 21 22 23 24 25 26 27 28 29 30 31 32 33 34 35 36 37 38 39
251	12043408	12044238	831	0 1 4 5 6 7 11 13 14 15 16 17 18 19 20 22 24 27 28 31 33 34 35 36
252	12080678	12081258	581	0 1 2 3 4 5 6 7 8 9 10 11 12 13 15 16 17 18 19 21 22 24 25 26 27 29 30 31 32 33 34 35 36 37 38 39
253	12143884	12144924	1041	10 13 17 21
254	12185625	12186840	1216	0 3 4 5 6 7 8 9 10 13 16 21 24 25 26 27 31 32 33 34 35
255	12258115	12258690	576	0 1 2 3 4 5 6 7 8 9 13 14 15 16 17 18 21 22 23 24 25 26 27 28 29 30 31 32 33 35 38 39
256	12416802	12417442	641	0 1 2 3 4 5 6 7 8 9 10 11 12 13 14 15 16 17 18 19 20 21 22 23 24 25 26 27 28 29 30 31 32 33 34 35 36 37 38 39
257	12531512	12532087	576	0 1 2 3 7 10 11 14 15 19 22 26 27 29 32 33 37
258	12547434	12548054	621	0 1 2 3 4 6 7 8 9 10 12 17 18 19 20 21 22 23 24 25 26 27 28 29 30 31 32 33 34 35 36 37 38 39
259	12573436	12574861	1426	0 1 2 3 4 5 6 7 9 10 11 12 13 14 15 16 17 18 19 21 22 23 24 25 26 27 28 29 30 31 32 33 34 35 36 37 38 39
260	12604542	12606102	1561	0 1 2 3 4 5 6 7 8 9 10 11 12 13 14 15 16 17 18 19 20 21 22 23 24 25 26 27 28 29 30 31 32 33 34 35 36 37 38 39
261	12630855	12631857	1003	10 13 17 20 21 23 24 25 27 28 29 30 31 32 35
262	12699618	12700248	631	0 1 2 3 4 5 6 7 8 9 10 11 12 13 14 15 16 17 18 19 20 21 22 23 24 25 26 27 28 29 30 31 32 33 34 35 36 37 38 39
263	12730877	12731505	629	0 1 2 3 4 5 6 7 8 10 11 12 13 14 15 17 18 19 20 21 22 23 24 25 26 27 28 29 30 31 32 33 34 35 36 39
264	12738572	12945724	207153	0 1 2 3 4 5 6 7 8 10 11 12 13 14 15 16 17 18 20 21 22 23 24 25 26 27 28 29 30 31 32 33 35 37 38 39
265	12945724	13245751	300028	9 12 32 34 37
266	13246354	13379424	133071	0 1 2 3 4 5 6 7 8 10 11 12 13 14 15 16 17 18 20 21 22 23 24 25 26 27 28 29 30 31 32 33 35 37 38 39
267	13408622	13409322	701	4 6 8 10 12 15 17 18 20 21 24 28 29 30 31
268	13409322	13410799	1478	2 3 5 6 7 8 9 13 16 20 21 22 23 24 25 28 29 30 32 34 35 39
269	13413368	13572397	159030	0 1 2 3 4 5 6 7 8 10 11 12 13 14 15 16 17 18 20 21 22 23 24 25 26 27 28 29 30 31 32 33 35 37 38 39
270	13572397	13578390	5994	2 9 10 12 17 20 22 23 29 30 34 36 38 39
271	13578390	13592848	14459	0 2 6 9 10 12 23 29 34 36 38
272	13637527	13638657	1131	1 2 3 4 7 8 10 11 14 15 17 18 20 21 22 23 25 26 27 28 29 30 31 32 33 36 37 39
273	13680377	13681794	1418	6 14 18 24 25 28 29 30 32 33
274	13708526	13709083	558	0 1 2 4 5 6 7 9 10 13 14 17 18 19 20 21 22 24 25 26 27 28 29 30 31 32 34 37 39
275	13712218	13712823	606	0 1 2 3 4 5 6 7 8 9 10 11 12 13 14 17 18 19 20 21 22 23 24 25 27 28 30 31 32 33 34 35 36 37 38 39
276	13713911	13714491	581	1 2 4 6 7 8 12 13 14 15 16 17 18 19 20 21 22 23 24 25 26 28 29 30 31 32 33 34 36 37 39
277	13726155	13728873	2719	0 2 3 5 8 10 11 13 15 17 18 20 21 22 23 24 25 26 29 30 31 32 33 39
278	13745329	13745869	541	0 1 2 3 4 5 6 7 8 9 10 11 12 13 14 15 16 17 18 19 20 21 22 23 24 25 26 27 28 29 30 31 32 33 34 35 36 37 38 39
279	13745869	13746429	561	0 1 4 6 7 8 9 11 12 13 14 15 17 18 19 20 21 22 23 25 26 27 29 30 31 33 34 35 38
280	13778964	13779580	617	0 1 2 4 5 6 7 8 10 11 12 13 15 17 20 22 24 25 27 28 29 30 31 32 33 34 35 36 37 38 39
281	13812124	13812749	626	0 2 3 4 5 6 7 8 10 11 14 15 16 17 18 19 20 21 22 23 24 25 27 28 29 30 31 32 36 37 38 39
282	13971124	13971754	631	2 3 5 7 10 12 13 14 15 16 19 20 21 22 24 25 26 27 28 29 30 31 32 34 35 36 38
283	13997276	13997868	593	0 2 3 6 7 8 9 10 13 15 17 20 21 22 23 24 25 26 27 28 30 31 32 33 34 35 36 37 39
284	14001298	14001903	606	2 4 5 9 12 14 16 20 25 26 27 28 31 34 35 37 39
285	14002918	14004783	1866	0 1 2 3 4 5 7 8 9 10 12 14 16 17 18 19 20 22 23 24 25 26 27 29 30 31 33 34 35 36 37 38
286	14059994	14060868	875	0 1 2 3 4 6 7 8 9 10 12 13 15 16 17 18 19 20 21 22 23 24 25 26 27 28 29 31 32 33 34 35 37 38 39
287	14069244	14070532	1289	0 1 2 3 4 5 6 7 8 9 10 11 12 13 14 15 16 17 18 19 20 21 22 23 24 25 26 27 28 29 30 31 32 33 34 35 36 37 38 39
288	14097593	14098673	1081	0 1 2 3 4 5 6 7 8 9 10 11 12 13 14 15 16 17 18 19 20 21 22 23 24 25 26 27 28 29 30 31 32 33 34 35 36 37 38 39
289	14161457	14251878	90422	1 2 3 4 6 7 8 11 12 13 15 16 18 20 21 22 23 24 25 26 28 29 30 31 32 33 35 36 37 38 39
290	14309275	14324659	15385	0 1 2 3 4 5 6 7 8 9 10 11 12 13 14 15 16 17 18 19 20 21 22 23 24 25 26 27 28 29 30 31 32 33 34 35 36 37 38 39
291	14325144	14325789	646	0 1 3 4 5 6 7 8 9 11 12 14 15 16 17 18 19 20 21 22 23 25 26 27 28 29 30 31 32 33 34 35 36 37 38 39
292	14325789	14326496	708	0 3 4 6 7 8 9 11 12 13 14 15 17 18 19 20 21 23 25 26 27 28 29 30 31 33 34 35 36 37 38 39
293	14326496	14327066	571	1 4 6 7 8 9 11 12 13 14 15 17 18 19 20 21 22 23 24 25 26 27 28 29 30 31 33 35 36 37 38 39
294	14349411	14349996	586	0 1 2 3 4 5 6 7 8 9 10 11 12 13 14 15 16 17 18 19 20 21 22 23 24 25 26 27 28 29 30 31 32 33 34 35 36 37 38 39
295	14380955	14382110	1156	0 1 2 3 4 5 6 7 8 9 10 11 12 13 14 15 16 17 18 19 20 21 22 23 24 25 26 27 28 29 30 31 32 33 34 35 36 37 38 39
296	14414066	14414631	566	0 1 3 4 5 6 7 8 9 10 11 12 13 14 15 17 18 19 20 21 22 23 24 25 26 27 28 29 30 31 32 33 34 35 36 37 38 39
297	14428385	14428985	601	1 3 5 6 7 8 10 15 17 18 21 22 23 24 25 28 29 30 31 35 36 37 38 39
298	14458027	14458667	641	1 2 4 5 6 8 9 11 12 13 15 17 18 19 20 21 23 24 25 26 27 28 29 30 31 32 33 35 38 39
299	14540542	14541514	973	1 2 3 6 8 11 14 16 18 20 21 22 24 25 26 27 28 29 31 32 33 34 35 36 37 39
300	14611249	14611899	651	1 4 5 6 8 13 15 17 18 23 28 30
301	14734996	14735646	651	8 9 10 11 14 16 21 22 24 26 27 29 30 31 34
302	14766130	14766738	609	1 2 3 4 5 6 8 11 12 15 16 18 19 23 24 29 30 31 34 38 39
303	14867993	14868878	886	19 34 35
304	14968067	14968947	881	0 3 5 7 8 9 10 11 13 14 15 16 17 18 19 21 22 26 27 28 30 33 35 39
305	14999450	14999975	526	0 2 3 5 7 9 10 11 13 14 15 16 18 20 21 22 23 24 25 26 27 28 29 31 32 33 34 35 36 37 38 39
306	15098363	15098938	576	1 2 3 4 5 6 7 8 9 11 12 13 14 15 16 18 19 21 22 24 25 26 28 30 32 33 34 35 36 37
307	15207932	15208502	571	1 2 7 9 10 12 13 18 20 29 33
308	15261819	15263344	1526	21 28 30 37 38
309	15328296	15328886	591	0 2 3 4 6 7 8 10 11 13 15 16 17 18 20 21 22 24 26 27 29 30 31 32 33 34 35 36 38
310	15328886	15334176	5291	20 22 24 25 33 35
311	15384438	15388807	4370	0 3 4 6 8 9 13 15 16 18 19 21 26 30 39
312	15427474	15428326	853	3 5 30
313	15451140	15451735	596	1 2 4 6 7 8 9 10 11 12 13 14 15 16 17 18 19 20 22 23 24 25 26 27 28 29 30 32 33 34 35 36 37 38 39
314	15545589	15546199	611	12
315	15568438	15569448	1011	0 1 2 3 4 5 6 7 8 9 10 11 12 13 14 15 16 17 20 21 23 24 25 26 27 28 29 30 31 32 33 34 35 37 38 39
316	15632710	15633984	1275	2 5 8 9 10 13 35
317	15663565	15664443	879	5 6 13 17 18 20 30 31 32
318	15722593	15725735	3143	0 1 2 3 5 6 7 8 9 10 11 12 14 15 16 17 18 20 21 22 23 24 25 26 27 28 29 30 31 32 33 34 35 36 38 39
319	15748362	15749239	878	0 1 2 4 5 10 11 13 14 16 17 18 19 23 26 29 32 33 36 37 38 39
320	15774331	15776151	1821	0 1 2 3 4 6 7 10 11 13 14 15 17 18 19 22 23 26 27 28 29 30 31 34 35 37 38 39
321	15797824	15800230	2407	0 1 2 4 5 6 7 10 11 12 13 14 15 16 17 18 19 21 23 24 25 28 29 30 31 32 33 34 35 37 38 39
322	15816940	15817582	643	1 2 4 5 6 7 8 9 10 11 13 15 16 17 18 19 21 23 24 25 28 30 32 33 34 35 37 38 39
323	15903019	15904635	1617	0 1 2 3 5 6 7 8 9 11 12 14 15 16 19 20 21 25 26 27 28 29 31 33 36 37 38
324	16081217	16091036	9820	0 1 2 3 4 5 6 7 8 9 10 11 13 14 15 16 17 18 19 20 21 22 23 24 25 26 27 28 29 30 31 32 33 34 35 36 37 38 39
325	16127763	16128373	611	1 2 3 4 5 6 7 8 10 11 12 13 14 15 17 18 19 20 21 22 24 25 26 28 29 30 31 32 33 34 35 36 37 39
326	16183954	16185173	1220	0 1 2 4 6 7 8 11 13 15 16 18 19 20 21 23 24 26 28 34 39
327	16218120	16233032	14913	3 4 5 6 7 8 11 12 13 14 15 16 17 18 20 21 22 23 24 25 26 27 28 29 30 31 32 33 34 35 36 37 38 39
328	16233032	16233672	641	0 1 2 3 4 5 6 7 8 9 10 11 12 13 14 15 16 17 18 19 20 21 22 23 24 25 26 27 28 29 30 31 32 33 34 35 36 37 38 39
329	16233672	16252787	19116	0 1 2 3 4 5 6 7 8 9 10 11 12 13 14 15 16 17 18 19 20 21 22 23 24 25 26 27 28 29 30 31 32 33 34 35 36 37 38 39
330	16254797	16259039	4243	0 1 2 3 4 5 6 7 8 9 10 11 12 13 14 15 16 17 18 19 20 21 22 23 24 25 26 27 28 29 30 31 32 33 34 35 36 37 38 39
331	16259039	16259599	561	0 1 2 3 4 5 6 7 8 9 10 11 12 13 14 15 16 17 18 19 20 21 22 23 24 25 26 27 28 29 30 31 32 33 34 35 36 37 38 39
332	16340229	16340879	651	1 2 4 10 17 19 20 23 28 29 35 36
333	16454165	16455971	1807	0 3 4 5 6 7 8 11 12 14 15 16 18 19 20 21 22 23 24 27 31 33 34 35 36 38 39
334	16548561	16549341	781	0 2 3 4 5 6 7 8 9 10 12 13 15 17 18 20 21 23 24 25 26 27 28 29 30 31 32 33 34 35 36 38
335	16583168	16583883	716	1 3 7 9 10 11 14 21 23 27 29 31 34 37
336	16603937	16604989	1053	0 1 2 3 4 5 6 7 8 9 10 11 12 13 14 15 16 17 18 19 20 21 22 23 24 25 26 27 28 29 30 31 32 33 34 35 36 37 38 39
337	16749736	16847305	97570	3 7 12 14 16 17 35
338	16847305	16912779	65475	0 1 3 4 5 6 7 8 9 10 12 13 14 16 17 19 21 22 24 27 32 35 36 38
339	16912779	16914319	1541	0 2 3 4 5 6 7 8 9 10 11 12 13 14 16 17 18 19 21 24 26 27 28 31 32 33 34 35 36 38
340	16914319	17104111	189793	0 1 3 4 6 7 8 9 12 13 14 16 17 21 22 25 27 28 29 31 32 33 35 36 37 38 39
341	17104111	17104673	563	0 1 2 3 4 5 6 8 9 10 11 12 13 14 15 16 18 20 22 24 25 26 27 28 32 33 34 35 37 38 39
342	17104673	17159732	55060	0 1 2 3 5 6 8 9 10 12 13 14 15 17 18 19 20 21 23 24 25 26 27 32 33 34 35 39
343	17198484	17199346	863	0 1 2 5 11 12 13 14 17 19 22 26 32
344	17222429	17223034	606	21 23 28 29 30 31 32 33 34 35 38 39
345	17314381	17314966	586	0 1 2 3 4 5 6 7 10 12 13 15 16 17 18 19 20 23 24 25 26 28 29 30 32 33 34 35 38 39
346	17423674	17424309	636	1 2 4 5 6 7 10 12 14 17 21 23 24 25 27 32 35 36 37 38
347	17437443	17438043	601	0 1 2 3 4 5 6 7 8 9 10 12 13 14 15 17 18 19 20 21 22 23 24 25 26 27 28 29 30 31 32 33 35 36 37 38 39
348	17502275	17503111	837	6 7 9 13 16 20 21 22 23 24 25 26 27 29 30 31 32 33 34 35 36 37 38
349	17505786	17506396	611	0 3 4 5 6 15 18 19 20 21 24 26 27 33 34 38
350	17524008	17524700	693	0 1 2 3 4 6 7 8 9 10 11 12 13 15 16 17 18 19 20 22 23 24 25 26 27 28 29 31 32 33 34 35 37 38 39
351	17533788	17536523	2736	0 3 4 6 7 9 10 13 15 16 18 19 20 21 22 23 24 25 27 29 30 31 33 34 35 38
352	17540605	17553582	12978	0 1 2 3 4 5 6 7 8 9 10 11 12 13 14 15 16 17 18 19 20 21 22 23 24 25 26 27 28 29 30 31 32 33 34 35 36 37 38 39
353	17582573	17584891	2319	0 1 2 3 4 5 6 7 8 9 10 11 12 13 14 15 16 17 18 19 20 21 22 23 24 25 26 27 28 29 30 31 32 33 34 35 36 37 38 39
354	17710970	17712526	1557	0 1 2 4 5 6 7 9 10 11 12 13 15 16 17 18 19 20 21 22 23 24 26 28 29 30 31 32 33 34 35 37 38 39
355	17836532	17837403	872	0 2 3 4 5 6 7 9 10 12 13 14 15 16 18 19 20 21 22 24 26 29 30 31 32 33 34 35 36 37 38 39
356	17839363	17840013	651	0 4 5 9 10 14 15 16 17 18 19 23 27 29 30 32 33 35 38
357	17941953	17942573	621	0 1 2 3 5 6 7 8 9 10 11 12 13 14 15 16 17 18 19 20 21 22 23 24 25 26 27 28 29 30 31 32 33 34 36 37 38 39
358	17979324	17979925	602	0 1 2 3 4 5 6 7 8 9 10 11 12 13 14 15 16 17 18 19 20 21 22 23 24 25 26 27 28 29 30 31 32 33 34 35 36 37 38 39
359	17979925	17980712	788	1 3 6 8 11 15 21 22 24 25 26 34 37 39
360	17995245	17997480	2236	0 1 2 3 4 5 7 8 9 10 12 14 15 16 17 18 19 20 21 22 23 24 25 26 27 28 30 31 32 33 35 36 37 38
361	17998149	17998838	690	5 7 10 19 22 25 26 27 34 36
362	18010467	18011348	882	0 1 2 3 4 5 6 7 8 9 10 11 12 13 15 16 17 18 19 20 23 24 26 27 28 29 30 31 32 33 34 35 36 37 38 39
363	18018144	18018749	606	0 2 4 5 7 8 9 10 11 12 13 17 18 20 21 22 23 24 25 26 27 28 29 30 31 32 33 34 35 36 37 38 39
364	18036545	18037185	641	0 1 2 3 4 5 6 7 8 9 10 11 12 13 14 15 16 17 18 19 20 21 22 23 24 25 26 27 28 29 30 31 32 33 34 35 36 37 38 39
365	18081054	18082013	960	0 1 2 3 4 5 6 7 8 9 10 11 12 13 14 15 16 17 18 19 20 21 22 23 24 25 26 27 29 30 31 32 33 34 35 36 38 39
366	18106753	18107363	611	1 3 4 5 6 7 8 9 10 11 12 13 14 15 17 18 21 24 28 29 30 32 33 34 35 36 37 38 39
367	18263835	18264445	611	0 1 2 3 4 5 6 7 8 9 10 11 12 13 14 15 16 17 18 19 20 21 22 23 24 25 26 27 28 29 30 31 32 33 34 35 36 37 38 39
368	18268025	18268860	836	6 9 10 18 19 20 22 23 26 30 32 34 35 36 38
369	18295816	18297010	1195	0 3 4 5 6 7 9 10 12 13 16 18 19 21 22 25 26 27 30 31 32 33 37 38 39
370	18308883	18309450	568	0 2 10 14 15 18 19 20 22 23 24 27 28 29 30 31 32 33 35 37 39
371	18316871	18318296	1426	0 2 3 4 5 10 13 14 16 17 18 20 21 22 25 26 27 28 29 30 31 32 33 34 35 36 37 39
372	18336672	18337377	706	0 3 4 6 7 8 9 10 12 13 14 15 17 18 19 20 21 24 26 31 32 33 36 37 38 39
373	18492858	18493602	745	0 1 2 3 4 5 6 7 8 9 10 11 12 13 14 15 17 18 19 20 21 22 23 24 25 26 27 28 29 30 31 32 33 34 35 36 37 38 39
374	18517017	18519153	2137	1 6 8 20 28 30 34 36
375	18519153	18520788	1636	0 1 2 3 4 5 6 7 9 11 13 14 15 16 21 22 23 24 27 28 29 31 32 33 34 35 38 39
376	18561531	18562166	636	0 1 2 3 4 5 6 7 8 9 10 11 12 13 14 15 16 17 18 19 20 21 22 23 24 25 26 27 28 29 30 31 32 33 34 35 36 37 38 39
377	18562271	18562846	576	0 2 3 4 5 7 9 10 12 13 14 15 17 18 19 20 22 23 24 25 26 28 29 30 32 33 34 35 36 37
378	18626343	18627168	826	1 2 3 5 6 10 12 13 14 17 19 22 23 24 26 29 32 34 35 36 37
379	18639119	18639769	651	0 1 2 3 4 5 6 7 8 9 10 11 12 13 14 15 16 17 18 19 20 21 22 23 24 25 26 27 28 29 30 31 32 33 34 35 36 37 38 39
380	18766097	18766647	551	0 1 2 3 4 5 6 7 8 9 10 11 12 13 14 15 16 17 18 19 20 21 22 23 24 25 26 27 28 29 30 31 32 33 34 35 36 37 38 39
381	18832991	18833776	786	0 1 2 3 4 5 6 7 8 9 10 11 12 13 14 15 16 17 18 19 20 21 22 23 24 25 26 27 28 29 30 31 32 33 34 35 36 37 38 39
382	18862080	18862970	891	0 1 2 3 5 6 7 8 9 10 11 12 13 14 16 17 18 19 20 21 22 23 24 26 27 28 30 31 32 33 34 37 38 39
383	18912830	18913720	891	0 1 3 4 5 6 7 8 9 10 11 13 14 15 16 17 18 19 20 21 23 24 25 26 27 28 29 30 31 32 33 34 35 36 37 38 39
384	18938490	18939130	641	3 12 13 32
385	18967861	18969656	1796	0 1 16 19 21 37
386	19004198	19004838	641	0 1 2 3 4 5 6 7 9 10 12 13 17 19 21 22 25 26 27 29 30 31 32 33 35 36 38 39
387	19009213	19009863	651	0 2 3 6 7 8 9 10 11 12 13 15 16 17 18 19 20 21 22 23 24 25 26 29 30 31 32 34 36 37 39
388	19020049	19020669	621	0 1 2 3 4 5 7 9 10 11 12 13 16 18 19 23 24 26 29 31 32 34 35 36 37
389	19042577	19043147	571	2 3 4 5 7 8 10 11 12 14 15 17 18 20 22 23 26 27 28 29 30 31 32 35 36 37 38 39
390	19045447	19046017	571	12 34
391	19100182	19100802	621	3 5 8 10 23 29 32 34 35
392	19153451	19154051	601	4 11 21 28 37 39
393	19156137	19156757	621	8 10 12 13 14 20 22 26 31 33 35 36
394	19218353	19220485	2133	2 3 5 8 9 10 13 17 18 20 21 22 23 24 25 26 27 28 30 31 32 33 34 35 36 37 38 39
395	19222919	19223494	576	0 2 3 4 5 6 10 12 15 16 17 18 19 20 22 23 24 25 26 27 28 29 30 31 32 33 34 35 36 37 38 39
396	19463574	19486880	23307	25 26
397	19486880	19487440	561	0 1 2 4 5 6 7 10 12 13 14 15 17 20 21 22 23 24 25 27 29 33 34 36 38 39
398	19551566	19552221	656	0 1 3 10 11 12 13 17 20 25 27 31 32 35
399	19627029	19627907	879	0 1 3 6 9 12 13 14 15 16 17 18 19 20 21 25 26 27 28 29 30 32 33 37 38 39
400	19762922	19763511	590	1 2 4 6 7 8 9 11 12 13 14 15 16 17 18 19 20 23 24 26 28 29 30 31 32 33 34 35 37 38 39
401	19825822	19826432	611	3 4 5 8 11 14 20 23 25 26 28 30 31 32 35 36 37
402	19841851	19842426	576	1 23 24 28 29 30 32 33 36 37 39
403	19850101	19850656	556	1 3 4 6 7 8 9 11 12 13 15 16 17 18 19 23 25 26 27 30 32 33 34 35 36 37 39
404	19879678	19880843	1166	0 3 6 7 10 12 15 16 18 19 20 22 31 32 34 35 36 37 38
405	19916580	19917760	1181	1 2 3 4 5 6 7 8 9 10 11 12 13 14 16 17 18 19 20 21 22 24 26 27 29 30 32 33 34 35 36 37 38 39
406	19961656	19962583	928	0 1 2 3 5 6 7 8 9 10 11 12 13 14 15 16 17 18 19 20 22 23 24 25 26 27 28 29 30 31 32 33 36 37 39
407	19962583	19964280	1698	0 1 2 3 4 5 6 7 8 9 10 11 12 13 14 15 16 17 18 19 21 22 23 24 25 26 27 28 29 30 31 32 33 34 35 36 37 38 39
408	19964280	19964845	566	0 1 2 3 4 5 6 7 8 9 10 11 12 13 14 15 16 17 18 19 20 21 22 23 24 25 26 27 28 29 30 31 32 33 34 35 36 37 38 39
409	19971383	19972288	906	6 12 29 39
410	19998678	19999311	634	0 3 6 9 13 15 16 17 19 20 21 22 23 24 25 26 27 28 29 30 31 32 33 34 35 36 37 38 39
411	20069951	20071365	1415	0 1 4 5 6 7 8 9 10 11 12 17 19 21 23 24 27 28 29 31 32 33 34 35 38 39
412	20088399	20089017	619	0 1 2 3 4 5 6 7 8 9 10 11 12 13 14 15 16 17 18 19 20 21 22 23 24 25 26 27 28 29 30 31 32 33 34 35 36 38 39
413	20215347	20215995	649	0 4 6 7 8 12 13 17 19 24 31 34 35 38
414	20234763	20235546	784	0 1 2 3 4 5 6 8 9 10 11 12 13 14 15 16 17 18 19 20 21 22 23 24 25 26 27 28 29 30 32 33 34 35 36 37 39
415	20333172	20334199	1028	0 2 3 4 5 7 10 12 14 19 20 21 22 23 26 27 28 29 30 32 34 35 37 38
416	20336740	20337455	716	0 1 2 3 4 5 6 7 8 9 10 11 12 13 14 15 16 17 18 19 20 21 22 23 24 25 26 27 28 29 30 31 32 33 34 35 36 37 38 39
417	20349079	20349694	616	0 1 2 3 4 5 6 8 9 10 12 13 15 16 19 20 21 22 23 24 26 27 28 29 30 31 32 33 34 35 36 39
418	20369477	20371213	1737	2 3 4 9 10 13 14 18 20 23 26 27 33 36 37 39
419	20371213	20371803	591	21
420	20371803	20376339	4537	0 1 2 3 4 5 6 7 8 9 10 11 12 13 14 15 16 17 18 19 20 21 22 23 24 25 26 27 28 29 30 31 32 33 34 35 36 37 38 39
421	20436311	20436951	641	0 1 2 3 5 7 8 9 10 11 13 14 15 16 17 19 20 21 22 23 24 25 26 27 28 29 30 31 32 33 34 35 36 37 38 39
422	20705084	20706391	1308	0 1 2 3 4 5 6 7 8 9 10 11 12 14 15 17 18 20 21 22 23 24 25 26 27 28 29 30 31 32 34 35 36 39
423	20706391	20707001	611	0 1 2 3 4 5 6 7 8 9 10 11 12 13 14 15 16 17 18 20 21 22 23 24 25 26 27 28 29 30 31 32 33 34 35 36 37 38 39
424	20717395	20718576	1182	1 11 17 29 32 35 36 38
425	20735954	20737544	1591	4 16
426	20781992	20783502	1511	0 1 2 3 4 5 6 9 10 11 12 13 15 16 18 22 23 25 26 27 29 32 33 34 35 36 39
427	20787713	20790434	2722	1 2 3 4 5 6 7 8 11 13 14 17 19 21 23 24 28 29 32 34 37
428	20791601	20792516	916	0 1 2 3 4 5 6 7 8 9 10 11 12 13 14 15 16 17 18 19 20 21 22 23 24 26 27 28 29 30 31 32 33 34 35 36 37 38 39
429	20812166	20813095	930	0 1 2 4 5 7 8 10 12 13 14 16 18 20 24 25 26 27 28 29 30 32 33 35 36 37 38 39
430	20876342	20879220	2879	0 1 2 3 4 5 6 7 8 10 11 12 13 14 16 17 20 22 24 27 28 29 31 32 33 35 36 37
431	20904906	20907248	2343	0 1 2 3 4 5 6 7 8 9 10 11 12 13 14 15 16 17 18 19 20 21 22 23 24 25 26 27 28 29 30 31 32 33 34 35 36 37 38 39
432	20940200	20940801	602	4 6 7 8 13 16 17 18 26 29 34 38
433	21136305	21136934	630	0 1 3 5 6 9 10 11 12 13 14 16 18 19 20 22 23 24 25 26 27 28 29 31 33 35 36 37 38 39
434	21195087	21195718	632	0 1 2 3 5 6 7 8 9 10 12 13 15 17 18 19 21 23 25 26 28 29 30 33 34 35 36 37 38
435	21234615	21235185	571	0 2 3 4 7 8 10 12 13 14 17 18 19 20 21 24 26 27 29 31 32 33 35 36 39
436	21239851	21240553	703	0 2 3 4 6 7 8 9 11 13 15 16 18 20 22 23 24 25 26 27 28 30 32 34 36 38 39
437	21341681	21342641	961	10 11 16 25 33 35 38
438	21343072	21343812	741	0 2 3 10 11 12 13 14 17 19 20 21 23 29 31 33 35 38
439	21389909	21391453	1545	0 1 2 3 5 6 7 8 9 10 11 12 13 14 15 17 20 21 22 23 24 25 26 27 29 30 31 32 33 34 35 36 37 38
440	21410731	21411987	1257	0 1 2 3 4 6 8 9 11 12 13 14 15 17 18 19 20 21 23 24 25 26 27 29 30 32 34 36 37 38 39
441	21414256	21415163	908	3 18 32
442	21426573	21427178	606	2 3 6 11 22 25 32
443	21457274	21457874	601	1 2 3 4 6 7 8 9 10 11 12 13 14 15 16 17 18 21 23 24 25 26 27 28 29 30 31 33 36
444	21477360	21477890	531	0 1 2 3 4 5 6 7 8 9 10 11 12 13 14 15 16 17 18 19 20 21 22 23 24 25 26 27 28 29 30 31 32 33 34 35 36 37 38 39
445	21503769	21504384	616	0 1 2 3 4 5 6 7 8 9 10 11 12 13 14 15 16 17 18 19 20 21 22 23 24 25 26 27 28 29 30 31 32 33 34 35 36 37 38 39
446	21506604	21507239	636	0 4 6 8 9 12 13 16 17 19 20 27 29 30 36 38
447	21523950	21524570	621	0 1 2 3 4 5 6 7 8 9 10 11 12 13 14 15 16 17 18 19 20 21 22 23 24 25 26 27 28 29 30 31 32 33 34 35 36 37 38 39
448	21656974	21685440	28467	1 3 11 14 16 17 35
449	21685440	21686010	571	0 1 2 3 4 5 6 7 8 9 10 11 12 13 14 15 16 17 18 19 20 21 22 23 24 25 26 27 28 29 30 31 32 33 34 35 36 37 38 39
450	21732137	21733037	901	1 2 3 4 6 7 8 10 11 12 13 14 17 26 27 28 32 37
451	21737574	21738194	621	0 1 2 3 4 5 6 7 8 9 10 11 12 13 14 15 16 17 18 19 20 21 22 23 24 25 26 27 28 29 30 31 32 33 34 35 36 37 38 39
452	21757144	21757759	616	5 35
453	21811115	21811720	606	0 1 3 4 5 6 8 9 10 12 13 16 18 19 20 22 23 25 28 29 30 31 33 34 35 37 38
454	22003161	22004010	850	2 3 6 10 13 14 17 22 23 29 35 37
455	22157844	22158630	787	4 8 9 10 12 13 14 17 18 23 26 27 32 35 36 38
456	22179029	22179914	886	4 5 6 7 8 9 10 11 12 13 14 15 16 18 19 20 21 23 24 25 26 27 28 30 31 32 35 36 38 39
457	22180119	22229839	49721	0 3 6 7 9 10 11 15 16 18 20 21 23 24 26 27 28 29 30 31 32 33 34 35 37 38 39
458	22249420	22250602	1183	10 17
459	22295944	22297344	1401	0 2 9 10 11 13 14 15 17 19 22 23 26 27 28 29 30 31 32 33 34 35 36 37 38 39
460	22301835	22302490	656	0 1 2 3 4 5 6 7 8 9 10 11 12 13 14 15 16 17 18 19 20 21 22 23 24 25 26 27 28 29 30 31 32 33 34 35 36 37 38 39
461	22309762	22310686	925	0 1 2 3 5 6 7 10 12 13 16 17 19 20 21 22 23 24 25 27 29 30 31 35 36 37 39
462	22329124	22329749	626	0 1 2 5 6 7 8 9 10 12 13 15 16 17 18 19 20 21 23 24 26 27 28 29 30 31 32 33 34 35 36 37 38 39
463	22349147	22350617	1471	0 1 2 3 7 10 11 12 14 17 21 23 24 27 28 29 30 31 32 34 37 39
464	22369265	22370111	847	0 1 2 3 4 5 6 7 8 10 11 12 13 14 15 16 17 18 19 20 21 22 23 24 25 26 27 28 29 30 31 32 33 34 35 37 38 39
465	22442691	22443286	596	0 1 5 8 10 14 18 19 20 23 30 32 35 37
466	22467727	22468693	967	1 2 3 6 9 11 15 16 20 21 22 23 24 25 26 27 28 29 30 31 32 33 34 36 37 38 39
467	22522063	22522668	606	0 7 8 11 12 14 15 19 20 21 23 27 28 29 31 33 34 35 37 38 39
468	22556639	22557239	601	0 1 2 3 4 5 6 7 8 9 10 11 12 13 14 15 16 17 18 19 20 21 22 23 24 25 27 28 29 30 31 32 33 34 35 36 37 38 39
469	22565625	22566328	704	0 4 8 9 10 14 17 18 19 23 25 32 33 34
470	22782986	22783611	626	0 1 2 3 4 5 6 7 8 9 10 11 12 13 14 15 16 17 18 19 20 21 22 23 24 25 27 28 29 30 31 32 33 34 35 36 37 38 39
471	22796776	22797356	581	2 3 5 9 10 11 13 18 19 26 30 31 32
472	22808709	22809663	955	0 1 7 8 21 32 34 39
473	22834632	22835555	924	0 2 3 4 5 6 7 8 9 10 11 12 13 14 15 16 17 18 19 20 21 22 23 24 25 26 27 28 29 30 31 32 33 34 35 36 37 38 39
474	22846684	22848245	1562	23 29 32
475	22894594	22895663	1070	3 6 8 10 13 15 17 21 23 25 26 27 29 30 31 32 33 34 36
476	22987275	22988164	890	0 2 5 9 10 13 15 17 19 20 31 33 34
477	23120340	23120926	587	0 2 4 5 6 7 8 9 10 11 12 13 15 17 19 20 21 22 23 24 25 26 27 28 29 30 31 32 33 34 35 37 38 39
478	23146160	23147130	971	0 1 3 6 7 8 9 15 16 19 21 24 25 26 27 28 29 31 32 33 34 35 36 39
479	23192942	23193504	563	0 1 2 3 4 5 6 7 8 9 10 12 13 16 19 20 21 23 24 25 28 29 30 31 32 33 34 35 36 38
480	23194128	23194714	587	11 16
481	23201502	23202157	656	1 2 4 6 7 8 9 11 13 14 15 16 18 20 21 22 24 25 26 27 28 31 32 33 34 35 36 37 39
482	23254105	23254707	603	1 3 4 12 13 17 19
483	23265951	23266546	596	0 4 5 6 8 15 17 18 19 21 23 25 26 28 29 30 33 34 35 37 38 39
484	23299469	23300039	571	1 2 4 6 8 11 12 13 16 17 23 25 27 28 29 30 33 35 37 38
485	23382887	23386582	3696	0 1 2 3 4 5 6 7 8 9 10 11 12 13 14 15 16 17 18 19 20 21 22 23 24 25 26 27 28 29 30 31 32 33 34 35 36 37 38 39
486	23393780	23394385	606	3 17 25 36 38
487	23416105	23416699	595	1 2 3 4 6 8 11 12 14 16 20 21 22 23 25 26 27 28 30 32 33 34 35 36 37 39
488	23422047	23423075	1029	0 3 4 9 10 12 13 15 18 19 21 23 24 25 26 27 28 29 30 31 32 33 34 35 36 37 38 39
489	23450797	23451442	646	11 19 22 28
490	23508488	23509091	604	1 3 5 6 8 10 11 12 15 16 17 18 22 24 25 26 27 28 29 30 31 34 36 37 38 39
491	23602762	23603407	646	0 5 6 7 8 10 11 12 13 16 17 18 20 24 26 27 28 29 30 31 32 33 34 35 36 37 38 39
492	23724702	23725302	601	0 1 2 3 4 5 6 7 8 9 10 11 13 14 15 16 17 18 19 20 21 22 23 24 25 26 27 28 30 31 32 33 34 36 37 38 39
493	23743904	23744534	631	1 5 13 17 31 37
494	23979419	23980927	1509	2 3 5 7 9 14 16 17 18 20 22 23 25 26 27 28 30 31 32 35 39
495	24074044	24075138	1095	0 4 5 15 18 21 29 33 35 38 39
496	24146609	24147799	1191	0 1 2 5 6 9 10 13 17 19 20 21 22 23 24 25 29 31 32 34 35 36 38 39
497	24185473	24186919	1447	0 1 2 3 9 10 11 13 16 17 19 20 29 35 37 39
498	24218299	24219409	1111	1 10 11 13 19 21 32 33 37
499	24307144	24307754	611	1 2 3 5 6 8 9 10 12 13 14 15 16 17 19 20 22 23 24 27 28 29 30 31 32 33 35 36 37 38
500	24364177	24364827	651	0 1 2 3 4 5 6 7 8 9 10 11 12 13 14 15 16 17 18 19 20 21 22 23 24 25 26 27 28 29 30 31 32 33 34 35 36 37 38 39
501	24386937	24401045	14109	0 1 2 3 4 5 6 7 8 9 10 11 12 13 14 15 16 17 18 19 20 21 22 23 24 25 26 27 28 29 30 31 32 33 34 35 36 37 38 39
502	24496746	24499491	2746	0 2 3 4 5 6 8 9 10 11 12 14 16 17 19 22 24 25 27 28 29 30 32 34 35
503	24572180	24572785	606	16 28 33 38
504	24749260	24750405	1146	0 1 2 3 5 6 7 9 10 11 12 13 14 17 19 22 24 25 26 27 28 29 31 32 33 34 35 36 38 39
505	24887779	24888384	606	2 4 5 6 7 9 10 12 13 15 16 17 18 19 20 21 22 23 24 25 27 28 29 31 32 33 34 35 37 38 39
506	24916096	24917391	1296	0 3 16 18 20 23 26 30 31 32 33 34 37 38
507	24953000	24953595	596	0 2 4 7 8 10 11 12 13 14 17 21 22 24 25 26 27 28 29 30 31 32 33 35 36 37
508	24989450	24990135	686	0 1 3 4 5 6 7 8 9 10 11 13 15 17 18 22 24 25 26 27 29 30 31 32 34 35 36 38
509	25009439	25010500	1062	0 3 4 5 6 10 11 13 14 16 17 18 19 20 23 24 25 26 27 28 29 30 31 32 33 34 37 38 39
510	25042367	25042978	612	6 11 12 13 15 17 19 20 28 29 30 32 33 38
511	25058056	25058766	711	5 10 14 17 18 22 23 27 28 29 30 35 37
512	25188301	25194092	5792	21 26
513	25216479	25217109	631	0 1 2 3 4 5 6 7 8 9 10 11 12 13 14 15 16 17 18 19 20 21 22 23 24 25 26 27 28 29 30 31 32 33 34 35 36 37 38 39
514	25236425	25237063	639	2 11 16 18 23
515	25268229	25269077	849	2 3 5 6 13 14 17 19 25 32 35 37 38 39
516	25278142	25278774	633	4 6 11 17 21 28 35
517	25319425	25320070	646	0 1 2 3 4 7 8 9 10 11 12 14 15 16 17 18 19 20 21 22 23 24 25 26 27 30 31 32 34 35 37 39
518	25363126	25363794	669	6 7 8 10 15 17 18 19 21 23 24 28 29 31 33 34 35 37 39
519	25366078	25366708	631	2 5 8 10 13 14 15 16 17 18 30
520	25367508	25368123	616	2 4 5 6 8 9 10 12 14 15 16 18 19 20 21 22 23 24 27 29 30 33 34 35 36 37 39
521	25451365	25538014	86650	2 5 7 8 10 13
522	25561334	25625606	64273	2 5 7 8 10 13
523	25646337	25646962	626	0 1 6 7 8 9 11 12 15 16 19 21 23 24 26 27 28 30 31 32 33 34 35 38 39
524	25821274	25823594	2321	1 2 8 11 12 20 21 22 23 24 26 27 28 29 30 31 32 33 34 35 39
525	25823744	25824728	985	0 1 2 3 4 5 6 7 8 9 10 11 12 13 14 15 17 18 19 20 21 22 23 24 25 26 27 28 29 30 31 32 33 34 35 36 37 38 39
526	25905221	25905876	656	0 1 2 3 4 6 8 11 12 13 15 16 17 18 19 20 22 24 25 26 27 29 30 33 34 37 39
527	26012749	26013374	626	2 3 5 10 12 15 18 22 31 32 35 38
528	26043030	26043877	848	1 3 5 7 9 10 11 12 13 14 16 17 19 20 23 26 27 29 30 34 36 37
529	26098218	26098863	646	2 7 9 10 13 14 15 17 18 20 22 23 24 26 28 30 31 36 37
530	26109140	26110318	1179	0 1 2 3 4 6 7 8 9 10 11 12 13 14 15 16 17 20 21 23 24 26 27 28 29 32 34 35 36 37 38
531	26130847	26131607	761	0 1 2 3 4 5 6 7 8 9 10 11 12 13 14 15 16 17 18 19 20 21 22 23 24 25 26 27 28 29 30 31 32 33 34 35 36 37 38 39
532	26139504	26140074	571	0 1 2 3 4 5 10 13 22 32 38
533	26140594	26142428	1835	0 2 3 5 7 9 11 12 17 19 21 23 24 27 29 33 36 37 38
534	26190068	26191433	1366	0 1 2 10 14 26 31 37
535	26221597	26222192	596	0 2 5 6 8 9 10 14 15 16 17 18 19 20 21 23 24 25 26 27 28 29 30 33 34 35 36 37 39
536	26227301	26227906	606	0 1 2 5 6 7 8 9 10 11 12 13 14 15 17 18 19 20 21 24 25 26 27 28 29 30 31 32 33 34 35 36 37 38 39
537	26266772	26267342	571	0 3 4 6 7 8 9 11 12 15 16 18 21 25 28 30 32 33 34 39
538	26312120	26313023	904	0 1 3 4 5 6 7 8 9 10 13 14 17 18 19 20 22 25 28 29 31 32 33 35
539	26329109	26345287	16179	0 1 2 3 4 5 6 7 8 9 10 11 12 13 14 15 16 17 18 19 20 21 22 23 24 25 26 27 28 29 30 31 32 33 34 35 36 37 38 39
540	26371731	26373112	1382	0 1 3 4 5 6 7 8 9 10 11 12 13 15 16 17 18 19 21 22 23 24 25 26 27 28 29 30 31 33 34 36 37 38 39
541	26402037	26403872	1836	0 1 2 3 5 7 8 9 10 11 12 14 23 25 26 27 30 32 33 35 39
542	26436865	26437765	901	0 1 4 6 7 8 9 10 11 12 13 15 17 18 19 20 21 22 23 25 26 28 30 31 34 35 36 38 39
543	26474009	26474872	864	2 3 10 13 14 16 17
544	26486290	26486850	561	0 1 2 4 5 6 9 10 11 12 13 15 16 17 19 21 23 24 29 30 32 35 36 38 39
545	26546304	26547188	885	0 5 10 17 18 23 29 39
546	26547188	26548764	1577	0 1 2 3 4 5 6 7 8 10 12 13 14 16 17 18 19 20 23 24 25 26 27 28 29 30 34 35 36 37 39
547	26607968	26608588	621	0 1 2 3 4 5 6 7 8 9 10 11 12 13 14 15 16 17 18 19 20 21 22 23 24 25 26 27 28 29 30 31 32 33 34 35 36 37 38 39
548	26614484	26615374	891	0 1 2 3 4 5 6 7 8 9 10 11 12 13 14 15 16 17 18 19 20 21 22 23 24 25 26 27 28 29 30 31 32 33 34 35 36 37 38 39
549	26677495	26679732	2238	1 2 3 4 5 7 9 10 12 13 14 17 18 19 20 22 23 25 26 28 30 31 32 33 34 36 37 38
550	26754094	26754809	716	0 1 2 4 5 6 7 8 9 10 11 13 14 15 16 17 18 21 22 23 24 25 26 27 28 30 31 33 34 36 37 38 39
551	26926505	26927115	611	0 1 2 4 5 6 7 8 9 10 11 13 14 15 16 17 18 19 21 22 23 24 26 28 29 30 31 32 34 35 36 37 38
552	27013966	27021658	7693	0 1 3 4 5 12 13 14 16 19 20 21 22 25 27 28 29 30 33 35 36 38 39
553	27038830	27041345	2516	0 1 2 3 4 5 6 7 8 9 10 11 12 13 14 15 16 17 18 19 20 21 22 23 24 25 26 27 28 29 30 31 32 33 34 35 36 37 38 39
554	27059028	27060390	1363	0 2 3 5 7 8 9 10 11 12 13 14 15 16 17 18 19 20 21 22 23 24 25 26 27 28 29 30 31 32 33 34 35 36 37 38 39
555	27371348	27372743	1396	1 2 3 4 6 7 8 9 11 12 14 15 17 18 20 21 22 23 25 29 31 33 34 37 38 39
556	27381526	27382567	1042	4 5 6 7 8 10 25 30 32 34 35
557	27475283	27477213	1931	0 1 2 3 4 5 6 7 8 9 10 11 12 13 14 15 16 17 18 19 20 21 22 23 24 25 26 28 29 30 31 32 33 34 35 36 37 38 39
558	27491030	27492186	1157	0 1 2 3 4 5 6 7 8 9 10 11 12 13 14 15 16 17 18 19 20 21 22 23 24 25 26 27 28 30 31 32 33 34 35 36 37 38 39
559	27499964	27500579	616	0 1 4 6 7 8 9 10 11 12 13 15 16 17 18 19 20 23 24 25 27 28 29 30 31 32 33 34 36 37 38 39
560	27577485	27578439	955	0 1 2 3 4 5 6 7 8 9 10 11 12 13 15 16 17 18 19 20 21 23 24 25 26 27 28 29 30 31 32 33 34 35 36 37 38 39
561	27604605	27610255	5651	0 1 2 3 4 5 6 7 8 9 10 11 12 13 14 15 16 17 18 19 20 21 22 23 24 25 26 27 28 29 30 31 32 33 34 35 36 37 38 39
562	27610255	27611145	891	3 4 5 7 14 15 16 18 21 24 26 28 31 32 33 34 35
563	27720138	27720753	616	0 3 7 9 11 19 25 26 30 33 37
564	28003127	28004479	1353	1 2 4 5 7 11 12 13 14 17 19 21 22 23 29 30 31 32 34 38
565	28074691	28075576	886	0 9 10
566	28085258	28085958	701	0 1 2 3 4 5 6 7 8 9 10 11 12 14 15 17 18 19 20 21 22 24 26 27 28 29 30 31 32 34 35 36 39
567	28094973	28096074	1102	0 5 6 8 9 12 16 22 24 25 31 32 36
568	28136840	28137415	576	1 3 6 11 12 14 26 28 31
569	28178581	28179146	566	0 1 2 3 4 5 6 7 9 10 11 12 13 15 17 18 20 21 22 24 25 26 27 28 29 30 31 35 37 38 39
570	28256134	28256740	607	0 1 3 4 6 8 9 12 13 15 16 17 18 19 22 23 24 26 27 28 29 30 31 32 33 34 35 36 37 38 39
571	28872298	28874940	2643	0 2 3 4 7 8 9 10 12 13 15 16 17 18 22 23 24 25 26 27 28 29 30 31 33 35 37
572	28880159	28883990	3832	1 2 3 5 7 10 11 14 15 17 20 22 23 27 28 31 32 35 36 37 39
573	28968285	28969097	813	0 1 2 4 10 11 12 13 14 15 16 17 20 21 22 23 25 26 27 28 29 31 33 34 35 36 37 39
574	29000988	29001603	616	0 1 3 4 5 6 7 8 9 13 14 15 16 18 19 24 27 28 29 30 31 32 34 38
575	29033932	29034897	966	13 19 20 23 24 29 36
576	29162655	29164160	1506	0 2 3 4 7 8 9 10 12 13 14 15 17 18 20 22 23 24 25 26 27 29 30 31 32 33 35 36
577	29169182	29169770	589	2 4 5 7 8 11 13 14 15 20 21 22 29 37
578	29171644	29172450	807	0 2 3 4 5 6 7 8 10 11 12 13 14 15 16 17 18 19 20 21 22 23 25 26 27 28 29 30 31 32 33 34 35 36 37 38
579	29233547	29234595	1049	0 1 2 4 7 8 9 11 15 21 24 25 29 30 31 32 33 36 39
580	29257953	29259073	1121	1 6 11 16 21 29 32 38
581	29380336	29380895	560	0 1 2 3 4 5 6 8 9 10 11 12 13 14 17 20 22 23 25 26 27 28 31 33 36 37 39
582	29458114	29458739	626	0 1 2 3 4 5 6 7 8 9 10 11 12 13 15 17 18 19 20 21 22 23 24 25 26 27 29 30 31 32 33 34 35 36 37 38 39
583	29625291	29625901	611	3 4 6 9 11 13 15 17 22 23 25 26 28 29 30 38
584	29699829	29700394	566	1 2 3 5 6 8 10 11 12 13 14 15 16 17 18 19 21 22 23 24 25 27 28 29 30 32 33 34 35 36 37 38
585	29724513	29725285	773	0 1 3 4 5 6 7 8 9 10 11 12 13 14 15 16 17 18 19 20 21 22 23 24 26 27 28 29 30 31 32 33 34 35 37 38
586	29746618	29747248	631	1 3 5 6 16 18 19 20 21 22 23 26 30 31 32 35 37 38 39
587	29913244	29913884	641	1 3 5 6 8 10 11 13 15 17 19 20 25 28 29 30 31 32 33 34 35 37
588	29970894	29971524	631	0 1 2 3 4 5 6 7 8 9 10 11 12 13 14 15 16 17 18 19 20 21 22 23 24 25 26 27 28 29 30 31 32 33 34 35 36 37 38 39
589	30004124	30004659	536	0 1 2 3 4 5 6 7 8 9 10 11 12 13 14 15 16 17 18 19 20 21 22 23 24 25 26 27 28 29 30 31 32 33 34 35 36 37 38 39
590	30012120	30012935	816	0 1 2 3 4 5 6 7 8 9 10 11 12 13 14 15 16 17 18 19 20 21 22 23 24 25 26 27 28 29 30 31 32 33 34 35 36 37 38 39
591	30012935	30013550	616	0 1 2 3 4 5 6 7 8 9 10 11 12 13 14 15 16 17 18 19 20 21 22 23 24 25 26 27 28 29 30 31 32 33 34 35 36 37 38 39
592	30014715	30015420	706	0 1 2 3 4 5 6 7 8 9 10 11 12 13 14 15 16 17 18 19 20 21 22 23 24 25 26 27 28 29 30 31 32 33 34 35 36 37 38 39
593	30037517	30038925	1409	33
594	30053602	30054247	646	0 1 2 3 4 5 7 8 9 10 12 13 14 16 17 18 19 20 25 27 28 29 31 32 33 34 37
595	30142590	30143180	591	4 7 8 10 11 13 15 17 20 21 22 23 25 27 28 29 30 32 33 34 35 36 37 38 39
596	30207808	30208393	586	0 1 6 8 9 10 13 21 24 26 34 36
597	30239896	30243958	4063	0 1 3 5 6 7 8 9 10 11 12 13 16 17 18 21 22 24 27 28 29 30 31 32 33 34 35 36 38 39
598	30255490	30256080	591	0 1 2 3 5 6 7 8 9 11 12 13 14 17 19 20 21 22 24 26 27 29 31 32 33 34 35 36 37
599	30258420	30259070	651	0 1 2 3 6 8 12 17 18 19 21 30 37 39
600	30294598	30295533	936	1 2 3 6 7 8 9 11 12 13 14 15 16 19 21 22 23 26 27 30 31 32 33 34 37 38 39
601	30336794	30338269	1476	0 1 3 6 7 8 9 11 12 13 15 16 18 19 20 21 22 24 25 30 34 35 36 37 38 39
602	30349928	30350878	951	0 1 2 3 4 5 7 8 9 10 11 12 13 14 17 18 19 23 26 27 28 29 30 33 34 35 36 38 39
603	30422916	30423471	556	0 1 2 4 5 6 7 8 9 11 12 13 15 16 19 21 22 23 24 28 29 30 31 32 34 36 37 38
604	30537944	30538559	616	1 4 8 15 25 32 35
605	30569340	30569940	601	4 5 6 9 10 13 16 17 19 29 30 32 33 38
606	30581622	30582207	586	0 1 2 3 4 5 6 7 8 9 10 11 12 13 14 15 16 17 18 19 20 21 22 23 24 25 26 27 28 29 30 31 32 33 34 35 36 37 38 39
607	30604774	30605749	976	6 9 17 18 19 21 22 23 24 29 30 32 34 35 38 39
608	30618119	30619029	911	0 1 4 6 7 9 10 12 13 15 16 17 18 19 20 21 22 23 24 26 27 28 29 30 31 32 33 34 35 36 37 38 39
609	30619784	30623109	3326	0 4 6 15 16 20 21 29 30 34
610	30628559	30629119	561	0 2 3 4 5 6 7 8 9 10 11 12 13 14 16 17 18 20 22 23 24 25 26 28 29 30 31 32 33 34 35 36 37 38 39
611	30640118	30641018	901	0 3 4 5 7 9 10 12 13 16 18 19 20 21 22 23 24 26 27 29 30 31 33 34 35 36 39
612	30650855	30651450	596	0 1 2 3 4 5 7 8 9 10 11 14 15 16 17 19 21 23 25 26 28 29 30 31 32 33 39
613	30723246	30723876	631	2 3 5 7 9 13 14 23 32 38
614	30736393	30737373	981	0 1 2 3 4 6 7 8 9 10 11 12 13 14 15 16 17 18 19 20 21 22 23 24 25 26 27 28 29 30 31 32 33 34 35 36 37 38 39
615	30759456	30761361	1906	2 4 5 9 10 14 15 17 18 19 20 21 22 23 24 25 26 27 28 29 30 31 32 33 34 35 37 38 39
616	30778128	30778728	601	0 1 2 3 4 5 6 7 8 9 10 11 12 13 14 15 16 17 18 19 20 21 22 23 24 25 26 27 28 29 30 31 32 33 34 35 36 37 38 39
617	30840736	30841310	575	0 2 3 4 6 7 8 9 10 11 12 13 14 16 17 18 19 20 21 22 23 24 25 26 28 29 30 31 32 33 34 35 36 37 38 39
618	30863039	30863694	656	0 1 2 3 4 5 6 7 8 9 11 12 13 16 17 18 20 23 25 29 32 33 34 35 37 38 39
619	30888315	30888885	571	0 1 2 3 4 5 7 8 10 12 13 16 17 18 19 20 21 22 23 24 25 26 28 29 31 32 33 34 36 37 38 39
620	30949782	30951702	1921	0 1 2 3 4 5 6 7 8 9 10 11 12 13 14 15 16 17 18 19 20 21 22 23 24 25 26 27 28 29 30 31 32 33 34 35 36 37 38 39
621	30966665	30967265	601	0 1 2 3 4 5 6 7 8 9 10 11 12 13 14 15 16 17 18 19 20 21 22 23 24 25 26 27 28 29 30 31 32 33 34 35 36 37 38 39
622	31081994	31082734	741	0 1 2 3 4 5 6 7 9 10 12 13 14 17 18 19 20 22 23 24 27 28 29 30 31 32 33 34 35 36 38
623	31160684	31161279	596	0 2 3 4 5 8 9 10 11 13 14 16 17 19 20 21 23 26 28 29 30 31 32 33 34 35 36 39
624	31212641	31213241	601	3 17 20 22 35
625	31314979	31315834	856	21 25 30 33 35 36
626	31386782	31389107	2326	0 3 4 5 6 7 8 9 10 12 13 14 15 16 18 20 22 26 28 29 30 31 32 34 35 37
627	31443722	31444373	652	0 1 4 5 8 10 13 14 15 17 18 19 20 21 22 23 25 27 28 29 30 32 33 36 37 39
628	31460672	31461638	967	0 1 4 5 8 10 11 12 13 14 15 17 19 20 21 25 26 27 28 29 30 31 32 34 37 38 39
629	31482315	31483806	1492	0 1 2 3 4 5 6 7 8 9 10 11 12 13 14 15 16 17 18 19 20 21 22 23 24 25 26 27 28 29 30 31 32 33 34 35 36 37 38 39
630	31658211	31658786	576	1 2 3 8 10 14 17 20 22 26 27 29 33 36
631	31675805	31676998	1194	1 2 3 6 7 9 13 14 15 17 18 20 21 23 24 25 27 28 29 31 32 34 35 37 38
632	31687120	31687980	861	1 6 9 16 18
633	31687980	31688585	606	0 1 2 3 4 5 6 7 8 9 10 11 12 13 14 15 16 17 18 19 20 21 22 23 24 25 26 27 28 29 30 31 32 33 34 35 36 37 38 39
634	31731109	31731969	861	6 11 23 32 37
635	31745439	31746029	591	0 3 4 5 8 10 13 14 15 17 18 20 22 23 24 26 27 28 29 30 31 32 33 34 36 39
636	31752029	31752629	601	0 1 2 3 4 5 7 8 9 10 12 13 14 15 17 18 19 22 23 24 25 26 27 31 32 33 34 35 36 38
637	31817509	31818129	621	1 2 3 4 6 7 8 10 11 12 13 14 15 17 18 19 25 26 28 29 31 32 33 34 35
638	31848021	31848952	932	1 3 10 12 14 17 20 21 22 25 30 32 36 37 38
639	31977554	31978985	1432	6 8 11 12 14 15 16 17 24 26 27 28 31 32 33 34 35 37 39
640	32016995	32017939	945	2 3 4 5 6 7 8 9 10 12 13 14 15 16 18 19 20 21 22 23 25 26 27 28 29 30 31 32 33 34 35 36 37 38 39
641	32028647	32029293	647	0 1 2 3 4 6 8 11 12 13 14 16 17 18 19 20 22 24 26 29 31 34 35 36 37
642	32035918	32036613	696	0 1 2 3 4 7 8 9 10 12 13 14 16 17 19 20 21 22 23 25 26 27 28 29 30 31 32 33 35 36 37 38 39
643	32061730	32062521	792	4 6 9 14 15 16 17 19 22 23 24 25 26 27 29 30 31 32 33 34 35 36 37 38 39
644	32164763	32165588	826	0 4 5 7 10 11 12 13 14 15 16 20 31 33 36 38 39
645	32251452	32252058	607	0 1 2 3 5 6 7 8 9 10 11 12 13 14 15 17 18 19 20 21 22 23 24 25 26 27 28 29 30 31 32 33 34 35 36 37 38 39
646	32479866	32481006	1141	0 2 3 4 6 7 8 9 10 11 13 14 16 17 18 22 24 26 28 29 30 32 33 34 37
647	32484865	32485465	601	1 3 5 13 15 17 18 27
648	32529849	32530415	567	0 1 2 3 4 5 6 7 8 9 10 11 12 13 14 15 16 17 18 19 20 21 22 23 24 25 26 27 28 29 30 31 32 33 34 35 36 37 38 39
649	32703189	32703809	621	0 3 5 6 10 17 21 22 23 25 27 28 29 30 31 33
650	32711234	32712950	1717	0 1 6 7 17 21 24 27 34 35
651	32750554	32751427	874	1 2 3 4 5 7 8 9 10 11 12 15 18 19 20 21 22 26 27 28 30 31 32 33 34 39
652	32812900	32814224	1325	1 3 4 6 7 10 14 18 20 22 30 31 34 35 36
653	32818983	32820273	1291	3 10 14 24 38
654	32853201	32854288	1088	6 8 10 22 32 34 35 38
655	32905767	32906337	571	0 1 2 3 4 5 6 7 9 10 12 13 14 16 17 18 19 20 22 24 25 26 27 29 31 32 33 36 37
656	33136190	33136820	631	0 5 10 12 16 18 25 31 32 35 36 37 38
657	33337163	33337758	596	0 1 2 5 6 12 16 17 20 28 30 31 32
658	33472430	33473025	596	0 1 3 4 6 7 9 10 11 12 13 14 15 16 17 18 19 22 23 25 26 27 28 29 30 31 32 33 34 35 36 37 38 39
659	33508137	33508787	651	2 3 4 5 6 7 9 10 11 13 16 19 21 23 24 27 30 31 32 34 35 37 39
660	33520515	33521570	1056	0 2 3 6 10 12 19 27 29 30 35 38
661	33526389	33527223	835	0 1 2 3 4 5 6 7 11 12 13 18 19 20 22 23 24 25 26 27 28 29 30 32 33 34 39
662	33539577	33540387	811	4 6 8 13 22 24 26 29 31 33 34 35 37 39
663	33567816	33568816	1001	1 4 6 11 19 20 23 26 29 30 33 34 35 37 39
664	33682818	33683613	796	0 1 2 3 4 5 6 7 8 10 11 12 13 14 15 16 17 18 19 20 21 22 23 24 25 26 27 28 29 30 31 32 33 34 35 36 37 38 39
665	33738292	33738875	584	1 4 10 11 14 15 17 18 21 22 24 25 26 28 31 33 35 36 37 38 39
666	33792653	33793588	936	0 2 3 4 5 9 10 12 15 18 19 20 21 22 23 25 26 27 28 29 30 31 32 33 34 35 36 39
667	33796126	33796780	655	1 2 5 6 7 8 9 10 11 12 13 14 15 18 20 21 25 29 30 31 34
668	33798273	33798878	606	3 4 5 6 8 9 10 11 12 13 14 15 16 17 18 19 20 22 23 24 26 27 28 29 30 31 32 33 34 36 38
669	33931139	33932299	1161	0 2 5 35 38
670	33994128	33994778	651	4 5 12 21 24 39
671	34049607	34050172	566	0 1 4 5 6 9 13 15 16 17 19 20 21 22 23 26 28 29 30 32 33 34 37 39
672	34063695	34078270	14576	0 1 4 6 9 10 12 13 15 17 18 19 20 21 22 23 24 26 27 28 29 30 31 32 33 34 35 36 37 38 39
673	34097080	34097670	591	37
674	34113281	34113861	581	0 3 5 6 7 8 9 11 12 13 14 15 16 17 18 19 20 21 22 24 25 26 27 28 29 31 32 33 34 35 38 39
675	34183839	34185153	1315	0 1 2 6 7 8 9 11 12 14 16 19 22 23 24 28 29 31 34 35 38
676	34239923	34240528	606	0 1 2 4 6 9 10 12 15 16 18 19 20 23 24 25 30 32 34 35 37 38 39
677	34465313	34465952	640	0 2 3 4 6 9 10 11 12 16 19 20 24 27 30 31 32 36 38
678	34534933	34535813	881	0 1 2 3 4 5 6 7 8 9 10 11 12 13 14 15 16 17 18 19 20 21 22 23 24 25 26 27 28 29 30 31 32 33 34 35 36 37 38 39
679	34545075	34545740	666	0 1 2 3 4 5 6 7 8 9 10 11 12 13 14 15 16 17 18 19 20 21 22 23 24 25 26 27 28 29 30 31 32 33 34 35 36 37 38 39
680	34566349	34566954	606	0 1 2 3 4 5 6 7 8 9 10 11 12 13 14 15 16 17 18 19 20 21 22 23 24 25 26 27 28 29 30 31 32 33 34 35 36 37 38 39
681	34620826	34621406	581	3 5 7 8 9 11 13 14 15 18 20 21 22 23 24 25 26 28 30 34 35 36
682	34626289	34627233	945	0 2 4 6 8 9 11 17 25 33 34 38
683	34655120	34655740	621	0 1 2 3 4 6 7 8 9 10 12 13 14 16 17 24 25 26 27 28 30 31 32 33 34 35 36 37 38 39
684	34659060	34659675	616	0 1 2 3 4 5 6 7 8 9 10 11 12 13 14 15 16 17 18 19 20 21 22 23 24 25 26 27 28 29 30 31 32 33 34 35 36 37 38 39
685	34730502	34731247	746	5 7 8 11 12 21 22 23 32
686	34786792	34787427	636	5
687	34852876	34884893	32018	1 2 6 10 13 14 17 18 19 26 27 28 31 32 35
688	34932163	34936025	3863	1 6 7 8 11 15 21 22 26 28 34 38
689	34971900	34972485	586	0 1 3 4 5 6 7 8 9 10 11 13 15 16 20 22 23 24 26 30 31 32 34 35 38 39
690	34988274	34988859	586	0 1 2 3 4 5 6 7 8 9 10 11 12 13 14 15 16 17 18 19 20 21 22 23 24 25 26 27 28 29 30 31 32 33 34 35 36 37 38 39
691	35032281	35032861	581	0 1 2 3 5 6 7 8 9 10 11 12 13 14 16 17 18 19 20 21 23 24 25 26 27 28 29 30 31 32 33 34 35 36 38 39
692	35073161	35075307	2147	0 1 2 3 4 5 6 7 8 9 10 11 12 13 14 15 16 17 18 19 20 21 22 23 24 25 26 27 28 29 30 31 32 33 34 35 36 37 38 39
693	35316064	35316659	596	17
694	35448860	35449483	624	5 6 8 11 18 20 25 26 28 29 30 31 32 33 34 36 38 39
695	35537559	35538472	914	0 2 3 9 12 14 16 24 28 30 32 34 35 38
696	35552267	35554138	1872	1 13 16
697	35608272	35609020	749	0 1 2 3 4 5 6 7 8 9 10 11 12 14 15 17 18 19 23 24 25 26 29 30 31 32 33 34 35 36 37 39
698	35618056	35618803	748	0 2 3 5 6 8 10 12 13 14 20 21 22 23 24 26 28 29 33 35 36 37
699	35626318	35627297	980	14 29
700	35644315	35644969	655	0 1 2 3 4 5 6 7 8 9 10 11 12 13 14 15 16 17 19 20 21 22 23 24 25 26 27 28 29 30 31 32 33 34 35 36 37 38 39
701	35874641	35875291	651	0 2 3 4 5 6 7 8 9 10 11 12 13 14 15 16 17 18 19 20 21 25 27 28 29 32 34 35 36 37
702	35919243	35921365	2123	0 1 2 3 4 5 6 7 8 9 10 11 12 13 14 15 16 17 18 20 21 22 23 24 25 26 27 28 29 30 31 32 33 34 35 36 37 38 39
703	36059062	36060361	1300	0 10 23 35 36
704	36214599	36215191	593	0 1 2 3 4 5 6 7 8 9 10 11 12 13 14 15 17 18 19 20 21 22 23 24 25 26 27 28 29 30 31 32 33 34 35 36 38 39
705	36249671	36250548	878	0 6 7 8 9 13 16 17 29 30 32 34 35 38
706	36261376	36261986	611	0 1 2 3 4 7 8 9 10 13 15 18 20 22 23 24 25 26 27 29 31 32 34 35 36 39
707	36302910	36304280	1371	0 1 2 3 4 5 6 7 9 10 12 13 14 16 17 20 22 23 24 26 27 28 29 30 33 34 35 36 37 38 39
708	36339759	36343123	3365	2 3 4 7 9 10 12 13 14 15 16 18 19 20 21 22 23 24 25 26 27 28 31 32 33 35 36 37 38 39
709	36497438	36498561	1124	0 2 3 4 5 7 8 9 10 11 12 13 14 16 18 19 20 22 23 24 26 27 28 29 30 31 32 33 34 35 36 37 39
710	36505622	36506382	761	0 1 2 3 5 6 8 9 10 11 12 14 15 16 18 19 20 21 22 23 25 26 27 30 31 32 33 34 35 36 38 39
711	36507325	36508130	806	0 3 7 12 13 16 17 23 27 32 37 38
712	36522164	36522855	692	0 6 10 12 15 17 23 25 29 31 32 33 34 35 38
713	36554213	36555370	1158	2 3 6 7 10 11 15 16 17 18 22 23 24 25 26 27 28 29 31 32 33 35 37 38 39
714	36637869	36639199	1331	0 2 3 4 5 7 9 10 11 12 13 14 15 17 19 20 23 24 25 29 31 32 33 35 36 37 38 39
715	36738785	36739665	881	0 1 2 3 4 5 6 7 9 10 11 12 13 14 15 16 17 18 19 20 21 22 23 24 25 26 27 28 29 30 32 33 34 35 36 37 39
716	36782556	36783776	1221	0 1 2 3 4 6 7 9 10 13 15 16 17 19 21 22 23 24 26 28 29 32 33 34 35 36 38 39
717	37115910	37116525	616	2 5 8 11 12 13 15 16 17 18 20 21 22 24 25 27 28 29 30 32 33 34 35 36 37 38 39
718	37146592	37147213	622	1 4 6 7 8 9 13 17 18 19 21 23 25 26 28 30 31 33 34 36 37 38
719	37159839	37160424	586	0 1 2 3 6 7 9 10 11 13 14 17 19 20 29 33 34 35 36 38
720	37171590	37172195	606	0 1 2 3 4 5 6 7 8 9 11 12 13 15 17 18 19 21 22 23 25 26 30 31 33 34 39
721	37247435	37248070	636	6 7 9 11 14 20 21 22 39
722	37287812	37288452	641	2 3 4 5 8 9 10 12 17 25 27 30 32 35
723	37390055	37390735	681	0 1 2 3 5 8 9 11 12 13 14 15 17 19 20 21 23 24 25 27 29 30 31 32 33 34 36 37 39
724	37442412	37442958	547	0 1 2 3 4 5 6 7 8 9 10 11 12 13 14 15 16 17 18 19 20 21 22 23 24 25 26 27 28 29 30 31 32 33 34 35 36 37 38 39
725	37477015	37477655	641	0 1 2 3 4 5 6 7 8 9 10 12 13 14 15 17 19 22 23 24 25 26 27 28 29 31 32 33 34 35 36 37 39
726	37512877	37513468	592	0 1 2 3 9 10 12 13 14 16 17 18 19 20 21 25 26 28 31 32 33 35 36 37 39
727	37526306	37526856	551	0 4 5 6 7 8 9 10 11 12 14 16 17 18 19 20 21 23 24 26 27 30 31 32 33 34 36 37 38 39
728	37526856	37527481	626	0 1 2 3 4 5 6 7 8 9 10 11 12 13 14 15 16 17 18 19 20 21 22 23 24 25 26 27 28 29 30 31 32 33 34 35 36 37 38 39
729	37584955	37585672	718	8 9 18 20 21 22 32 35 38
730	37603756	37604436	681	1 3 8 11 16 26 31 34
731	37641511	37642136	626	0 1 2 3 4 5 6 7 8 9 10 11 12 13 14 15 16 17 18 19 20 21 22 23 24 25 26 27 28 29 30 31 32 33 34 35 36 37 38 39
732	37672312	37672957	646	0 1 2 3 4 5 6 8 9 10 12 13 15 16 17 18 19 20 21 22 24 26 27 28 29 30 31 32 33 34 36 37 38
733	37711577	37715309	3733	0 1 2 3 4 5 6 7 8 9 10 11 12 13 14 15 16 17 18 19 20 21 22 23 24 26 27 28 29 30 31 32 33 34 35 36 37 38 39
734	37941986	37943194	1209	0 1 2 3 4 5 6 7 8 9 10 11 12 13 14 15 16 17 18 19 20 21 22 23 24 25 26 27 28 29 30 31 32 33 34 35 36 37 38 39
735	37949848	37950433	586	1 6 8 11 12 15 16 21 24 28
736	37950433	37951271	839	0 1 2 4 5 9 10 11 12 14 15 17 18 19 20 21 22 23 24 25 26 27 28 29 30 31 32 33 34 35 36 37 38 39
737	38230237	38232514	2278	0 1 2 3 4 5 6 7 8 9 10 11 12 13 15 17 18 19 21 22 23 24 25 26 27 28 30 31 33 34 35 36 39
738	38284714	38285324	611	0 1 2 3 7 11 12 14 17 18 20 21 22 23 24 25 26 27 28 30 31 32 33 34 35 36 37 38 39
739	38367494	38368104	611	1 2 3 4 5 6 7 10 13 14 19 22 29
740	38368269	38369654	1386	0 1 2 3 4 5 7 9 10 12 13 14 15 17 18 19 22 23 24 25 26 27 29 30 31 32 33 35 36 37 38 39
741	38464354	38465243	890	0 1 2 3 4 6 7 8 9 10 11 13 14 15 16 17 18 19 20 21 22 23 24 25 26 27 28 30 31 32 33 34 35 36 37 38 39
742	38496711	38497345	635	0 1 5 6 9 11 12 16 18 26 28 29 32 33 37 38
743	38822968	38823598	631	0 1 2 3 4 5 6 7 8 9 10 11 12 13 14 15 16 17 18 19 20 21 22 23 24 25 26 27 28 29 30 31 32 33 34 35 36 37 38 39
744	38894014	38894589	576	0 1 2 3 4 5 6 7 8 9 10 11 12 13 14 15 16 17 18 19 20 21 22 23 24 25 26 27 28 29 30 31 32 33 34 35 36 37 38 39
745	38933389	38933994	606	5 6 17
746	38956492	38957126	635	0 2 9 11 12 18 21 25 27 28 29 30 31 32 37 38
747	38990163	38990713	551	0 1 2 3 4 5 6 7 8 9 10 11 12 13 14 15 16 17 18 19 20 21 22 23 24 25 26 27 28 29 30 31 32 33 34 35 36 37 38 39
748	39067769	39068634	866	27 38 39
749	39109083	39110218	1136	1 2 3 5 7 12 16 19 20 21 22 23 24 25 26 27 28 29 30 31 32 33 36 37 38 39
750	39131405	39132165	761	0 1 2 3 4 6 7 9 11 12 13 15 17 18 19 20 22 23 24 26 27 28 29 30 31 32 33 34 35 36 37 38 39
751	39228791	39231086	2296	0 1 3 4 5 6 7 8 9 11 13 14 16 19 20 21 22 24 25 27 28 29 31 32 36 38 39
752	39231086	39232540	1455	5 9 10 16 27 29 32 35
753	39314432	39315012	581	0 4 5 6 7 8 10 12 13 17 18 19 20 21 22 23 26 27 28 29 30 31 32 33 34 35 36 37 38 39
754	39398142	39398942	801	1 2 3 4 6 7 8 9 10 13 14 15 16 17 18 19 20 21 23 24 26 28 29 31 32 34 35 36 37 38 39
755	39499037	39499673	637	6 18
756	39754397	39755012	616	0 1 2 3 4 5 6 7 8 9 10 12 13 14 16 17 18 19 22 23 24 27 30 31 32 33 34 35 36 39
757	39766364	39775435	9072	18 22 23 24 27 29 31 32 37 39
758	39775435	39776838	1404	0 1 2 3 4 5 6 7 8 9 10 12 13 14 15 16 17 18 20 22 23 24 25 26 27 28 29 30 31 32 33 34 35 36 37 38 39
759	39783940	39784530	591	5 9 10 12 18 20 31 32 33 34 35 36
760	39852825	39853720	896	2 3 5 7 8 10 11 13 14 17 20 22 23 24 25 27 28 29 30 31 36 37 38 39
761	39873235	39873795	561	1 2 6 7 8 11 14 24 25 29 32
762	40016501	40017066	566	5 10 19 20
763	40048282	40049131	850	0 1 2 3 4 5 6 8 10 11 12 14 15 16 18 19 20 21 22 23 24 26 28 29 30 31 32 33 34 35 36 38
764	40182012	40182909	898	0 2 6 7 10 21 28 32 35 37
765	40293251	40293826	576	0 3 4 6 7 8 9 12 14 15 17 18 20 21 22 23 24 25 26 27 28 29 30 31 32 33 34 36 38 39
766	40298986	40299573	588	0 1 2 3 4 5 6 7 8 9 10 11 13 15 16 17 19 20 21 22 23 24 26 27 28 29 30 31 32 33 34 35 36 37 39
767	40471745	40472600	856	0 1 2 3 4 5 6 10 11 13 14 15 16 17 18 19 21 22 23 24 27 28 29 31 32 33 34 35 36 37 38 39
768	40540690	40541290	601	1 9 10 14 28 29 32 34
769	40586969	40588116	1148	0 1 3 5 6 7 9 10 12 13 14 16 17 20 22 23 24 27 31 32 33 35 36 37
770	40648576	40649276	701	2 5 8 12 22 24
771	40838307	40839183	877	0 1 2 3 4 5 6 7 8 9 10 11 12 13 14 15 16 17 18 19 20 21 22 23 25 26 27 28 31 32 33 35 36 37 38 39
772	40987037	40987607	571	1 3 4 5 6 8 10 12 13 15 17 20 22 23 24 25 26 27 28 29 31 32 33 34 36 38 39
773	41049445	41050840	1396	0 1 2 3 4 5 6 7 8 9 10 11 12 13 14 15 16 17 18 19 20 21 22 23 24 25 26 27 28 29 30 31 32 33 34 35 36 37 38 39
774	41122485	41123085	601	0 2 3 5 6 9 12 14 18 20 22 23 24 26 27 28 30 31 33 34 35 36 38
775	41123085	41131731	8647	2 3 8 11 14 16 20 21 22 23 24 26 27 34 36 37 38
776	41131731	41132631	901	2 14 20 23 24 25 26 27 34 36
777	41203205	41203840	636	1 15 23 25 28
778	41283406	41284031	626	1 6 7 8 9 10 12 13 17 18 19 20 21 27 28 29 30 31 34 38
779	41353248	41354116	869	0 1 3 4 6 7 8 9 10 11 12 13 14 15 17 18 19 20 21 24 25 26 29 30 31 32 34 35 37
780	41365263	41365834	572	0 1 2 3 4 6 7 8 9 10 13 14 16 17 18 19 20 22 23 24 25 27 28 29 31 32 33 35 36 37 39
781	41404546	41405257	712	0 1 3 4 5 7 8 9 10 12 13 15 16 17 19 20 25 26 28 29 32 34 36 37
782	41412161	41412888	728	5 13 17
783	41549257	41549862	606	0 1 2 4 6 7 8 9 10 11 12 13 14 15 17 18 19 20 21 22 23 24 25 26 27 28 29 30 31 32 34 35 36 37 39
784	41582540	41583175	636	1 2 4 7 9 10 11 13 17 19 20 26 27 28 29 32 33 38 39
785	41588312	41588957	646	0 3 5 6 7 9 10 19 20 25 26 32 33 38
786	41623544	41624139	596	1 2 3 6 7 8 10 11 12 13 16 17 20 21 23 24 28 29 30 34 35 36 37 38
787	41669228	41669843	616	1 10 13 16 34 35
788	41689330	41689925	596	1 3 6 9 11 12 13 16 21 26 27 30 33 34 39
789	41734388	41735009	622	0 2 3 5 7 8 10 11 12 14 17 18 19 22 24 25 26 28 29 32 33 34 35 36 39
790	41737813	41738403	591	1 2 3 5 6 8 9 10 12 14 15 17 18 19 23 24 25 28 29 32 33 35 38 39
791	41740553	41741208	656	0 1 2 3 4 5 6 7 8 9 10 11 12 13 14 15 16 17 18 19 20 21 22 23 24 25 26 27 28 29 30 31 32 33 34 35 36 37 38 39
792	41851876	41852576	701	2 3 4 7 10 17 19 20 22 25 27 28 29 30 31 32 34 35 37 38 39
793	41878905	41879825	921	0 1 2 3 4 5 6 7 8 9 10 11 12 13 14 15 16 17 18 19 20 21 22 23 24 25 26 27 28 29 30 31 32 33 34 35 36 37 38 39
794	42029617	42031277	1661	1 7 8 11 12 15 16 21 23 24 25 26 28 33 34 35 39
795	42074936	42075521	586	2 15
796	42092040	42092605	566	1 2 3 4 6 11 12 14 16 18 20 21 22 23 24 25 26 27 28 29 30 31 32 33 34 35 36 37 38 39
797	42177870	42178835	966	2 3 11 15 18 19 20 28 29
798	42189692	42190697	1006	0 1 2 3 4 5 6 7 8 9 10 11 12 13 14 15 16 17 18 19 20 21 22 23 24 25 26 27 28 29 30 31 32 33 34 35 36 37 38 39
799	42434141	42434991	851	0 1 3 4 5 6 7 8 9 10 13 15 16 17 18 19 20 21 23 24 27 29 30 32 33 34 37 38 39
800	42568313	42569183	871	1 4 5 10 11 14 15 19 20 21 23 24 25 27 28 36 38
801	42722827	42723438	612	6 12 13 17 29 31 32 38
802	42746524	42747199	676	0 3 5 6 7 8 9 10 12 13 15 16 18 19 21 23 26 27 29 30 31 32 34 38 39
803	42768499	42769290	792	2 6 14 26
804	42790874	42791474	601	0 2 3 4 5 7 10 12 13 14 17 18 19 20 22 23 26 27 28 29 30 31 32 33 34 35 36 37 38
805	42829732	42830577	846	0 1 2 3 4 5 6 7 8 9 10 11 12 13 14 15 16 17 18 19 20 21 22 23 24 25 26 27 28 29 30 31 32 33 34 35 36 37 38 39
806	42923955	42924580	626	1 6 11 13 15 17 22 23 25 26 31 32 35 36
807	42935423	42936075	653	0 1 2 3 4 5 6 7 8 9 10 11 12 13 15 16 17 18 20 21 22 23 24 25 26 27 28 29 30 31 32 33 34 35 36 38
808	43052058	43053910	1853	0 1 3 4 5 6 7 8 9 10 11 12 13 14 15 16 17 18 19 20 21 22 23 24 25 26 27 28 30 31 32 33 35 36 37 38 39
809	43059725	43060933	1209	0 2 3 6 8 13 16 17 18 21 23 24 26 38
810	43139521	43140126	606	5 11 17 23 25 35 38
811	43158391	43159336	946	1 8 9 10 11 15 20 22 23 25 26 28 30 35 36 37 38 39
812	43239855	43240520	666	1 2 3 4 6 8 11 12 13 15 16 17 18 19 20 21 22 23 24 26 29 30 31 32 33 34 35 38 39
813	43349258	43349853	596	2 3 6 8 10 12 13 16 17 18 19 27 28 29 30 32 33 35 36 37 38
814	43371812	43372458	647	2 3 8 12 13 17 23 28 32 34 36 38
815	43442677	43443258	582	0 2 5 8 9 13 14 15 17 18 19 21 23 24 25 26 27 28 29 30 31 32 33 34 35 36 37 38 39
816	43707115	43707705	591	0 1 2 3 5 6 7 8 9 10 11 12 13 14 15 17 19 20 22 24 25 26 27 28 29 30 31 32 33 34 35 36 37 39
817	43729465	43731320	1856	1 2 3 8 11 12 13 14 17 20 22 24 32 34 35 37
818	43779665	43780230	566	0 1 2 3 4 5 6 7 8 9 10 11 12 13 14 15 16 17 18 19 20 21 22 23 24 25 26 27 28 29 30 31 32 33 34 35 36 37 38 39
819	43824298	43824928	631	4 5 7 8 13 15 17 21 23 32 35
820	43826258	43826868	611	1 4 6 18 21 24 26 27 28 30 32 37 39
821	43839304	43841494	2191	0 1 4 6 7 9 10 13 15 16 17 18 19 20 21 23 28 29 30 34 38 39
822	43908252	43909384	1133	0 1 2 3 4 6 7 8 9 10 11 13 14 15 16 17 18 19 20 21 22 23 24 25 26 27 28 29 30 31 32 33 34 35 36 37 38 39
823	43953446	43954519	1074	1 2 3 4 6 7 8 9 11 12 13 14 15 16 17 18 19 20 21 23 24 25 26 27 28 29 31 32 33 34 35 36 39
824	43974983	43975778	796	0 1 2 3 4 6 7 8 10 11 12 14 15 16 17 20 21 22 23 28 29 30 32 33 34 36 37 38
825	44074245	44074815	571	2 3 4 6 10 13 17 18 19 20 23 32 35 38
826	44138897	44139482	586	0 2 3 5 7 8 10 11 13 14 16 20 22 23 24 25 26 27 28 29 30 31 32 33 34 35 36 37 38 39
827	44149326	44150449	1124	0 1 2 4 7 8 9 10 12 16 17 19 23 24 25 26 27 28 33 34 37 38 39
828	44242050	44243188	1139	10 27 32 37
829	44270153	44270753	601	0 2 4 7 17 18 20 23 28 29 31 32 33 34 35 38
830	44272473	44273088	616	0 4 9 10 12 27 29 34 37
831	44279486	44280394	909	1 3 4 6 16 17 18 37
832	44286883	44287598	716	0 1 2 3 5 6 7 8 10 11 12 13 14 15 16 17 19 20 21 22 24 26 27 28 29 30 31 32 34 35 36 37 38 39
833	44339846	44341160	1315	7 8 10 14 16 23 26 29 32 35 37
834	44390063	44390844	782	0 2 3 4 5 6 7 8 9 10 11 12 13 15 16 19 22 24 25 26 27 29 31 32 35 36 37 38 39
835	44447778	44448657	880	0 1 4 5 7 8 9 10 11 12 13 14 15 17 18 19 20 21 23 24 25 28 29 30 31 32 33 34 35 36 37 38 39
836	44475697	44476342	646	4 5 8 9 10 13 17 18 22 23 32
837	44487514	44488084	571	3 17 18 20 23 30 31 32 38
838	44531490	44532295	806	1 2 4 6 8 13 17 18 21 26 34
839	44717895	44718745	851	0 4 5 6 7 13 17 18 20 21 22 23 24 26 27 28 29 30 31 32 33 34 35 36 37 38 39
840	44735745	44736365	621	0 2 5 6 8 9 10 14 15 16 17 19 20 21 22 24 25 26 27 28 29 31 32 33 34 35 36 37 38 39
841	44833012	44833627	616	0 1 2 3 4 5 6 7 8 9 10 11 12 13 14 15 16 17 18 19 20 21 22 23 24 25 26 27 28 29 30 31 32 33 34 35 36 37 38 39
842	44909323	44910447	1125	0 1 2 3 4 6 7 8 10 11 12 15 16 17 18 19 20 21 22 23 24 25 26 27 28 29 30 31 32 33 35 37 38 39
843	44952197	44953639	1443	0 11 13 16 18 22 23 27 30 31 32 33 34 35 38 39
844	45122013	45122923	911	0 4 5 6 7 10 13 17 18 19 23 28 29 30 33 38 39
845	45126170	45126760	591	0 1 2 4 6 7 9 10 11 12 13 14 16 17 18 20 21 22 24 25 26 28 29 30 32 33 34 35 36 37 39
846	45158765	45161264	2500	1 2
847	45399794	45430498	30705	2 4 7 10 16 17 18 23 24 29 32 36 37 38
848	45633253	45634096	844	6 11 12 14 15 19 21 27 28 30 32 37 39
849	45690503	45691640	1138	6 9 12 16 19 20 23 24 30 37
850	45885102	45885797	696	0 1 2 3 4 5 6 8 9 10 11 12 13 14 15 16 17 20 21 22 23 24 25 26 27 28 29 30 31 32 34 36 38
851	45908551	45909402	852	0 1 2 4 5 6 7 8 9 10 11 14 15 17 18 19 20 21 23 24 25 26 27 28 29 30 31 32 33 34 35 36 37 38 39
852	45998819	46000036	1218	0 1 2 3 4 5 6 7 8 10 11 12 13 14 15 16 17 18 19 20 21 22 23 24 25 26 27 28 29 31 32 33 34 35 36 37 38 39
853	46035890	46036517	628	1 7 13 23 24 29 34 39
854	46104074	46104631	558	0 1 4 6 7 8 9 11 13 16 19 21 22 24 28 30 31 34 38
855	46108032	46109242	1211	0 1 2 3 4 5 6 7 8 9 10 11 12 13 14 15 16 17 18 19 20 21 22 23 24 25 26 27 28 29 30 31 32 33 34 35 36 37 38 39
856	46284145	46284735	591	1 3 4 13 14 17 20 22 23 32 33 36 39
857	46527647	46528737	1091	1 2 4 5 9 10 11 12 15 18 19 24 25 26 27 28 31 33 34 36 37
858	46567334	46567909	576	0 1 3 4 5 6 7 8 10 12 13 14 19 20 21 22 23 26 27 28 30 31 33 34 36 37 39
859	46667020	46667620	601	0 1 2 3 4 5 7 8 9 10 11 13 14 15 16 17 19 20 22 23 25 26 27 29 30 33 34 35 36 37 39
860	46687948	46688643	696	2
861	46826497	46827441	945	11
862	46851830	46852453	624	0 1 2 3 4 5 6 7 8 9 10 11 12 13 14 15 16 17 18 19 20 21 22 23 24 25 26 27 28 29 30 31 32 33 34 35 36 37 38 39
863	46974460	46975227	768	0 2 3 4 5 6 8 9 10 11 12 13 14 15 16 17 18 19 21 22 23 24 25 26 27 28 29 31 32 33 34 35 36 37 39
864	47093795	47094387	593	1 4 6 7 8 9 10 12 13 15 17 18 19 20 21 22 23 24 25 26 27 28 29 30 31 32 33 34 35 36 37 38 39
865	47094387	47095073	687	0 1 2 3 4 6 7 8 9 10 12 13 17 19 21 25 28 29 32 33 36 38 39
866	47123342	47123967	626	0 1 2 3 4 5 6 7 8 9 10 11 12 13 14 15 16 17 18 19 20 21 22 23 24 25 26 27 28 29 30 31 32 33 34 35 36 37 38 39
867	47131743	47133208	1466	0 4 8 11 12 14 15 18 19 20 21 23 24 25 26 27 28 29 30 31 32 33 34 35 36 37 38 39
868	47177710	47178370	661	0 1 2 3 4 5 6 7 8 9 10 11 12 13 14 15 16 17 18 19 20 21 22 23 24 25 26 27 28 29 30 31 32 33 34 35 36 37 38 39
869	47241926	47242643	718	1 3 12 16
870	47261789	47262394	606	0 1 2 3 4 5 6 7 8 9 10 11 12 13 14 15 16 17 18 19 20 21 22 23 24 25 26 27 28 29 30 31 32 33 34 35 36 37 38 39
871	47280841	47282424	1584	0 1 2 4 5 7 9 10 12 13 16 17 18 19 20 21 25 26 27 28 29 30 32 33 34 35 36 37 38 39
872	47298861	47299801	941	1 2 3 4 5 7 8 9 10 12 13 14 16 18 19 20 21 22 23 25 26 27 28 29 32 33 36 37 38 39
873	47391394	47392084	691	12
874	47572172	47572767	596	0 1 2 3 4 5 6 7 8 9 10 11 12 13 14 15 16 17 18 19 20 21 22 23 24 25 26 27 28 29 30 31 32 33 34 35 37 38 39
875	47663673	47664303	631	0 1 2 3 4 5 6 7 8 9 10 11 12 13 14 15 16 17 18 19 20 21 22 23 24 25 26 27 28 29 30 31 32 33 34 35 36 37 38 39
876	47699350	47699940	591	0 1 2 3 4 5 7 9 10 11 12 13 14 15 16 17 18 19 20 21 22 23 24 25 26 27 28 29 30 31 32 33 35 36 37 38 39
877	47727684	47728299	616	16
878	47883145	47883760	616	0 1 2 3 4 5 10 12 13 14 15 17 19 20 28 29 31 32 33 35 36
879	48000233	48000858	626	2 3 5 6 7 8 9 10 11 13 14 15 16 18 20 21 22 23 24 25 26 27 29 30 31 32 33 34 35 36 37 38 39
880	48064713	48065550	838	6 8 9 11 15 16 21 30 35 38
881	48109862	48110762	901	3 4 15 16 17 21 38
882	48117494	48118203	710	0 9 17 33
883	48238662	48239292	631	2 4 6 7 9 11 14 18 20 21 22 24 27 29 30 31 32 33 34 35 36 39
884	48273018	48273613	596	0 1 2 3 4 5 6 7 8 9 10 11 12 13 14 15 16 17 18 19 20 21 22 23 24 25 26 27 28 29 30 31 32 33 34 35 36 37 38 39
885	48279058	48280543	1486	0 1 2 3 4 5 6 7 8 9 10 11 12 13 14 15 16 17 18 19 20 21 22 23 24 25 26 27 28 29 30 31 32 33 34 35 36 37 38 39
886	48280543	48281163	621	0 1 3 4 5 6 7 8 9 10 12 13 14 16 17 18 19 20 29 31 32 33 38 39
887	48350256	48350836	581	0 1 2 3 4 5 6 7 8 9 10 11 12 13 14 15 16 17 18 19 20 21 22 23 24 25 26 27 28 29 30 31 32 33 34 35 36 37 38 39
888	48368082	48368682	601	0 1 2 3 4 5 6 7 8 9 10 11 12 14 15 17 18 19 20 21 22 23 24 25 26 27 28 29 30 31 32 33 34 35 36 37 38 39
889	48396696	48397251	556	0 2 3 4 5 6 7 9 10 11 12 13 14 15 17 18 19 21 23 28 30 32 33 36 37 38 39
890	48403339	48408093	4755	0 3 4 5 6 8 9 10 13 17 18 19 21 22 24 26 27 29 32 33 34 35 36 37 38 39
891	48484452	48485342	891	1 2 3 5 6 7 8 9 10 11 13 14 16 18 19 23 24 27 28 29 33 34 37 38 39
892	48491312	48491907	596	0 1 2 3 4 5 6 7 8 9 10 11 12 13 14 15 16 17 18 19 20 21 22 23 24 25 26 27 28 29 30 31 32 33 34 35 36 37 38 39
893	48509309	48509905	597	0 1 2 3 4 5 6 7 8 9 10 11 12 13 14 15 16 17 18 19 20 21 22 23 24 25 26 27 28 29 30 31 32 33 34 35 36 37 38 39
894	48593833	48594438	606	2 4 6 9 10 15 17 18 19 21 23 28 29 32 34 35 37 39
895	48597224	48597827	604	2 3 4 5 6 7 8 9 12 13 15 16 17 18 19 21 23 25 26 27 28 29 31 32 34 35 36 37 38 39
896	48632096	48632701	606	0 2 3 4 5 6 7 8 9 10 12 13 14 15 17 18 19 20 24 25 27 28 29 30 32 33 34 35 36 37 38 39
897	48646634	48648144	1511	0 1 2 3 4 6 8 9 11 12 13 14 15 16 17 20 22 24 25 26 27 29 31 32 34 37 38 39
898	48735915	48736535	621	2 3 4 6 7 9 12 14 16 17 21 23 24 25 26 29 30 32 34 35 39
899	48777137	48777782	646	1 3 4 6 10 12 15 16 21 25 28 29 31 34 38 39
900	48835645	48837785	2141	0 1 2 3 4 5 6 7 8 9 10 11 12 13 14 15 16 17 18 19 20 21 22 23 24 25 26 27 28 29 30 31 32 34 35 36 37 38
901	48897962	48899632	1671	0 1 2 3 4 5 6 7 8 9 10 11 12 13 14 15 16 17 18 19 20 21 22 23 24 25 26 27 28 29 30 31 32 33 34 35 36 37 38 39
902	48948938	48949553	616	10 17 18 20 21 22 23 25 26 27 28 30 31 32 33 34 35 36 37 39
903	49106315	49106955	641	0 1 2 3 4 5 6 7 8 9 11 12 13 14 16 17 19 21 22 23 24 27 28 31 33 34 35 36 38 39
904	49205846	49206640	795	0 3 5 6 7 8 10 12 13 17 22 24 25 26 27 29 30 31 32 33 34 35 36
905	49294369	49295144	776	0 1 2 3 4 5 7 8 9 10 12 13 14 15 17 18 19 22 23 25 26 27 28 29 30 32 33 34 35 36 37 39
906	49338139	49338744	606	0 3 4 5 6 7 8 10 11 12 14 16 17 18 20 24 25 26 27 29 30 31 32 33 34 35 36
907	49346902	49347523	622	0 1 2 3 4 7 9 10 12 13 14 16 18 20 21 22 23 24 25 26 27 28 29 30 31 32 33 34 35 36 37 38 39
908	49449733	49450378	646	0 1 2 3 4 5 6 7 8 9 10 11 12 13 14 15 16 17 18 19 20 21 22 23 24 25 26 27 28 29 30 31 32 33 35 36 37 38 39
909	49575188	49575823	636	1 4 5 6 7 8 9 11 13 17 18 24 25 26 28 29 30 33 34 35 38
910	49575823	49576893	1071	1 2 4 6 7 9 11 12 14 15 20 21 22 23 24 27 28 30 31 36 37 39
911	49582275	49583620	1346	3 6 8 13 16 17
912	49590513	49591171	659	0 1 2 3 4 5 6 7 8 10 11 12 13 14 15 16 17 18 19 20 21 22 23 24 25 26 27 28 29 30 31 32 33 34 35 36 37 38 39
913	49604823	49605458	636	0 1 2 3 4 5 6 7 8 9 10 11 12 13 14 15 16 17 18 19 20 21 22 23 24 25 26 27 28 29 30 31 32 33 34 35 36 37 38 39
914	49673472	49674107	636	4 6 12 16 17 19 20 21 22 23 24 28 29 30 33 34 35 37
915	49933083	49933723	641	0 1 2 3 4 7 9 10 11 14 15 17 18 20 21 22 23 25 26 27 28 29 30 32 33 35 36 37 39
916	49958024	49958799	776	2 3 4 5 8 9 10 11 14 16 19 20 27 28 32 33 37
917	50030201	50030821	621	0 2 3 4 5 6 7 8 9 10 12 13 14 15 17 18 19 21 23 24 27 29 30 31 32 33 34 35 36 38 39
918	50042081	50042734	654	2 3 7 10 12 14 16 18 20 21 22 23 24 25 26 27 28 29 30 31 32 33 34 35 36 37 38 39
919	50063987	50064677	691	0 1 2 3 4 5 6 7 8 9 12 13 15 16 17 18 19 20 23 24 25 26 28 29 30 31 34 35 36 37 38 39
920	50242018	50248789	6772	17
921	50266640	50268173	1534	6 9 13 15 20 22 24 29 31 32
922	50413930	50414490	561	0 1 2 3 4 5 6 7 8 9 11 13 14 15 16 17 18 19 21 22 24 25 26 27 28 31 32 33 34 35 37 39
923	50444731	50445296	566	0 1 3 4 5 6 7 8 11 12 13 15 16 17 18 19 20 21 23 24 25 26 28 29 30 31 32 33 34 35 36 37 38 39
924	50786896	50787501	606	0 1 2 3 4 5 6 7 8 9 10 11 12 13 14 15 16 17 18 19 20 21 22 23 24 25 26 27 28 29 30 31 32 33 34 35 36 37 38 39
925	50866697	50867342	646	0 1 2 3 4 5 6 7 8 9 10 11 12 13 14 15 16 17 18 19 20 21 22 23 24 25 26 27 28 29 30 31 32 33 34 35 36 37 38 39
926	50968294	50968928	635	0 1 2 3 4 5 6 7 8 9 10 11 12 13 14 15 16 17 18 19 20 21 23 24 25 26 27 28 29 31 32 33 34 35 36 37 38 39
927	50974585	50975517	933	4 7 17 30 35 38 39
928	51003985	51004885	901	1 2 3 4 5 7 8 11 12 13 14 15 17 20 21 22 24 26 27 28 31 33 34 35
929	51052510	51053416	907	3 4 6 7 8 11 13 15 16 18 20 21 24 25 27 31 32 34 38
930	51177090	51178550	1461	0 9 10 20 25
931	51258296	51258965	670	0 1 2 3 4 5 9 10 12 14 15 16 17 21 24 25 27 28 29 30 31 32 34 35 36 37 39
932	51887043	51887917	875	0 1 2 3 4 5 6 7 8 9 10 11 12 13 14 15 16 17 18 19 20 21 22 23 24 25 26 27 28 29 30 31 32 34 35 36 37 38 39
933	51918931	51919512	582	0 3 5 6 7 10 12 14 16 18 20 21 23 26 31 32 35 36 37 38 39
934	51997900	51998535	636	2 10 13 17 22 23 29 30 31 35 36 38
935	52053579	52054149	571	1 6 10 12 13 14 18 22 25 28 29 32 33 34 36 38 39
936	52320377	52321317	941	3 6 8 9 15 17 18 21 30 31 33 37 38 39
937	52344344	52345230	887	0 3 5 6 7 8 9 11 16 18 21 22 23 24 27 29 31 34 36 37 38 39
938	52436081	52436974	894	1 3 4 5 6 7 8 9 10 11 12 13 14 15 16 17 18 19 20 21 22 23 24 25 26 27 28 30 32 33 34 35 36 37 38 39
939	52526501	52527581	1081	5 6 7 9 12 13 14 16 26 33
940	53043598	53044588	991	1 2 3 4 6 7 10 12 13 14 15 16 19 20 21 23 24 26 29 30 31 33 35 36 37 38 39
941	53305812	53307036	1225	0 1 2 4 6 8 9 10 19 20 21 22 23 25 26 27 28 29 31 33 34 35 36 38 39
942	53354660	53355365	706	0 1 2 3 4 5 6 7 8 9 10 11 12 13 14 15 16 17 18 19 20 21 22 23 24 25 26 27 28 29 30 31 32 33 34 35 36 37 38 39
943	53373028	53373638	611	2 8 10 12 15 18 19 20 21 22 23 24 25 26 28 29 30 34 35 36 37 38 39
944	53438498	53439893	1396	1 3 6 7 8 11 13 14 16 21 22 24 31 32 34 38 39
945	53481438	53482023	586	2 3 7 8 11 12 13 16 18 20 22 25 31 32 39
946	53548698	53549488	791	13 18 21 22 23 25 30 31 32 35 36 37
947	53781569	53782219	651	0 11 12 13 15 18 19 22 26 28 29 30 38 39
948	53922649	53923214	566	0 1 2 3 4 5 6 7 8 9 10 11 12 13 14 15 16 17 18 19 20 21 22 23 24 25 26 27 28 29 30 31 32 33 34 35 36 37 38 39
949	54108014	54109598	1585	0 2 3 4 5 6 7 8 9 10 11 12 13 15 16 17 18 19 20 21 23 24 27 28 31 32 33 34 35 36 37 38 39
950	54547486	54548106	621	0 1 2 3 4 5 6 7 8 9 10 11 12 13 14 15 16 17 18 19 20 21 22 23 24 25 26 27 28 29 30 31 32 33 34 35 36 37 38 39
951	54548106	54549516	1411	0 2 3 4 5 7 9 10 12 13 14 17 18 19 22 23 24 25 27 28 29 30 31 32 33 35 36 37 38 39
952	54549516	54550141	626	0 1 2 3 4 5 6 7 8 9 10 11 12 13 14 15 16 17 18 19 20 21 22 23 24 25 26 27 28 29 30 31 32 33 34 35 36 37 38 39
953	54555479	54556654	1176	0 2 10 12 13 17 18 19
954	54565968	54567583	1616	0 1 2 3 4 5 6 7 8 9 10 11 12 13 14 15 16 17 18 22 23 24 25 28 31 33 35 36 37 38 39
955	54642150	54642758	609	0 1 2 3 4 5 6 7 8 9 10 11 12 13 14 15 16 17 18 19 20 21 22 23 24 25 26 27 28 29 30 31 32 33 34 35 36 37 38 39
956	54786328	54786988	661	0 1 2 3 4 5 6 7 9 12 13 14 15 16 17 18 19 20 21 23 24 26 27 28 30 31 33 35 37
957	54965727	54966564	838	0 2 4 5 7 8 9 15 16 21 23 25 27 29 31 32 33 34 36 37 38
958	55070902	55072760	1859	23
959	55072760	55078696	5937	0 1 2 3 7 8 11 12 13 15 16 17 18 24 28 29 31 32 34
960	55220221	55220876	656	0 1 2 3 4 5 6 7 8 9 10 11 12 13 14 15 16 17 18 19 20 21 22 23 24 25 26 27 28 29 30 31 32 33 34 35 36 37 38 39
961	55321665	55322250	586	0 1 2 3 4 5 6 8 10 11 12 13 15 18 19 20 21 22 23 24 25 27 28 29 31 32 33 34 35 36 37 38 39
962	55561991	55562646	656	3 6 7 11 13 15 17 18 21 24 26 29 38 39
963	55569819	55570452	634	0 1 3 4 11 13 16 20 21 22 24 25 28 29 30 34 38 39
964	55615178	55616203	1026	1 2 3 5 7 8 11 12 13 14 15 16 20 21 22 23 25 26 27 28 31 32 34 35 36 37 39
965	55755696	55756261	566	2 5 7 8 10 12 13 14 22 23 26 27 28 35 36 37 39
966	55770004	55770514	511	0 1 2 3 4 5 6 7 8 9 10 11 12 13 14 15 16 17 18 19 20 21 22 23 24 25 26 28 29 30 31 32 33 34 35 36 37 38 39
967	55770514	55771119	606	0 1 2 3 4 6 8 9 11 12 13 16 18 19 20 22 23 24 25 26 27 28 30 31 32 33 34 36 37
968	55771294	55772094	801	0 1 2 3 4 6 7 8 9 11 12 13 14 15 16 17 18 19 20 21 22 23 24 25 26 27 28 29 30 31 32 33 34 35 36 37 38 39
969	55878111	55878711	601	0 1 2 3 4 5 7 8 9 10 11 12 13 14 15 16 17 18 19 20 21 22 23 24 25 26 27 28 29 30 31 32 33 34 35 36 37 38 39
970	55979459	55980096	638	0 1 2 4 5 6 7 8 9 10 11 12 13 14 15 16 17 18 19 22 23 24 25 27 28 29 30 31 32 33 34 35 36 37 38 39
971	56045747	56046596	850	0 1 5 6 7 8 11 12 13 14 15 16 18 19 21 22 24 25 26 27 28 30 31 34 36 37 38 39
972	56196342	56196952	611	0 1 2 3 4 5 6 7 8 10 11 12 13 14 15 16 17 18 19 21 22 23 24 25 26 27 28 29 31 32 33 34 35 36 37 38 39
973	56426543	56427133	591	0 1 2 3 4 5 6 7 8 9 10 11 12 13 14 15 16 17 18 19 20 21 22 23 24 25 26 27 28 29 30 31 32 33 34 35 36 37 38 39
974	56497896	56498476	581	0 1 2 3 4 5 6 7 8 9 10 11 12 13 14 15 16 17 18 19 20 21 22 23 24 25 26 27 28 29 30 31 32 33 34 35 36 37 38 39
975	56498781	56500266	1486	0 1 2 3 4 5 6 7 8 9 10 11 12 13 14 15 16 17 18 19 20 21 22 23 24 25 26 27 28 29 30 31 32 33 34 35 36 37 38 39
976	56570131	56571327	1197	0 1 2 3 4 6 7 9 10 11 12 13 15 16 17 18 19 20 21 23 25 26 27 29 30 31 33 37 38
977	56696124	56696734	611	1 3 6 11 12 14 15 16 19 20 21 25 26 27 28 30 31 32 33 34 35 36 37 38 39
978	56701824	56702464	641	0 1 5 7 9 10 13 15 16 18 19 20 21 22 24 25 26 28 29 31 33 34 35 36 37
979	56768619	56769199	581	0 1 4 5 6 7 8 10 12 14 15 18 19 21 22 23 24 26 27 29 30 31 32 34 35 36 39
980	56822591	56823200	610	1 10 12 13 15 17 18 19 20 23 24 29 30 32 37 38
981	56870687	56871401	715	0 2 5 8 9 10 11 12 13 15 19 21 22 24 25 26 27 28 29 30 31 32 33 34 35 36 37 39
982	57147425	57153226	5802	6 16 19 20 25 30 31 34 36 37 38 39
983	57153956	57155491	1536	20 38 39
984	57189923	57190578	656	3 5 6 8 9 11 12 13 14 16 17 18 20 22 23 24 25 27 28 29 30 31 33 34 35 36 37 38 39
985	57455075	57455690	616	0 1 2 3 4 5 6 8 9 10 11 12 13 14 15 16 17 19 20 21 22 23 24 25 26 27 28 29 30 31 32 33 34 35 36 38 39
986	57528727	57531422	2696	0 1 2 3 4 5 6 7 8 9 10 11 12 13 14 15 16 17 18 19 20 21 22 23 24 25 26 27 28 29 30 31 32 33 34 35 36 37 38 39
987	57613922	57614512	591	0 1 2 3 4 5 8 10 11 12 13 14 15 17 18 19 20 21 24 25 28 30 31 33 34 35 36 38
988	57631465	57632270	806	0 1 2 3 4 5 6 7 8 9 10 11 12 13 14 15 16 17 18 19 20 21 22 23 24 25 26 27 28 29 30 31 32 33 34 35 36 37 38 39
989	57633745	57634355	611	0 1 2 3 4 5 6 8 11 12 13 14 15 17 18 19 20 22 25 27 28 30 35 36 37 38
990	57660003	57661882	1880	0 1 2 3 4 5 6 7 8 9 10 11 12 13 14 15 16 17 18 19 20 21 22 23 24 25 26 27 28 29 30 31 32 33 34 35 36 37 38 39
991	57663997	57665419	1423	0 4 6 7 9 11 12 15 16 18 19 20 21 23 24 27 30 34 39
992	57710057	57710817	761	0 5 11 13 14 16 17 21 24 27 28 29 31 32 33 35 36 37 38 39
993	57714086	57714980	895	0 3 7 9 11 12 16 19 23 24 30 31 33 39
994	57855183	57855808	626	3 4 5 7 8 13 15 16 18 20 21 24 26 27 28 29 30 31 33 34 35 36 38 39
995	57954717	57956152	1436	1 3 6 8 11 13 14 15 16 19 20 21 24 26 27 30 32 33 34 38 39
996	57974021	57974676	656	2 3 7 9 12 13 14 16 19 20 21 23 24 25 26 27 28 30 31 32 33 34 35 36 37 39
997	58024224	58024819	596	2 4 5 6 8 17 19
998	58063844	58064454	611	1 3 6 7 9 12 13 16 17 18 19 20 21 29 30 32 33 34 36 37 38
999	58137124	58137762	639	0 1 3 4 5 6 7 8 9 10 11 12 13 14 15 16 17 18 19 20 21 22 23 24 25 26 27 28 29 30 31 32 33 34 35 36 37 38 39
1000	58178811	58179416	606	0 1 2 3 4 5 6 7 8 9 10 11 12 13 14 15 16 17 18 19 20 21 22 23 24 25 26 27 28 29 30 31 32 33 34 35 36 37 38 39
1001	58233221	58233821	601	0 2 4 5 6 7 9 10 11 12 14 17 19 20 23 24 25 26 27 29 30 31 32 33 34 35 36 37
1002	58254587	58255187	601	0 1 2 3 4 6 7 8 9 11 13 14 15 16 17 19 20 21 22 23 24 25 26 29 30 31 34 35 36 37 39
1003	58294934	58295504	571	1 2 3 4 6 7 8 9 11 12 13 14 15 16 17 18 20 21 23 24 25 26 29 30 31 32 33 34 35 36 37 38 39
1004	58486775	58487370	596	0 1 2 3 4 5 6 8 9 11 12 13 15 16 18 19 20 21 22 23 24 26 27 28 29 30 31 32 33 34 35 37 38 39
1005	58514411	58515132	722	1 4 7 8 12 14 15 16 19 20 21 23 25 27 30 33 34 35 37 38 39
1006	58515132	58517695	2564	0 1 3 6 7 11 14 27 29
1007	58566076	58566666	591	1 2 3 4 6 7 8 9 10 11 12 13 14 15 16 20 21 22 23 24 25 26 27 28 29 30 31 32 33 34 35 36 37 38 39
1008	58793848	58795148	1301	14 20 21 22 31 37
1009	58818169	58818764	596	0 1 2 3 4 5 6 7 8 9 12 15 16 17 18 19 20 21 22 23 24 25 26 27 28 29 30 31 32 34 35 36 37 38 39
1010	58950449	58951049	601	1 2 3 6 7 8 9 11 12 13 14 15 16 18 20 21 22 23 24 25 26 27 28 30 31 32 33 34 35 36 37 38 39
1011	59001209	59001829	621	0 1 2 3 4 5 6 7 8 9 10 11 12 13 14 15 16 17 18 19 20 21 22 23 24 25 26 27 28 29 30 31 32 33 34 35 36 37 38 39
1012	59219924	59220805	882	3
1013	59238842	59243411	4570	0 1 2 3 4 5 6 7 8 9 10 11 12 13 14 15 16 17 18 19 20 21 22 23 24 25 26 27 28 29 30 31 32 33 34 35 36 37 38 39
1014	59269983	59270683	701	0 1 2 3 4 5 6 7 8 9 10 11 12 13 14 15 16 17 18 19 20 21 22 23 24 25 26 27 28 29 30 31 32 33 34 35 36 37 38 39
1015	59308928	59309573	646	3
1016	59350138	59350768	631	2 3 7 10 11 16 20 26 27
1017	59372573	59373209	637	0 1 2 3 6 8 9 10 11 13 16 19 21 22 25 26 27 28 32 37 38 39
1018	59394041	59396391	2351	0 1 2 3 4 5 8 9 10 11 12 13 14 15 16 17 18 19 20 22 23 24 25 26 27 28 29 30 31 32 33 34 35 36 37 38 39
1019	59416929	59417505	577	1 6 10 13 15 17 18 21 23 24 27 30 31 32 34 35 36 39
1020	59476277	59476837	561	0 1 2 3 4 5 6 7 8 9 10 11 12 13 14 15 16 17 18 19 20 21 22 23 24 25 26 27 28 29 30 31 32 33 34 35 36 37 38 39
1021	59517277	59517885	609	0 1 2 3 6 7 8 11 16 17 19 20 21 22 23 24 25 30 31 34 35 38 39
1022	59765953	59766524	572	0 6 11 16 21 23 28 30 32 34 35 38
1023	59818796	59831235	12440	4 7 8 9 10 17 18 20 21 25 27 28 29 30 33 35 36 37
1024	59874380	59879531	5152	0 1 2 3 4 5 6 7 8 9 10 11 12 13 14 15 16 17 18 19 20 21 22 23 24 25 26 27 28 29 30 31 32 33 34 35 36 37 38 39
1025	60009513	60010118	606	0 2 4 5 7 10 12 13 16 17 18 19 22 26 33 36 37 38
1026	60035282	60036396	1115	0 2 3 4 5 6 7 8 9 10 11 12 13 14 15 16 17 18 23 24 25 26 28 29 31 32 33 35 36 37 38 39
1027	60151706	60152341	636	3 5 7 8 9 10 12 16 17 18 19 21 23 25 29 32 33 34 35 36 37 38
1028	60159464	60160354	891	0 1 7 9 11 16 20 21 24 31 33 35 36
1029	60209166	60209766	601	0 1 2 3 4 5 6 7 8 9 10 11 12 13 14 15 16 17 18 19 20 21 22 23 24 25 26 27 28 29 30 31 32 33 34 35 36 37 38 39
1030	60242252	60242853	602	0 4 5 6 8 9 13 15 16 18 20 21 22 24 26 29 30 31 32 35 36 38 39
1031	60378226	60378796	571	2 3 4 5 6 7 8 9 12 14 17 18 19 22 23 25 27 30 31 32 34 38 39
1032	60464685	60465265	581	0 1 3 5 6 9 10 11 13 15 16 18 19 20 21 22 23 26 27 28 29 30 31 32 33 34 35 36
1033	60467347	60467967	621	0 1 2 4 5 6 8 9 10 12 13 15 17 18 19 21 23 24 29 30 31 32 34 36 38
1034	60490425	60491055	631	0 1 3 4 5 6 7 8 9 11 12 13 15 16 17 18 19 20 22 23 24 25 26 27 28 29 30 31 32 33 34 35 36 37 38 39
1035	60513263	60513909	647	2 3 4 5 7 9 10 12 14 15 16 17 18 20 21 22 23 25 26 27 30 31 33 34 36 37
1036	60539108	60539750	643	0 1 2 3 4 5 6 7 8 9 10 11 12 13 14 15 16 17 18 19 20 22 23 24 25 26 27 28 29 30 31 32 33 34 35 36 37 38 39
1037	60616999	60622096	5098	1 3 4 8 10 11 14 16 18 22 26 27 30 33 37 39
1038	60629851	60630461	611	1 6 9 12 14 15 16 18 19 27
1039	60691406	60692055	650	1 2 7 8 10 11 12 14 15 21 30 32 33 34 35 37
1040	60878129	60884970	6842	1 2 5 6 7 8 12 13 16 17 18 20 21 23 24 28 32 33 34 35 36 37 39
1041	60904107	60904747	641	8 11 12 14 17 19 28 31
1042	60969949	60971249	1301	0 1 2 3 4 5 6 7 8 9 10 11 12 13 14 15 16 17 18 19 20 21 22 23 24 25 26 27 28 29 30 31 32 33 34 35 36 37 38 39
1043	60974324	60974984	661	1 2 5 6 8 12 13 17 18 21 24 25 27 30 32 34 35
1044	61040533	61041093	561	0 1 2 3 4 5 6 7 8 10 11 12 13 14 15 16 17 19 20 21 22 23 24 25 26 27 28 29 30 31 32 33 34 35 36 37 39
1045	61146429	61147069	641	0 2 9 16 19 20 21 22 23 25 26 28 29 31 32 35 37 38 39
1046	61406623	61407257	635	0 1 2 3 4 5 6 7 8 9 10 11 12 13 14 15 16 17 18 19 20 21 22 23 24 25 26 27 28 29 30 31 32 34 35 36 37 38 39
1047	61497843	61498439	597	0 1 2 3 4 5 6 7 8 9 10 11 12 13 14 15 16 17 18 19 20 21 22 23 24 25 26 27 28 29 30 31 32 33 34 35 36 37 38 39
1048	61512765	61513355	591	2 3 4 6 8 12 15 16 17 19 21 22 23 26 28 29 31 33 35
1049	61598223	61598793	571	0 2 3 4 5 6 7 8 9 14 15 16 18 19 21 22 25 26 27 28 29 30 31 32 33 34 35 36 37 38 39
1050	61675188	61675818	631	1 4 5 6 7 8 12 13 15 16 17 19 20 21 22 23 24 25 26 27 28 29 30 31 32 33 34 35 36 37 38 39
1051	61856845	61857969	1125	0 1 2 3 4 5 6 7 8 9 10 11 12 13 14 15 16 17 18 19 20 21 22 23 24 25 26 27 28 29 30 31 32 33 34 35 36 37 38 39
1052	61860289	61861457	1169	0 1 2 3 4 5 6 7 8 9 10 11 12 13 14 15 16 17 18 19 20 21 22 23 24 25 26 27 28 29 30 31 32 33 34 35 36 37 38 39
1053	61865548	61866303	756	0 1 2 3 4 5 6 7 8 9 10 11 12 13 14 15 16 17 18 19 20 21 22 23 24 25 26 27 28 29 30 31 32 33 34 35 36 37 38 39
1054	61885150	61904102	18953	0 1 2 12 15 16 19
1055	61995275	61996398	1124	2 5 6 8 10 12 14 15 19 21 22 25 27 28 29 31 33 37 38 39
1056	62022717	62023312	596	0 1 2 3 4 5 6 7 8 9 10 11 12 13 14 15 16 17 18 19 20 21 22 23 24 25 26 28 29 30 31 32 33 34 35 36 37 38 39
1057	62135328	62136448	1121	3 5 6 8 11 14 16 18 21 22 24 26 27 28 30 31 32 33 35 37 39
1058	62188996	62191515	2520	1 6 7 11 12 13 14 17 21 22 24 25 26 28 31 32 33 34 36 37 39
1059	62201372	62227324	25953	0 1 2 3 4 5 6 7 8 9 10 11 12 13 14 15 16 17 18 19 20 21 22 23 24 25 26 27 28 29 30 31 32 33 34 35 36 37 38 39
1060	62246117	62246692	576	1 4 6 16 18 21 24 25 31 32 35
1061	62258077	62258974	898	0 1 2 3 4 5 6 7 8 9 10 11 12 13 14 15 16 17 18 19 20 21 22 23 24 25 26 27 28 29 30 31 32 33 34 35 36 37 38 39
1062	62275242	62275887	646	0 1 2 3 4 6 7 8 9 11 12 14 15 16 17 18 19 21 23 24 25 26 27 31 32 33 34 35 36 37 39
1063	62407405	62408000	596	0 1 2 3 5 6 7 9 10 11 12 13 14 15 16 18 19 22 23 24 25 27 28 29 30 31 32 33 37 38
1064	62495738	62496778	1041	0 1 2 3 4 5 6 7 8 9 10 11 12 13 14 15 16 17 18 19 20 21 22 23 24 25 26 27 28 29 30 31 32 33 34 35 36 37 38 39
1065	62531803	62535764	3962	0 2 3 4 5 6 7 8 10 11 16 18 20 21 24 25 26 27 28 30 31 33 34 36 37 38
1066	62599684	62600314	631	0 4 5 9 11 17 18 20 23 24 26 29 35
1067	62631681	62632261	581	1 2 5 10 11 12 13 14 17 18 21 28 29 30 33 34 38
1068	62639778	62641582	1805	1 3 5 6 7 8 9 11 12 13 14 15 16 18 19 22 24 25 26 27 29 31 34 36 38 39
1069	62654584	62656095	1512	0 1 2 3 4 6 7 8 11 12 13 15 17 19 20 21 22 23 24 25 26 27 28 29 31 32 34 35 36 37
1070	62797022	62797655	634	1 2 7 11 13 14 17 20 21 22 27 28 29 30 32 33 34 36 37
1071	62844219	62844864	646	1 2 7 10 11 12 14 15 21 22 23 26 27 28 29 33 34 36 39
1072	62856301	62856911	611	0 1 3 9 10 13 15 16 19 21 22 25 27 30 32 33 37 38
1073	62879076	62879706	631	2 10 20 23 24 25 28 31 32 37
1074	62933711	62934357	647	1 2 7 16 19 32 33 39
1075	63004512	63005087	576	1 3 4 6 7 8 10 12 13 15 16 17 18 20 22 24 25 26 28 29 30 32 34 35 36
1076	63148738	63149454	717	2 3 9 11 14 25 26 27 28 31 38
1077	63198224	63199099	876	1 2 3 5 8 9 11 12 14 15 16 20 21 22 24 25 26 27 28 29 30 31 33 35 36 37 38
1078	63208688	63209553	866	1 2 3 5 12 14 17 18 19 22 24 27 28 29 35 36 37
1079	63243262	63243872	611	1 3 6 7 11 13 16 18 30 38
1080	63551017	63551997	981	0 2 3 4 5 6 7 8 9 10 12 13 14 16 18 20 21 22 23 24 25 26 27 28 29 30 31 32 34 35 36 37 38 39
1081	63689491	63690242	752	0 1 2 3 4 5 8 9 11 12 14 16 20 21 22 26 27 28 31 32 33 34 35 36 39
1082	63749952	63750989	1038	0
1083	63769325	63770021	697	0 2 3 4 8 9 10 12 15 16 18 19 20 22 23 24 25 26 29 30 32 33 35 36 39
1084	63928565	63929205	641	1 2 4 5 6 7 8 9 10 12 13 14 16 17 18 19 20 21 22 23 26 27 29 30 32 34 35 36
1085	64053147	64053760	614	0 1 2 3 4 5 6 7 8 9 10 11 12 13 14 15 16 17 19 20 21 22 23 24 25 26 27 28 29 30 31 32 33 34 35 36 37 38 39
1086	64128720	64129385	666	2 3 4 5 6 8 9 10 14 16 19 20 21 22 24 27 28 31 35 36
1087	64134279	64134844	566	3 4 5 8 11 12 15 16 20 23 26 34
1088	64326297	64326907	611	0 4 6 10 13 15 18 19 28 30 33 36 37 38 39
1089	64331034	64331634	601	0 3 4 5 7 8 9 10 12 13 14 16 17 18 19 22 24 25 26 29 33 38 39
1090	64385051	64385949	899	0 2 4 5 6 9 11 13 15 18 20 21 22 23 24 25 26 27 28 29 30 31 32 33 34 35 36 37 38 39
1091	64388149	64388695	547	0 2 4 6 7 9 12 19 21 22 26 29 31 32 34 35 36 37 38
1092	64430199	64430799	601	0 1 2 3 6 7 8 10 12 13 14 16 17 18 19 20 23 24 25 26 27 28 30 33 35 36 37 38
1093	64432289	64436323	4035	2 3 4 5 6 8 9 10 11 12 14 16 18 19 21 22 23 25 26 27 30 31 32 34 36 37 39
1094	64436323	64440843	4521	0 1 2 3 4 5 6 7 8 9 10 11 12 13 14 15 16 17 18 19 20 21 22 23 24 25 26 27 28 29 30 31 32 33 34 35 36 37 38 39
1095	64505698	64506408	711	0 1 2 3 4 5 6 7 8 9 10 11 12 13 14 15 16 17 18 19 20 21 22 23 24 25 26 27 28 29 30 31 32 33 34 35 36 37 38 39
1096	64570499	64571149	651	0 2 8 10 13 14 17 18 27 29 30 31 32 33 34 36 37
1097	64572763	64573383	621	1 2 5 8 10 14 19 22 28 31 33
1098	64577210	64578155	946	0 1 2 3 4 5 6 7 8 9 10 11 12 13 14 15 16 17 18 19 20 21 22 23 24 25 26 27 28 29 30 31 32 33 34 35 36 37 38 39
1099	64595798	64596449	652	0 1 2 3 4 5 6 7 9 10 11 12 13 14 15 16 17 19 20 21 22 23 24 25 26 28 29 31 32 33 35 37 38 39
1100	64596449	64625496	29048	28 31 33
1101	64662851	64663456	606	0 2 6 10 12 13 15 19 20 21 22 23 24 25 26 27 28 29 31 33 34 35 36 37 38 39
1102	64692536	64693096	561	1 2 3 4 7 8 9 10 11 12 13 14 15 20 21 23 24 25 26 27 30 31 32 34 36 37 38
1103	64709473	64710073	601	0 1 2 3 4 5 6 7 8 9 10 11 12 13 14 15 16 17 18 19 20 21 22 23 24 25 26 27 28 29 30 31 32 33 34 35 36 37 38 39
1104	64740313	64741262	950	0 1 2 3 4 5 6 7 8 9 10 11 12 13 14 15 16 17 18 19 20 21 22 23 24 25 26 27 28 29 30 31 32 33 34 35 36 37 38 39
1105	64776824	64777443	620	0 2 3 5 6 7 8 10 11 12 13 15 16 17 18 20 21 22 23 24 28 29 30 31 32 33 34 35 36 37 38 39
1106	64827863	64828810	948	0 1 2 3 5 6 7 8 9 10 11 12 13 14 15 16 17 18 19 20 21 22 23 24 25 26 27 28 29 30 31 32 33 34 35 36 37 38 39
1107	64967775	64968375	601	7 8 12 15 16 22 24 26 28 31 32 35
1108	65076545	65077445	901	0 1 2 3 4 6 7 8 9 10 11 12 14 16 18 19 21 22 23 24 25 26 27 28 29 31 32 33 34 35 36 37 38
1109	65175428	65176038	611	0 1 2 3 4 5 6 7 8 9 10 11 12 13 14 15 16 17 18 19 20 21 22 23 24 25 26 27 28 29 30 31 32 33 34 35 36 37 38 39
1110	65186752	65187357	606	0 1 2 3 4 5 6 7 8 9 10 11 12 13 14 15 16 17 18 19 20 21 22 23 24 25 26 27 28 29 30 31 32 33 34 35 36 37 38 39
1111	65193357	65193992	636	0 1 2 3 4 5 6 7 8 9 10 11 12 13 14 15 16 17 18 19 20 21 22 23 24 25 26 27 28 29 30 31 32 33 34 35 36 37 38 39
1112	65415097	65415891	795	0 3 4 6 8 9 10 14 15 17 18
1113	65454307	65455524	1218	0 1 3 5 6 8 9 11 12 13 15 16 17 19 20 21 22 23 24 25 26 27 30 32 33 34 35 37 38 39
1114	65533035	65533625	591	1 2 5 6 7 10 12 13 14 15 17 18 20 22 26 27 28 29 30 31 35 36 37
1115	65560003	65560635	633	1 2 4 11 13 18 28 30 33
1116	65587947	65588547	601	0 1 2 4 5 9 10 12 14 15 16 17 18 19 20 21 24 25 26 27 28 29 30 31 32 33 34 35 36 37 38 39
1117	65600159	65600749	591	5 9 13 14 15 19 20 21 22 23 24 25 26 27 28 29 30 31 32 33 34 35 36 37 38 39
1118	65783010	65792565	9556	0 1 2 3 4 5 7 8 9 10 11 12 13 14 15 16 17 18 19 20 21 22 23 24 25 26 27 28 29 30 31 32 33 34 35 36 37 38 39
1119	65811334	65817710	6377	1 3 6 8 11 16 21 22 24 26 27 31 34 35 36 37 38
1120	65826068	65826659	592	0 1 2 3 4 5 6 7 8 9 10 11 12 13 14 15 16 17 18 19 20 21 22 23 24 25 26 27 28 29 30 31 32 33 34 35 36 37 38 39
1121	65844067	65844673	607	0 1 2 3 4 5 6 7 8 9 10 11 12 14 15 16 17 18 19 20 21 23 25 26 27 28 29 30 31 32 33 34 35 36 37 38 39
1122	65915855	65916485	631	0 1 2 3 4 5 6 7 8 9 10 11 12 13 14 15 16 17 18 19 20 21 22 23 24 25 26 27 28 29 30 31 32 33 34 35 36 37 38 39
1123	65918328	65918878	551	0 1 2 3 4 5 6 7 8 9 10 11 12 13 14 15 16 17 18 19 20 21 22 23 24 25 26 27 28 29 30 31 32 33 34 35 36 37 38 39
1124	66345683	66346393	711	1 2 4 6 7 8 13 15 17 24 25 26 29 35 38
1125	66422277	66422882	606	0 1 2 3 4 5 6 7 8 9 10 11 12 13 14 15 16 17 18 19 20 21 22 23 24 25 26 27 28 29 30 31 32 33 34 35 36 37 38 39
1126	66452321	66452935	615	0 1 2 3 4 5 6 7 8 10 11 12 13 14 15 16 17 18 19 20 21 22 23 24 25 26 27 28 29 30 31 32 33 34 35 36 37 38 39
1127	66538529	66539144	616	0 1 2 3 4 5 6 7 8 9 10 11 12 13 14 15 16 17 18 19 20 21 22 23 24 25 26 27 28 29 30 31 32 33 34 35 36 37 38 39
1128	66539399	66540034	636	0 1 2 3 4 5 6 7 8 9 10 11 12 13 14 15 16 17 18 19 20 21 22 23 24 25 26 27 28 29 30 31 32 33 34 35 36 37 38 39
1129	66623967	66624547	581	0 1 2 3 4 5 6 7 8 9 10 11 12 13 14 15 16 17 18 19 20 21 22 23 24 25 26 27 28 29 30 31 32 33 34 35 36 37 38 39
1130	66716680	66718260	1581	0 1 2 3 4 5 6 7 8 9 10 11 12 13 14 15 16 17 18 19 20 21 22 23 24 25 26 27 28 29 30 31 32 33 34 35 36 37 38 39
1131	66731403	66732113	711	0 1 2 3 4 5 6 7 8 9 10 11 12 13 14 15 16 17 18 19 20 21 22 23 24 25 26 27 28 29 30 31 32 33 34 35 36 37 38 39
1132	66732113	66732728	616	0 1 2 3 4 5 6 7 8 9 10 11 12 13 14 15 16 17 18 19 20 21 22 23 24 25 26 27 28 29 30 31 32 33 34 35 36 37 38 39
1133	66777968	66778563	596	0 1 2 3 4 5 7 9 10 12 13 14 15 16 18 22 23 24 25 26 27 28 29 30 31 33 34 35 36 39
1134	67026266	67026876	611	0 2 3 5 6 9 11 13 14 16 18 19 21 23 27 36 39
1135	67063792	67064367	576	1 4 6 11 13 16 18 23 25 29 32 34 35 38
1136	67149214	67149804	591	0 1 2 3 4 5 6 7 8 9 10 11 12 13 14 15 16 17 18 19 20 21 22 23 24 25 26 27 28 29 30 31 32 33 34 35 36 37 38 39
1137	67198546	67199168	623	0 1 2 3 4 5 6 8 9 10 11 13 15 16 17 18 19 22 26 39
1138	67384122	67385507	1386	0 1 2 3 5 6 7 8 9 10 12 13 14 17 18 20 21 22 23 24 25 26 27 28 29 30 31 32 33 34 35 36 38 39
1139	67401010	67401970	961	2 3 6 8 9 11 12 16 21 24 25 26 30 33 34 38
1140	67552179	67552765	587	0 1 2 3 4 5 6 7 8 9 10 11 12 13 14 15 16 17 18 19 20 21 22 23 24 25 26 27 28 29 30 31 32 33 34 35 36 37 38 39
1141	67611988	67612588	601	0 2 11 14 16 27 31 32 36 39
1142	67876934	67877609	676	1 5 8 9 11 12 14 17 21 22 23 24 25 26 27 28 31 32 33 34 36 37 39
1143	67930080	67930670	591	0 1 3 5 6 7 8 9 11 12 13 14 15 16 17 18 21 23 24 25 26 28 29 30 31 32 33 34 35 36 37
1144	68114580	68115180	601	2 3 4 6 7 9 11 12 14 16 18 19 24 25 28 33 34 35
1145	68149275	68149845	571	3
1146	68165436	68166181	746	0 1 2 3 4 5 6 7 8 9 10 11 12 13 14 15 16 17 18 19 20 21 22 23 24 25 26 27 28 29 30 31 32 34 35 36 37 38 39
1147	68219527	68220167	641	0 1 2 3 4 5 6 7 8 9 10 11 12 13 14 15 16 17 18 19 20 21 22 23 24 25 26 27 28 29 30 31 32 33 34 35 36 37 38 39
1148	68252079	68252764	686	0 3 4 5 6 8 9 10 12 13 16 17 19 21 22 23 24 25 26 27 28 29 30 31 32 33 34 35 36 37 38 39
1149	68252764	68253669	906	1 2 3 20 21 22 25 27 28 37
1150	68324382	68324962	581	0 1 2 3 4 5 6 7 8 9 10 11 12 13 14 15 16 17 18 19 20 21 22 23 24 25 26 27 28 29 30 31 32 33 34 35 36 37 38 39
1151	68339741	68340966	1226	0 1 4 6 11 15 16 19 20 21 22 23 25 26 27 28 29 31 32 33 34 35 36 37 38
1152	68342031	68342641	611	3 4 6 8 11 12 13 17 18 21 23 28 32 34 37 38
1153	68569718	68571618	1901	3 6 8 11 16 21 24 26 31
1154	68575865	68576425	561	0 1 2 3 4 5 6 7 8 9 10 11 12 13 14 15 16 17 18 19 20 21 22 23 24 25 26 27 28 29 30 31 32 33 34 35 36 37 38 39
1155	68702613	68703754	1142	1 2 4 5 6 7 8 9 11 12 13 14 15 16 17 18 19 20 21 22 23 24 25 26 27 28 29 30 31 32 33 34 35 36 37 39
1156	68767718	68768363	646	0 1 2 3 4 5 6 7 8 9 10 11 12 13 14 15 16 17 18 19 20 21 22 23 24 25 26 27 28 29 30 31 32 34 35 36 37 38 39
1157	68911527	68912184	658	0 1 2 3 4 5 6 7 8 10 11 12 13 14 15 16 17 18 19 20 21 23 24 25 26 27 28 30 31 32 33 34 35 36 37 38 39
1158	68926968	68927563	596	12 17 23 24 28 29 39
1159	69024439	69025014	576	0 1 2 3 4 5 6 7 8 9 10 11 12 13 14 15 16 17 18 19 20 21 22 23 24 25 26 27 28 29 30 31 32 33 34 35 36 37 38 39
1160	69036666	69037305	640	0 1 2 3 4 5 6 7 8 9 10 11 12 13 14 15 17 18 19 20 21 22 23 24 25 26 27 28 29 30 31 32 34 35 36 37 38 39
1161	69177876	69178451	576	0 3 4 5 6 9 10 12 14 16 17 19 20 21 22 24 27 28 29 30 34 39
1162	69200941	69201511	571	1 6 8 11 12 14 17 18 19 23 24 28 30 34 35 38 39
1163	69272791	69275707	2917	1 3 4 5 6 7 8 12 13 15 17 19 21 22 23 24 25 26 29 30 31 32 33 34 35 36 38
1164	69280831	69282227	1397	0 1 2 3 4 5 6 7 8 9 10 11 12 13 14 15 16 17 18 19 20 21 22 23 24 25 26 27 28 29 30 31 32 33 34 35 36 37 38 39
1165	69299006	69299562	557	0 1 2 3 4 5 6 7 8 9 10 11 12 13 14 15 16 17 18 19 20 21 22 23 24 25 26 27 28 29 30 31 32 33 34 35 36 37 38 39
1166	69460823	69462343	1521	1 2 5 6 8 11 12 13 14 15 17 18 20 22 23 24 25 26 27 29 30 31 33 34 36 37
1167	69495372	69496012	641	0 1 2 3 6 9 11 12 13 15 16 18 19 22 24 26 27 28 29 31 33 34 35 36 38 39
1168	69521857	69522425	569	0 3 7 8 11 13 14 15 18 20 21 22 23 25 26 27 28 31 33 34 35 36 37 39
1169	69569308	69569943	636	1 5 6 7 12 17 18 19 21 22 23 24 25 26 28 29 30 31 32 33 34 35 36 37 38 39
1170	69607726	69609311	1586	2 4 12 14 19 20 21 22 25 26 27 35 36 39
1171	69643850	69644686	837	3 19 22 34
1172	69729653	69730278	626	2 4 10 18 19
1173	69780371	69781301	931	1 9 10 13 17 19 21 22 25 28 31 34 38 39
1174	69852552	69853157	606	0 1 2 3 4 5 9 10 11 13 14 15 20 21 22 23 24 25 26 27 28 32 33 35 36 37 39
1175	69972817	69973423	607	1 2 4 5 8 10 11 12 14 15 16 17 18 20 22 27 30 33 35
1176	70099737	70100517	781	0 1 2 3 4 5 6 7 8 9 10 11 12 13 14 15 16 17 18 19 20 21 22 23 24 25 26 27 28 29 30 31 32 33 34 35 36 37 38 39
1177	70118387	70118977	591	0 1 2 3 4 5 6 7 8 10 11 12 13 16 17 18 19 20 21 23 25 27 32 34 36 37 39
1178	70190372	70190977	606	3 4 9 11 12 14 20 22 23 25 26 28 33 37
1179	70268674	70269183	510	0 3 4 8 9 10 12 14 15 16 18 19 21 22 26 27 30 31 32 33 37 39
1180	70281095	70281697	603	1 3 4 6 8 9 13 16 18 20 21 23 26 29 32
1181	70283450	70284411	962	0 1 2 3 4 5 6 7 8 9 10 11 12 13 14 15 16 17 18 19 20 21 22 23 24 25 26 27 28 29 30 31 32 33 34 35 36 37 38 39
1182	70665034	70665624	591	3 5 6 8 11 16 17 18 21 22 23 24 27 28 36 37 38 39
1183	70672882	70673828	947	3
1184	70703313	70703923	611	0 1 2 3 4 5 6 7 8 9 10 11 12 13 14 15 16 17 18 19 20 21 22 23 24 25 26 27 28 29 30 31 32 33 34 35 36 37 38 39
1185	70703923	70704548	626	0 1 2 3 4 5 6 7 8 9 10 11 12 13 14 15 16 17 18 19 20 21 22 23 24 25 26 27 28 29 30 31 32 33 34 35 36 37 38 39
1186	70711803	70713408	1606	0 1 2 3 4 5 6 7 8 9 10 11 12 13 14 15 16 17 18 19 20 21 22 23 24 25 26 27 28 29 30 31 32 33 34 35 36 37 38 39
1187	70749510	70750120	611	0 1 2 3 4 5 6 7 8 9 10 11 12 13 14 15 16 17 18 19 20 21 22 23 24 25 26 27 28 29 30 31 32 33 34 35 36 37 38 39
1188	70761420	70762365	946	1 2 5 6 8 12 14 15 16 19 20 25 26 27 28 29 30 31 32 33 34 35 36 39
1189	71048855	71049630	776	4 5 6 9 10 11 14 16 18 19 20 21 22 27 28 32 33 37
1190	71098491	71099098	608	6 11 14 15 16 19 21 24 26 27 28 30 31 34 36 37 39
1191	71142374	71143604	1231	1 2 4 5 6 7 8 9 10 11 12 13 14 16 17 18 20 22 23 24 26 27 28 29 30 31 32 33 35 36 38
1192	71143604	71144799	1196	0 1 6 7 9 10 15 16 20 21 25 26 27 31 32 34 35 36 39
1193	71311599	71312213	615	6 21
1194	71383193	71384138	946	0 3 4 5 6 10 11 12 13 14 15 17 18 19 21 22 23 24 27 28 29 30 31 32 33 34 36 37 38 39
1195	71424038	71425813	1776	0 1 2 3 4 5 6 7 8 9 10 11 12 13 14 15 16 17 18 19 20 21 22 23 24 25 26 27 28 29 30 31 32 33 34 35 36 37 38 39
1196	71489973	71490541	569	0 1 2 3 4 5 6 7 8 10 11 12 13 15 16 17 18 19 20 21 22 23 24 25 26 27 28 29 30 31 32 33 34 35 36 38 39
1197	71491141	71491701	561	0 1 2 3 4 5 6 7 8 9 10 11 12 13 14 15 16 17 18 19 20 21 22 23 24 25 26 27 28 29 30 31 32 33 34 35 36 37 38 39
1198	71513421	71514330	910	0 2 3 4 5 8 9 12 13 21 22 24 25 26 27 31 32 36 39
1199	71532497	71533057	561	0 1 2 3 4 5 6 7 8 9 10 11 12 13 14 15 16 17 18 19 20 21 22 23 24 25 26 27 28 29 30 31 32 33 34 35 36 37 38 39
1200	71545799	71546389	591	1 2 3 4 5 6 9 10 11 12 13 14 16 17 18 19 21 22 23 24 26 27 28 29 30 31 32 33 34 35 36 37 38 39
1201	71615384	71615949	566	1 6 8 11 12 16 20 21 30 31 34
1202	71674222	71675038	817	0 1 2 3 4 5 6 7 8 9 10 11 12 13 14 15 16 17 18 19 20 21 22 23 24 25 26 27 28 29 30 31 32 33 34 35 36 37 38 39
1203	71743855	71744425	571	3
1204	71804716	71805356	641	0 1 2 3 4 6 7 8 9 11 13 15 16 18 19 20 24 27 28 29 30 31 32 33 34 38 39
1205	71842322	71842950	629	0 2 3 5 7 8 9 11 13 14 16 18 21 22 25 27 32 35 36 37 39
1206	71909260	71909862	603	1 2 3 4 5 7 8 9 10 11 12 13 14 15 16 18 19 20 21 22 23 24 25 26 27 28 29 30 31 33 34 35 36 39
1207	72020166	72020791	626	1 4 7 11 14 18 20 23 26 28 34 38
1208	72022651	72023216	566	6 22 23 26 28 29 30 31 35
1209	72039047	72039625	579	1 2 7 10 14 19 22 28 37
1210	72076073	72076708	636	0 2 3 5 6 8 14 18 22 25 27 29 30 34 35 36
1211	72082913	72083538	626	1 5 8 17 21 23 26 29 38
1212	72162560	72163175	616	0 1 2 3 4 5 6 7 8 9 10 11 12 13 14 15 16 17 18 19 20 21 22 23 24 25 26 28 29 30 31 32 33 34 35 36 37 38 39
1213	72346421	72347544	1124	1 2 3 4 5 6 8 9 12 13 14 15 17 18 19 20 22 23 24 25 26 27 28 29 30 31 32 33 34 35 36 37 38 39
1214	72382470	72383060	591	0 1 2 3 4 5 6 7 8 9 10 11 12 13 14 15 16 17 18 19 20 21 22 23 24 25 26 27 28 29 30 31 32 33 34 35 36 37 38 39
1215	72433454	72434211	758	7 8 16
1216	72463342	72463943	602	3 6 17 26 29
1217	72479819	72480379	561	1 3 5 7 8 10 15 20 22 24 26 29 30 31 32 34 37
1218	72538631	72539160	530	0 1 4 5 6 7 11 12 13 14 15 17 18 26 29 31 32 33 34
1219	72539729	72540329	601	0 1 4 5 6 7 11 12 13 14 15 17 18 26 29 31 32 33 34
1220	72540701	72541696	996	0 1 4 5 6 7 11 12 13 14 15 17 18 26 29 31 32 33 34
1221	72542256	72543011	756	0 1 2 3 4 5 6 7 8 9 11 12 13 14 15 17 18 19 21 22 23 25 26 27 29 31 32 33 34 35 37
1222	72543170	72548522	5353	0 1 2 3 4 5 6 7 8 9 11 12 13 14 15 17 18 19 21 22 23 25 26 27 29 31 32 33 34 35 37
1223	72549198	72552559	3362	0 1 4 5 6 7 11 12 13 14 15 17 18 26 29 31 32 33 34
1224	72552559	72554694	2136	0 1 4 7 11 12 13 14 15 18 26 29 31 32 33 34
1225	72554694	72560102	5409	0 1 4 5 6 7 11 12 13 14 15 17 18 26 29 31 32 33 34
1226	72561543	72562244	702	0 1 4 5 6 7 11 12 13 14 15 17 18 26 29 31 32 33 34
1227	72562244	72563414	1171	0 1 4 5 6 7 11 12 13 14 15 17 18 26 29 31 32 33 34
1228	72563414	72566789	3376	0 1 2 3 4 5 6 7 8 9 11 12 13 14 15 17 18 19 21 22 23 25 26 27 29 31 32 33 34 35 37
1229	72566789	72567748	960	0 1 4 5 6 7 11 12 13 14 15 17 18 26 29 31 32 33 34
1230	72568543	72569729	1187	0 1 4 5 6 7 11 12 13 14 15 17 18 26 29 31 32 33 34
1231	72575146	72577645	2500	0 1 2 3 4 5 6 7 8 9 11 12 13 14 15 17 18 19 21 22 23 25 26 27 29 31 32 33 34 35 37
1232	72635149	72636019	871	1 2 3 4 6 7 8 9 11 12 13 14 15 17 20 21 22 24 25 26 27 29 30 31 32 33 34 35 36 37 39
1233	72781912	72782507	596	1 2 3 5 7 8 10 11 13 14 19 20 21 22 25 26 27 28 32 33 35 36 37 39
1234	72826840	72827916	1077	3 4 5 6 7 8 9 10 11 12 15 17 20 21 22 23 28 29 30 32 33 35 36 38 39
1235	72829647	72830323	677	2 5 13 14 16 20 21 28 39
1236	72951222	72952923	1702	0 1 4 6 7 12 15 18 20 21 26 28 29 30 31 33 34 35 38 39
1237	72993419	72994092	674	1 2 3 4 6 7 8 9 12 13 14 15 16 18 20 21 22 23 24 25 26 27 29 31 32 33 34 35 36 37 38 39
1238	73085795	73086380	586	0 4 5 6 9 10 13 14 16 17 21 25 27 28 29 30 35 36
1239	73255833	73256474	642	1 5 9 10 12 13 15 16 17 18 23 24 26 27 30 31 32 33 36 39
1240	73376922	73378552	1631	0 1 2 3 10 11 25 27 34 35 36 37
1241	73413287	73413952	666	0 1 2 3 5 7 8 9 10 11 12 13 14 16 17 18 19 26 27 32
1242	73533175	73533765	591	1 2 4 8 9 12 13 15 17 18 19 20 22 24 28 29 34 35 38
1243	73636632	73637227	596	1 4
1244	73764025	73764715	691	2 8 9 10 13 14 15 18 19 21 22 23 24 25 26 28 31 34 36 37 38 39
1245	73988813	73989453	641	0 1 2 3 4 5 6 7 8 9 10 11 12 13 14 15 16 17 18 19 20 21 22 23 24 25 26 27 28 29 30 31 32 33 34 35 36 37 38 39
1246	74084705	74085340	636	0 1 2 3 4 5 6 7 8 9 10 11 12 13 14 15 16 17 18 19 20 21 22 23 24 25 26 27 28 29 30 31 32 33 34 35 36 37 38 39
1247	74110084	74110712	629	1 2 3 4 5 6 8 9 10 11 12 14 15 16 17 18 19 20 24 25 27 28 29 30 31 32 33 34 38
1248	74165467	74166074	608	20 21 29
1249	74233053	74233613	561	21
1250	74391960	74392844	885	0 1 2 3 4 5 6 7 8 9 10 11 12 13 14 15 16 17 18 19 20 21 22 23 24 25 26 27 28 29 31 32 33 34 35 36 37 38 39
1251	74461230	74461810	581	0 1 2 3 4 5 6 7 8 9 10 11 12 13 14 15 16 17 18 19 20 21 22 23 24 25 26 27 28 29 30 31 32 33 34 35 36 37 38 39
1252	74595201	74595846	646	0 1 2 3 4 5 6 7 8 9 10 11 12 13 14 15 16 17 18 19 20 21 22 23 24 25 26 27 28 29 30 31 32 33 34 35 36 37 38 39
1253	74634025	74634715	691	0 1 2 3 4 5 6 7 8 9 10 11 12 13 14 15 16 17 18 19 20 21 22 23 24 25 26 27 28 29 30 31 32 33 34 35 36 37 38 39
1254	74651703	74652243	541	0 1 2 3 4 5 6 7 8 9 10 12 13 15 16 17 18 19 20 21 22 23 24 25 26 27 28 29 30 31 32 33 34 35 36 37 38 39
1255	74695989	74696594	606	1 2 4 5 9 12 17 19 20 21 23 25 27 29 30 33
1256	74842627	74843257	631	0 1 2 4 5 6 7 9 10 12 13 17 18 19 21 22 23 24 28 29 32 33 34 35 37 38
1257	74851310	74851915	606	2 3 4 5 7 9 11 14 15 17 18 19 21 23 27 28 29 31 32 36 37 38
1258	74870624	74871289	666	0 1 5 6 7 8 11 12 13 15 16 18 23 24 25 28 29 32 33 34 35 38
1259	74937756	74938382	627	0 1 2 5 10 11 12 14 15 19 20 22 23 26 27 28 29 30 31 33 34 35 37 39
1260	75024530	75025165	636	0 1 6 8 11 13 15 16 17 18 19 20 23 24 28 29 30 31 32 33 34 35 38 39
1261	75035394	75035984	591	0 1 2 3 4 5 6 7 8 9 11 14 15 16 17 19 20 21 22 24 26 27 29 30 33 35 36
1262	75038805	75039365	561	21
1263	75059067	75059973	907	0 3 5 6 9 12 16 20 21 22 23 25 26 28 30 32 36
1264	75238125	75238697	573	9 13 15 16 23
1265	75270199	75270869	671	0 2 8 9 12 13 18 22 26 35 39
1266	75270869	75273166	2298	0 1 2 3 4 5 6 7 8 9 10 11 12 13 14 15 16 17 18 19 20 21 22 23 24 25 26 27 28 29 30 31 32 33 34 35 36 37 38 39
1267	75312033	75312623	591	0 1 2 3 4 5 6 7 8 10 11 12 13 14 15 16 17 18 19 20 21 22 23 24 25 26 27 28 29 30 31 32 33 34 35 36 37 38 39
1268	75328141	75328716	576	0 1 3 6 7 9 12 13 17 21 22 23 24 27 28 29 31 32 33 35 36 38
1269	75430086	75430711	626	2 3 9 11 12 14 16 19 20 21 22 24 25 26 27 28 31 32 34 38
1270	75513171	75513786	616	0 1 2 3 4 5 6 7 8 9 10 11 12 13 14 15 16 17 18 19 20 21 22 23 24 25 26 27 28 29 30 31 32 33 34 35 36 37 38 39
1271	75553062	75553712	651	0 1 2 3 4 5 6 7 8 9 10 11 12 13 14 15 16 17 18 19 20 21 22 23 24 25 26 27 28 29 30 31 32 33 34 35 36 37 38 39
1272	75616303	75631318	15016	5 9 10 30
1273	75685450	75686055	606	0 1 2 4 9 10 14 15 17 18 22 24 26 27 28 29 30 31 32 33 34 37
1274	75721294	75721867	574	21 23
1275	75841960	75843408	1449	1 2 4 10 18 19 25 26 32 38
1276	75974672	75975244	573	1 6 8 9 12 13 15 19 20 28 30 33 38
1277	76242818	76243464	647	0 1 2 3 4 5 6 8 9 11 13 14 15 16 17 18 21 22 23 25 28 32 35
1278	76269935	76271362	1428	0 1 2 3 4 5 7 10 12 13 14 15 16 18 19 20 21 22 23 24 26 27 28 29 30 32 33 34 35 37 38 39
1279	76271362	76272727	1366	1 3 13 14 21 22 25 26 27 32 36 37 39
1280	76275707	76276317	611	0 1 2 3 4 5 6 7 8 9 10 11 12 13 14 15 16 17 18 19 20 21 22 23 24 25 26 27 28 29 30 31 32 33 34 35 36 37 38 39
1281	76307020	76307617	598	0 1 16 19 20 21 23 26 27 28 29 33 34 36 37
1282	76344668	76345368	701	0 4 6 7 12 15 16 19 20 21 22 23 24 25 26 27 28 29 30 31 32 34 35 36 37 38 39
1283	76380101	76387580	7480	28
1284	76517945	76518735	791	0 1 2 3 4 5 6 7 8 9 10 11 12 13 14 15 16 17 18 19 20 21 22 23 24 25 26 27 28 29 30 31 32 33 34 35 36 37 38 39
1285	76541732	76542340	609	0 1 4 5 9 13 15 17 18 20 21 22 23 25 26 29 32 33 35 37
1286	76592029	76592664	636	0 5 6 9 12 13 19 21 22 24 26 27 29 31 32 33 34 36 38
1287	76730163	76730782	620	1 2 3 5 6 7 13 16 17 23 25 27 29 31 32 33 35 37 38
1288	76856332	76856927	596	0 2 3 4 5 6 7 9 10 11 12 15 17 23 24 27 28 30 31 32 36 39
1289	76940581	76945898	5318	2 6 7 8 12 13 18 20 21 22 24 27 28 29 30 31 32 33 34 35 37 38 39
1290	76955677	76956318	642	1 3 9 12 13 16 19 22 27 28 30 31 33 36 37 38 39
1291	77025914	77028074	2161	0 1 2 3 4 5 6 7 8 9 10 12 13 15 16 17 18 19 20 21 22 23 24 25 26 27 28 30 31 34 35 36 37
1292	77094814	77095394	581	1 3
1293	77174932	77175619	688	0 1 2 3 5 6 7 8 9 11 12 16 17 18 23 25 26 27 30 31 32 33 34 35 36 37 39
1294	77229681	77230276	596	0 1 2 3 4 5 6 7 8 9 10 11 12 13 14 15 16 17 18 19 20 21 22 23 24 25 26 27 28 29 30 31 32 33 34 35 36 37 38 39
1295	77299573	77300168	596	1 3 4 6 20 23 24 26 29 30 31 34 37 38 39
1296	77541312	77554616	13305	0 2 3 5 9 10 13 14 16 17 19 22 23 25 26 27 29 31 34 36 38
1297	77597027	77597979	953	0 2 3 6 7 9 10 11 13 24 25 26 27 29 32 33 34
1298	77789781	77790743	963	3 6 11 12 16 18 20 21 23 24 25 26 30 33 34 37
1299	77809571	77812108	2538	3 6 10 30
1300	77852476	77853052	577	1 2 4 7 8 11 13 14 17 20 21 22 23 24 26 27 28 29 30 32 33 36 39
1301	77896915	77898419	1505	0 1 12 16 20 21 23 28 38
1302	78412504	78436477	23974	0 1 2 3 4 5 6 7 8 9 10 11 12 13 14 15 16 17 18 19 20 21 22 23 24 25 26 27 28 29 30 31 32 33 34 35 36 37 38 39
1303	78524605	78525255	651	0 1 2 3 4 5 6 7 8 9 10 11 12 13 14 15 16 17 18 19 20 21 22 23 24 25 26 27 28 29 30 31 32 33 34 35 36 37 38 39
1304	78529939	78530586	648	2 3 7 8 11 12 14 15 23 24 26 27 28 30 33 34 35 39
1305	78578434	78579459	1026	2 4 5 8 10 13 18 24 25 27 31 34 36 37 39
1306	78586647	78587357	711	1 2 3 6 7 8 15 16 18 19 20 24 25 26 27 28 29 31 34 35 36 39
1307	78589342	78590362	1021	1 2 4 8 11 15 18 38
1308	78600425	78601052	628	0 1 2 3 4 6 7 8 9 10 11 12 13 14 15 16 17 18 19 21 22 23 24 25 26 27 28 29 30 31 32 33 34 35 37 38 39
1309	78604786	78608939	4154	2 5 6 11 12 15 16 17 18 19 20 21 22 23 25 26 27 28 29 30 31 33 34 35 36 37
1310	78662985	78663620	636	0 1 2 3 4 5 6 7 8 9 10 11 12 13 14 15 16 17 18 19 20 21 22 23 24 25 26 27 28 29 30 31 32 34 35 36 37 38 39
1311	78667150	78668088	939	0 4 9 10 16 17 18 19 28 35 37
1312	78714516	78715137	622	1 3 5 6 7 8 10 11 13 14 16 21 23 25 26 27 28 33 34 35 36 37 39
1313	78720956	78721573	618	0 2 4 7 9 10 12 13 21 24 25 26 31
1314	78875108	78875713	606	0 1 2 3 4 5 9 10 11 13 15 16 18 22 24 26 29 30 35 36
1315	78891113	78891775	663	0 1 4 5 8 9 14 15 16 18 19 22 24 26 29 31 35 36 37 38
1316	78943346	78943926	581	1 2 3 4 7 8 9 11 14 16 17 20 21 23 25 26 29 30 32 33 37 39
1317	78952922	78953537	616	0 1 2 3 4 5 6 7 8 9 10 11 12 13 14 15 16 17 18 19 20 21 22 23 24 25 26 27 28 29 30 31 32 34 35 36 37 38 39
1318	78994589	78995611	1023	1 2 4 5 6 7 8 10 12 18 20 22 23 24 25 26 27 28 29 32 35 36
1319	79354943	79355818	876	3 5 7 8 9 10 11 12 15 16 18 22 24 26 27 28 30 31 33 34 35 36 37 38
1320	79377512	79378107	596	3 4 5 6 8 9 10 12 13 14 17 22 23 24 27 29 30 31 33 35 38 39
1321	79554917	79555532	616	22
1322	79671259	79671894	636	0 2 3 4 6 8 9 10 12 13 14 15 16 17 18 23 24 25 29 30 31 33 34 37 38 39
1323	79850983	79851624	642	1 3 4 6 7 8 9 10 12 13 14 17 18 19 20 21 25 30 31 32 33 36 37 39
1324	79933021	79933646	626	2 3 11 27
1325	79933646	79934301	656	0 1 2 3 7 9 10 11 12 16 18 23 25 26 27 32 34 36
1326	79992020	79993886	1867	22 28
1327	80013720	80014306	587	1 2 4 6 7 11 13 16 17 19 20 21 22 24 25 27 28 29 30 31 32 33 36 37 38 39
1328	80027421	80028026	606	1 2 4 6 7 8 11 12 13 15 17 19 20 22 23 24 25 26 27 28 29 30 31 32 34 35 36 37 38 39
1329	80043429	80044049	621	0 1 2 3 4 5 6 7 8 9 10 11 12 13 14 15 16 17 18 19 20 21 22 23 24 25 26 27 28 29 30 31 32 33 34 35 36 37 38 39
1330	80048406	80050264	1859	0 3 4 6 7 9 12 18 19 24 28 31 33
1331	80065709	80066867	1159	0 1 2 3 4 5 6 7 8 9 10 11 12 13 14 15 16 17 18 19 20 21 22 23 24 25 26 27 28 29 30 31 32 33 34 35 36 37 38 39
1332	80066867	80067617	751	0 1 2 3 4 5 6 7 8 9 10 11 12 13 14 15 16 17 18 19 20 21 22 23 24 25 26 27 28 29 30 31 32 33 34 35 36 37 38 39
1333	80067617	80068555	939	0 1 2 3 4 5 6 7 8 9 10 11 12 13 14 15 16 17 18 19 20 21 22 23 24 25 26 27 28 29 30 31 32 33 34 35 36 37 38 39
1334	80097825	80098435	611	10 12 20 26
1335	80110268	80111438	1171	1 2 7 8 11 13 14 15 16 17 18 20 21 22 23 25 26 28 29 30 32 34 38
1336	80111438	80112771	1334	2 6 7 8 12 14 16 17 18 22 23 24 26 28 29 31 32 33 34 35 36 37 38 39
1337	80163604	80164759	1156	18 20 21 39
1338	80188785	80189390	606	0 2 3 5 6 7 8 9 10 12 13 14 15 16 18 19 20 22 23 24 25 26 27 28 29 30 31 32 33 34 35 36 37 38
1339	80284536	80285141	606	0 1 2 4 5 7 10 11 13 14 16 17 18 21 22 23 24 25 30 31 33 35 36 38 39
1340	80286801	80288416	1616	0 1 2 3 4 5 6 7 8 9 10 11 12 13 14 15 16 17 18 19 20 21 22 23 24 25 26 27 28 29 30 31 32 33 34 35 36 37 38 39
1341	80354298	80354892	595	0 1 2 3 4 5 6 7 8 9 10 11 12 13 14 15 16 17 18 19 20 21 22 23 24 25 26 27 28 29 30 31 32 33 34 35 36 37 38 39
1342	80457571	80458171	601	2 3 5 6 8 9 12 15 18 19 23 26 28 30 39
1343	80692662	80693269	608	0 5 10 12 17 18 30 37 39
1344	80824087	80824687	601	0 1 2 3 4 5 6 7 8 9 10 11 12 13 14 15 16 17 18 19 20 21 22 23 24 25 26 27 28 29 30 31 32 33 34 35 36 37 38 39
1345	80876369	80876999	631	0 1 2 3 4 5 7 9 10 12 13 14 15 16 17 19 21 22 23 24 25 26 27 28 29 30 31 32 33 34 35 36 37 38
1346	80945594	80946214	621	0 1 2 3 4 5 6 7 8 9 10 11 12 13 14 15 16 17 18 19 20 21 22 23 24 25 26 27 28 29 30 31 32 33 34 35 36 37 38 39
1347	80991627	80992329	703	0 1 3 4 8 13 18 19 20 21 23 32 34 37 38
1348	81060567	81061193	627	0 4 6 9 12 15 16 17 20 21 23 24 28 29 30 34 36 37 38 39
1349	81174835	81177269	2435	0 1 2 3 4 5 6 7 8 9 10 11 12 13 14 15 16 17 18 19 20 21 22 23 24 25 26 27 28 29 30 31 32 33 34 35 36 37 38 39
1350	81177269	81190771	13503	0 1 2 3 4 5 6 7 8 9 10 11 12 13 14 15 16 17 18 19 20 21 22 23 24 25 26 27 28 29 30 31 32 33 34 35 36 37 38 39
1351	81205411	81221416	16006	5 6 7 8 10 12 19 22 24 25 27 30 31 34 37 38
1352	81391725	81392345	621	1 2 3 4 5 6 9 10 13 14 15 16 17 18 19 21 23 24 25 26 27 28 30 32 33 36 37 38
1353	81546364	81546999	636	0 1 3 4 5 6 7 8 9 10 11 12 13 14 15 17 18 19 21 22 23 24 25 26 27 28 29 30 31 32 33 34 35 36 37 38 39
1354	81552617	81553222	606	1 2 3 5 6 7 8 10 11 12 13 16 17 20 22 23 24 28 30 31 34 35
1355	81557511	81558116	606	0 1 2 4 5 7 8 10 11 14 18 24 26 27 29 34 35 37
1356	81564401	81565546	1146	0 1 2 3 4 5 6 7 8 9 10 11 12 13 14 15 16 17 18 19 20 21 22 23 24 25 26 27 28 29 30 31 32 33 34 35 36 38 39
1357	81572894	81573574	681	0 1 2 3 4 5 6 7 8 9 10 11 12 13 14 15 16 17 18 19 20 21 22 23 24 25 26 27 28 29 30 31 32 33 34 35 36 37 38 39
1358	81608510	81609155	646	0 1 2 3 4 5 6 7 8 9 10 11 12 13 14 15 16 17 18 19 20 21 22 23 24 25 26 27 28 29 30 31 32 33 34 35 36 37 38 39
1359	81639771	81640398	628	0 1 2 3 4 5 6 7 8 9 10 11 12 13 14 15 16 17 18 19 20 21 22 23 24 25 26 27 28 29 30 31 32 33 34 35 36 37 38 39
1360	81700770	81701682	913	1 2 3 7 10 12 16 17 19 26 27 29 31 36 39
1361	81727089	81728091	1003	0 1 2 3 4 7 8 9 10 11 12 14 16 19 20 21 22 23 24 25 26 27 28 29 31 32 33 34 35 36 37 38 39
1362	81816769	81817360	592	0 3 5 6 7 9 10 13 15 16 18 20 21 22 23 25 26 27 30 32 33 35 38 39
1363	82177706	82178351	646	4 5 10 13 14 16 17 19 21 22 24 26 27 30 31 32 34
1364	82239163	82239748	586	0 2 3 4 7 9 11 15 16 17 19 21 23 31 38
1365	82377298	82377903	606	12 28
1366	82504929	82505679	751	0 2 3 4 5 6 8 9 13 14 20 21 23 24 25 27 28 29 31 32 33 34 38
1367	82568299	82568909	611	1 2 3 4 6 8 9 11 12 13 14 15 17 19 20 21 22 23 24 25 26 27 28 29 30 31 33 34 35 36 37 38
1368	82634751	82635497	747	1 2 3 6 7 9 11 14 15 16 21 24 25 26 27 28 29 30 32 37 38
1369	82706289	82707304	1016	0 2 3 4 5 6 7 10 11 12 13 14 15 16 17 18 19 20 22 23 24 25 26 27 28 32 33 35 37 38
1370	83107029	83107624	596	0 1 2 3 4 5 6 7 8 9 10 11 12 13 14 15 16 17 18 19 20 21 22 23 24 25 26 27 28 29 30 31 32 33 34 35 36 37 38 39
1371	83149787	83150602	816	0 5 7 10 11 12 14 15 17 18 20 21 22 23 26 27 28 30 31 32 33 35 36 39
1372	83310324	83310924	601	0 1 3 4 6 9 10 11 12 13 14 15 16 17 18 19 21 22 24 25 27 28 29 30 33 34 35 37
1373	83329266	83329921	656	0 1 2 3 4 5 6 7 8 9 10 11 12 13 14 15 16 17 18 19 20 21 22 23 24 25 26 27 28 29 30 31 32 33 34 35 36 37 38 39
1374	83382680	83434075	51396	2 5 9 10 13 17 20 30 36 37 38
1375	83434075	83434710	636	2 4 6 7 8 12 16 17 18 20 21 23 24 27 29 30 32 33 38
1376	83434710	83435326	617	29
1377	83435326	83449752	14427	1 2 3 5 8 9 11 12 14 15 16 18 19 20 21 22 23 26 27 28 31 32 34 35 36 39
1378	83449752	83457921	8170	0 3 5 8 11 18 19 20 28 31 32 34 35 39
1379	83458536	83477892	19357	1 2 3 5 8 9 11 12 14 15 19 20 21 23 27 28 32
1380	83491608	83553473	61866	0 1 2 3 4 5 6 7 8 9 10 11 12 13 14 15 16 17 18 19 20 21 22 23 24 25 26 27 28 29 30 31 32 33 34 35 36 37 38 39
1381	83553473	83574732	21260	2 4 5 7 9 10 12 17 18 21 22 26 27 30 31 32 33 34 35 36 38 39
1382	83574732	83661448	86717	0 1 3 6 8 11 12 14 15 19 21 23 26 28 32 34 37
1383	83682834	83713732	30899	6 7 9 13 16 20 21 24 25 27 30 31 32 33 36 38 39
1384	83713732	83714337	606	0 2 3 5 8 9 10 11 13 14 16 19 22 23 25 26 27 28 29 31 33 34 37 38 39
1385	83714337	83719995	5659	5 6 7 9 10 20 21 26 27 30 31 32 34 36 38
1386	83933569	83934154	586	2 6 8 9 11 12 15 16 18 19 23 24 25 30 31 32 37 38 39
1387	84021968	84022593	626	2 4 5 8 9 11 13 16 18 20 25 26 27 29 31 33 34 35 36 37 39
1388	84025362	84025937	576	0 2 4 5 6 7 8 9 13 15 20 21 22 23 24 25 26 27 28 29 30 31 32 34 35 36 37 38 39
1389	84089501	84090151	651	8 11 12 20 23 28 29 33 34
1390	84133906	84134501	596	2 13 20 26 39
1391	84151799	84152400	602	1 3 4 6 7 9 11 12 14 15 17 18 19 20 21 23 24 25 26 27 28 29 30 31 32 33 34 35 36 37 38 39
1392	84358451	84359066	616	0 3 4 6 12 13 16 17 18 19 20 21 22 23 24 25 28 29 31 32 33 35 36 37 38 39
1393	84463329	84463929	601	0 1 3 4 5 6 7 9 12 13 16 17 18 19 20 21 22 23 24 25 26 27 28 30 31 32 33 34 35 36 37 38 39
1394	84475437	84476052	616	0 1 2 3 4 5 6 7 8 9 10 11 12 13 14 15 16 17 18 19 20 22 24 25 26 27 28 30 31 32 33 34 35 36 37 39
1395	84476357	84508247	31891	3 21 22 23 24 25 26 27 28 29 31 36
1396	84735864	84736467	604	0 3 4 5 6 7 10 11 12 15 17 18 24 25 28 30 32 37 38 39
1397	84743852	84744997	1146	0 1 2 3 4 5 6 7 8 9 10 11 12 13 14 15 16 17 18 19 20 21 22 23 24 25 26 27 28 29 30 31 32 33 34 35 36 37 38 39
1398	84750244	84750824	581	2 3 4 5 6 8 9 10 11 12 13 14 15 18 19 25 26 29 33 37 39
1399	84763119	84764030	912	1 3 9 13 14 23 25 29 30 33 36
1400	84785645	84786315	671	0 1 2 3 4 5 6 7 8 9 10 11 12 13 14 15 16 17 18 19 20 21 22 23 24 25 26 27 28 29 30 31 32 33 34 35 36 37 38 39
1401	84956835	84957450	616	0 2 3 6 7 9 11 15 16 17 18 19 20 21 22 23 24 28 29 31 32 33 34 35 36 37 38 39
1402	84959547	84960402	856	0 1 2 5 6 7 8 9 10 14 17 18 19 20 22 23 24 25 26 27 28 29 30 31 32 34 36 38
1403	85001890	85003148	1259	0 1 2 3 4 5 6 7 8 9 10 11 12 13 14 15 16 17 18 19 20 21 22 23 24 25 26 27 28 29 30 31 32 33 34 35 36 37 38 39
1404	85268308	85268868	561	0 1 2 3 4 5 6 7 8 9 10 11 12 13 14 15 16 17 18 19 20 21 22 23 24 25 26 27 28 29 30 31 32 33 34 35 36 37 38 39
1405	85367454	85368009	556	0 1 2 3 4 5 6 7 8 9 10 11 12 13 14 15 16 17 18 19 20 21 22 23 24 25 26 27 28 29 30 31 32 33 34 35 36 37 38 39
1406	85400306	85400874	569	0 3 5 6 9 10 11 16 18 19 21 22 25 26 28 30 31 35 37 38 39
1407	85437215	85437780	566	2 4 6 9 11 12 15 16 17 18 19 20 22 23 24 25 26 28 29 30 31 33 34 35 37 38
1408	85449753	85450812	1060	0 2 3 4 5 6 9 13 17 18 20 22 23 25 26 27 28 29 30 32 33 36 37
1409	85557860	85558672	813	1 2 3 4 5 6 7 11 12 14 15 16 18 20 22 26 27 28 29 31 32 34 36
1410	85617118	85617776	659	1 3 4 5 6 7 8 11 12 15 16 21 24 25 26 27 28 29 30 31 32 33 34 35 36 38 39
1411	85654190	85655296	1107	30 35
1412	85661391	85661905	515	1 2 3 4 5 6 7 8 9 10 11 12 13 14 15 16 17 19 20 21 22 23 24 25 26 27 28 29 30 31 32 33 34 35 36 37 38 39
1413	85714569	85715154	586	0 1 2 3 4 5 6 7 8 9 10 11 12 13 14 15 16 17 18 19 20 21 22 23 24 25 26 27 28 29 30 31 32 34 35 36 37 38 39
1414	85844457	85845092	636	1 2 5 8 10 13 17 18 20 22 23 24 25 26 27 28 29 30 31 32 33 34 36 37 38 39
1415	85854019	85854629	611	0 2 4 5 7 9 10 12 13 14 17 18 19 20 21 22 23 24 25 27 28 29 30 31 32 33 34 35 36 37 38 39
1416	85858868	85859553	686	0 2 3 4 5 6 7 8 9 10 14 15 16 17 18 20 22 23 25 26 27 28 29 30 31 33 34 35 36 37 39
1417	85863605	85864327	723	0 2 4 6 8 12 13 14 15 16 17 18 20 23 24 25 28 29 31 32 33 35 37 38 39
1418	85919888	85920781	894	0 1 3 4 5 7 12 13 15 17 18 21 23 26 27 28 29 30 32 36 38 39
1419	86154553	86182462	27910	1 7 13 24 37
1420	86241002	86241792	791	1 2 3 6 7 8 10 11 13 16 18 19 20 21 22 23 24 26 27 28 29 30 31 32 34 35 36 37 38 39
1421	86242907	86244006	1100	0 1 2 3 4 5 6 7 8 9 10 11 12 13 14 15 16 17 18 19 20 21 22 23 24 25 26 27 28 29 30 31 32 33 34 35 36 37 38 39
1422	86270034	86270659	626	0 1 2 3 4 5 6 7 8 9 10 11 12 13 14 15 16 17 18 19 20 21 22 23 24 25 26 27 28 29 30 31 32 33 34 35 36 37 38 39
1423	86284222	86284829	608	0 1 2 3 4 5 6 7 8 9 10 11 12 13 14 15 16 17 18 19 20 21 22 23 24 25 26 27 28 29 30 31 32 33 34 35 36 37 38 39
1424	86324537	86325142	606	4 7 10 12 21 33 36 37 39
1425	86369407	86374377	4971	0 3 8 9 10 12 15 16 20 27 36
1426	86413539	86414813	1275	0 5 6 7 9 12 15 16 17 19 22 24 26 29 30 31 32 33 34 37 38
1427	86432764	86433348	585	0 2 3 4 5 7 8 10 11 12 13 16 18 19 20 21 23 25 26 27 28 30 31 34 35 36
1428	86606622	86607187	566	0 2 3 5 6 7 8 9 10 11 12 14 15 16 18 19 20 21 22 23 25 26 28 29 31 32 33 34 35 36 37 38 39
1429	86709780	86710464	685	0 1 3 6 10 11 28 34
1430	86719005	86719978	974	0 1 3 4 5 6 9 12 13 15 17 19 21 24 25 26 28 29 31 33 34 35 36 37 38 39
1431	86779005	86779940	936	3
1432	86939593	86940153	561	10 29 36
1433	86977546	86978513	968	1 2 3 7 8 9 10 11 12 14 15 16 21 22 23 24 25 26 27 29 31 32 33 34 35 36 37 38
1434	87009994	87010708	715	0 2 3 4 9 10 11 12 18 24 25 26 30 32 34 39
1435	87122551	87123198	648	2 3 4 6 7 8 10 12 13 14 15 16 17 18 22 24 25 26 28 31 32 33 34 36 37 38 39
1436	87359080	87359665	586	1 2 3 5 6 7 8 10 12 14 15 18 20 22 23 25 26 27 28 29 31 32 34 35 36 37 38
1437	87369879	87370479	601	0 1 2 3 4 5 6 7 8 9 10 12 13 15 17 18 19 20 21 23 24 25 26 27 28 29 30 32 33 34 36 37 38 39
1438	87393808	87395078	1271	0 3 4 5 6 8 9 11 12 13 15 16 17 19 21 22 23 24 25 26 27 28 29 31 32 33 35 38 39
1439	87485581	87486136	556	0 1 2 3 4 5 6 7 8 9 10 11 12 13 14 15 16 17 18 19 20 21 22 23 24 25 26 27 28 29 30 31 32 33 34 35 36 37 38 39
1440	87489894	87490524	631	0 2 3 4 5 7 8 9 10 11 12 13 14 15 16 17 18 19 20 22 23 24 25 26 27 28 29 30 31 32 33 34 35 36 37 38 39
1441	87537223	87537783	561	0 1 2 3 4 5 9 10 11 13 14 16 17 19 20 21 22 23 25 27 29 30 32 33 34 36 39
1442	87544439	87545746	1308	7 11 14 27 28 30 31 34 37 39
1443	87545746	87546425	680	0 1 2 3 4 5 6 7 8 9 10 11 12 13 14 15 16 17 18 19 20 21 22 23 24 25 26 27 28 29 30 31 32 33 34 35 36 37 38 39
1444	87601702	87602317	616	0 1 2 3 4 5 6 7 8 9 10 11 12 13 14 15 16 17 18 19 20 21 22 23 24 25 26 27 28 29 30 31 32 33 34 35 36 37 38 39
1445	87691005	87691628	624	0 1 2 3 7 10 11 12 14 17 19 20 21 22 23 26 27 28 30 31 33 34 35 36 37 39
1446	87808154	87808791	638	0 1 2 3 4 5 6 7 8 9 10 11 12 13 14 15 16 17 18 19 20 21 22 23 24 25 26 27 28 29 30 31 32 33 34 35 36 37 38 39
1447	87815357	87815957	601	4 6 8 11 12 13 14 15 17 18 19 21 23 24 25 26 27 28 29 30 31 32 33 34 35 36 37 38 39
1448	87846300	87846887	588	4 6 12 14 15 16 18 19 21 23 28 29 30 31 32 33 34 36 38 39
1449	87849611	87850229	619	0 1 5 6 8 9 12 13 14 15 16 18 21 27 28 32 33 34 39
1450	87884990	87885550	561	3 9 17 20 23 25 27 28 33 35
1451	87901166	87901936	771	0 1 2 3 4 5 6 7 8 9 10 11 12 13 14 15 16 17 18 19 20 21 22 23 24 25 26 27 28 29 30 31 32 33 34 35 36 37 38 39
1452	88000097	88000672	576	0 1 2 7 8 12 13 16 17 19 21 22 24 25 29 30 31 34 35 36 38 39
1453	88054509	88055111	603	0 1 2 3 4 5 6 7 8 9 10 11 12 13 14 15 16 17 18 19 20 21 22 23 24 25 26 27 28 29 30 31 32 33 34 35 36 37 38 39
1454	88058213	88058923	711	0 1 2 3 4 5 6 7 8 9 10 11 12 13 14 15 16 17 18 19 20 21 22 23 24 25 26 27 28 29 30 31 32 33 34 35 36 37 38 39
1455	88156574	88157174	601	1 2 5 6 9 11 12 13 14 15 17 18 19 20 21 23 26 27 28 34 37 38
1456	88201534	88202174	641	0 1 2 3 4 6 7 8 9 10 11 12 13 15 16 18 19 20 21 22 23 24 25 26 27 28 29 30 31 32 33 34 36 37 38 39
1457	88243296	88243872	577	0 3 5 9 10 11 13 14 15 17 18 19 20 21 26 27 30 31 32 33 34 37 39
1458	88291630	88292225	596	0 1 2 4 5 7 8 9 10 11 13 15 17 18 19 21 24 27 29 35 37
1459	88332271	88332907	637	0 1 2 3 4 5 6 7 8 9 10 11 12 13 14 15 16 18 19 20 21 22 23 24 25 26 27 28 29 30 31 32 34 35 36 37 38 39
1460	88604882	88605447	566	0 1 3 4 5 6 7 9 10 12 13 15 17 18 19 20 24 26 28 29 30 32 33
1461	88678651	88679741	1091	1 3 7 8 12 13 14 15 16 17 18 19 20 21 26 27 31 32 34 38
1462	88945232	88945836	605	0 1 3 4 5 6 7 9 10 12 13 14 15 16 17 18 19 22 23 24 25 28 29 30 31 33 34 35 37 39
1463	89050502	89051407	906	5 6 8 13 17 18 20 25 31 34 38 39
1464	89203108	89203707	600	0 2 6 7 10 13 15 17 18 20 24 29 31 32 36
1465	89203707	89204395	689	2 4 5 14 17 25 29 31 32 36
1466	89245973	89246632	660	0 2 3 4 5 6 8 9 10 11 13 16 17 18 19 20 21 22 23 24 25 26 27 28 29 30 32 33 34 35 37 38 39
1467	89262024	89262866	843	0 1 2 3 4 5 6 7 8 9 10 11 12 13 14 15 16 17 18 19 20 21 22 23 24 25 26 27 28 29 30 31 32 33 34 35 36 37 38 39
1468	89337115	89337760	646	0 1 2 3 4 5 6 7 8 9 10 11 12 13 14 15 16 17 18 19 20 21 22 23 24 25 26 27 28 29 30 31 32 33 34 35 36 37 38 39
1469	89379836	89380371	536	0 1 2 3 4 5 6 7 8 9 10 11 12 13 14 15 16 17 18 19 20 21 22 23 24 25 26 27 28 29 30 31 32 33 34 35 36 37 38 39
1470	89424403	89425153	751	0 1 2 3 5 6 7 10 11 12 13 14 15 16 17 18 19 20 21 22 23 24 25 26 28 29 30 31 33 34 35 36 37 38 39
1471	89468339	89470036	1698	0 2 3 4 6 8 9 10 11 12 13 14 15 17 18 19 20 21 22 23 24 25 27 28 29 31 32 34 36 37 38 39
1472	89504927	89505619	693	0 1 3 4 5 6 8 9 10 11 12 14 16 17 18 19 20 22 23 25 28 30 31 33 35 37 39
1473	89526363	89527008	646	0 2 3 4 5 9 10 11 12 13 14 15 16 17 18 19 23 25 26 27 28 30 31 33 34 37 38 39
1474	89580577	89581187	611	0 1 2 3 4 5 6 7 8 9 10 11 12 13 14 15 16 17 18 19 20 21 22 23 24 25 26 27 29 30 31 32 33 34 35 36 37 38 39
1475	89913773	89914358	586	0 2 4 5 9 12 13 14 15 19 21 24 27 28 29 31 32 33 34 39
1476	89974935	89975595	661	0 3 4 5 6 8 10 13 14 15 17 18 20 21 22 23 25 26 27 28 29 30 31 32 33 35 36 37 38 39
1477	90077340	90078525	1186	0 2 4 5 7 8 9 10 12 13 14 15 17 18 20 21 23 27 28 29 31 32 33 34 35 36 37 39
1478	90133438	90134003	566	1 2 5 15 19 20 23 24 26 27 29 30 32 33 34 35 36
1479	90331039	90331984	946	0 2 4 5 7 9 10 13 17 18 19 20 22 23 25 26 27 29 31 32 33 34 36 37 39
1480	90331984	90332644	661	0 2 5 7 8 9 10 12 13 14 16 17 18 19 20 22 23 24 25 26 27 28 29 30 31 32 33 34 35 36 39
1481	90497797	90498412	616	0 2 3 9 10 13 15 17 18 20 25 37
1482	91000803	91002190	1388	4 10 18
1483	91009822	91011638	1817	0 1 2 3 4 5 6 7 8 9 10 11 12 13 14 15 16 17 18 19 20 21 22 23 24 25 26 27 28 29 30 31 32 33 34 35 36 37 38 39
1484	91039048	91039731	684	0 2 3 5 6 8 9 11 13 15 17 19 20 21 22 23 24 25 26 27 28 29 30 31 32 33 34 35 36 37 38 39
1485	91125143	91125888	746	1 4 5 10 14 15 18 20 21 23 25 26 27 28 30 32 33 34 35 36 37
1486	91180468	91181138	671	0 4 5 8 9 10 14 18 19 28 30
1487	91211281	91211884	604	2 3 6 7 8 9 10 11 12 16 18 21 22 24 32 33 35 36 37
1488	91311161	91311786	626	5 14 18 21 23 27 32 34 36
1489	91330355	91330920	566	0 2 4 5 6 7 8 9 10 11 12 14 15 16 18 20 22 23 25 26 27 28 29 30 31 32 34 35 36 38
1490	91445810	91446460	651	0 1 2 3 4 5 6 7 8 9 10 11 12 13 14 15 16 17 18 19 20 21 22 23 24 25 26 27 28 29 30 31 32 33 34 35 36 37 38 39
1491	91625076	91626388	1313	2 10 17 19
1492	91793737	91794665	929	0 1 3 4 5 6 8 9 11 13 16 18 21 22 23 24 29 31 34
1493	91821049	91821712	664	0 3 16 32 36
1494	91821712	91825417	3706	1 2 3 4 6 7 8 11 12 13 14 15 16 17 18 19 20 21 22 23 24 25 26 27 28 29 30 31 32 33 34 35 36 37 38 39
1495	91906369	91907808	1440	0 3 4 5 6 7 8 9 10 12 13 14 15 17 18 19 20 21 22 24 26 28 29 30 32 33 34 35 37 38 39
1496	92008391	92009394	1004	0 2 3 4 5 6 7 8 9 10 11 12 13 14 15 16 17 18 19 20 21 22 23 24 25 26 27 28 29 30 31 32 33 34 35 36 37 38 39
1497	92010560	92011185	626	0 1 2 3 4 9 10 11 12 14 15 16 17 18 19 22 25 26 27 29 30 31 33 36
1498	92048009	92048914	906	28
1499	92100386	92101684	1299	0 1 2 3 4 5 6 7 8 9 10 11 12 13 14 15 16 17 18 19 20 21 22 23 24 25 26 27 28 29 30 31 32 33 34 35 36 37 38 39
1500	92293338	92293955	618	0 1 2 5 6 7 8 9 10 12 13 14 15 17 18 20 22 24 25 26 27 28 29 30 33 34 35 36 37 38 39
1501	92398785	92399390	606	0 15 18 20 23 28 31 32 35 37 38 39
1502	92453646	92454286	641	2 4 6 7 9 10 11 12 13 14 15 16 18 20 22 23 25 26 27 29 30 31 36
1503	92532224	92533763	1540	10 13 17 20
1504	92575616	92576221	606	1 3 4 6 8 9 10 11 12 13 14 15 17 18 19 20 21 23 24 25 30 32 37 38 39
1505	92622974	92623898	925	3 8 11 12 14 16 20 21 24 25 26 27 28 32 34 37
1506	92638224	92639254	1031	3
1507	92680281	92680936	656	3
1508	93140577	93141652	1076	0 1 2 3 4 5 6 7 8 9 10 11 12 13 14 15 16 17 18 19 20 21 22 23 24 25 26 27 28 29 30 31 32 33 34 35 36 37 38 39
1509	93299146	93300201	1056	4 6 8 10 12 18 22 24 30 34 35 37 38
1510	93402250	93413238	10989	10
1511	93494743	93495741	999	0 2 3 4 6 7 9 11 16 17 23 24 25 26 28 29 30 31 32 33 34 35
1512	93533523	93534425	903	2 6 8 9 10 11 13 14 17 18 19 21 22 23 26 27 28 30 31 32 34 36 38 39
1513	93534425	93535140	716	0 2 4 5 6 7 8 12 15 16 17 18 19 24 25 26 27 28 29 30 33 34 35 36 37 38
1514	93580917	93581719	803	0 3 4 6 7 10 14 17 18 19 23 24 25 27 29 32 33 35 36
1515	93606997	93607680	684	0 1 4 6 9 10 11 13 16 17 18 20 21 23 25 26 28 29 30 31 36 37
1516	93888716	93889316	601	0 1 2 3 4 5 6 7 8 9 10 11 12 13 14 15 16 17 18 19 20 21 22 23 24 25 26 27 28 29 30 31 32 33 34 35 36 37 38 39
1517	93975721	93976511	791	1 13 17 24
1518	94019368	94022100	2733	0 1 2 3 4 5 6 7 8 9 10 11 12 13 14 15 16 17 18 19 22 23 24 27 29 30 31 32 33 34 35 37 38
1519	94060171	94062536	2366	0 2 3 5 6 10 11 12 13 15 17 18 19 23
1520	94108965	94109612	648	2 4 17 25 34 37
1521	94205336	94205926	591	0 4 11 13 16 20 23 24 25 28 30 31 32 34 37 39
1522	94210848	94212628	1781	0 1 3 4 6 7 9 10 11 12 13 14 17 18 20 21 23 24 25 26 27 29 30 33 34 35 37 38
1523	94760904	94761504	601	0 3 5 6 8 9 10 15 16 17 23 24 26 27 28 29 30 31 34 35 37 38 39
1524	94852478	94853058	581	0 1 2 3 4 5 6 7 8 9 10 11 12 13 14 15 16 17 18 19 20 21 22 23 24 25 26 27 28 29 30 31 32 33 34 35 36 37 38 39
1525	94878359	94879039	681	0 1 2 3 4 5 6 7 8 9 10 11 12 13 14 15 16 17 18 19 20 21 22 23 24 25 26 27 28 29 30 31 32 33 34 35 36 37 38 39
1526	94880474	94883338	2865	0 2 3 4 5 7 9 10 11 13 14 17 18 19 23 24 25 27 28 29 30 31 32 33 35 36 37
1527	94890525	94891709	1185	0 2 4 6 7 8 12 14 15 17 18 20 21 22 23 25 29 30 32 34 35 36
1528	94900174	94924220	24047	21 30
1529	94924220	94924935	716	0 1 2 3 4 6 7 8 11 12 14 15 17 19 20 21 22 24 25 26 28 30 31 34 36 37 39
1530	94925395	94926030	636	0 3 4 5 6 7 8 9 10 11 12 13 15 16 18 19 22 23 24 25 27 28 29 31 32 33 34 35 36 37 38 39
1531	94970542	94971915	1374	16 18 20 38
1532	95005332	95005907	576	0 1 2 3 4 5 6 7 8 9 10 11 12 13 14 15 16 17 18 19 20 21 22 23 24 25 26 27 28 29 30 31 32 33 34 35 36 37 38 39
1533	95012698	95013273	576	0 1 2 3 4 5 6 7 8 9 10 11 12 13 14 15 16 17 18 19 20 21 22 23 24 25 26 27 28 29 30 31 32 33 34 35 36 37 38 39
1534	95069159	95069929	771	1 2 3 4 6 7 8 11 13 14 15 16 17 18 19 21 22 23 24 27 28 29 30 31 32 33 35 37 38 39
1535	95274947	95275542	596	1 2 3 9 11 12 14 16 21 22 25 26 27 30 31 33 34 39
1536	95349573	95350148	576	0 1 2 3 4 5 6 7 8 9 10 11 12 13 14 15 16 17 18 19 20 21 22 23 24 25 26 27 28 29 30 31 32 33 34 35 36 37 38 39
1537	95433449	95434044	596	0 1 2 3 4 5 6 7 10 11 12 13 15 17 23 24 25 26 28 29 30 32 33 34 35 36 38
1538	95447224	95448047	824	1 3 5 7 8 9 10 11 12 14 17 20 21 23 25 26 27 33 34 35 38 39
1539	95562007	95562612	606	0 1 2 3 4 5 6 7 8 9 10 11 12 13 14 15 16 17 18 19 20 21 22 23 24 25 26 27 28 29 30 31 32 33 34 35 36 37 38 39
1540	95917575	95918180	606	0 1 2 3 4 5 6 7 8 9 10 11 12 13 14 15 16 17 18 19 20 21 22 23 24 25 26 27 28 29 30 31 32 33 34 35 36 37 38 39
1541	95923241	95923855	615	2 7 10 12 13 17 18 19 20 21 23 24 28 29 31 34
1542	96042102	96042762	661	0 1 2 4 5 6 8 11 12 13 14 15 18 19 23 24 27 28 29 32 33 36 37
1543	96241578	96242201	624	0 1 2 3 4 5 6 7 8 9 10 11 12 13 14 15 16 17 18 19 20 21 22 23 24 25 26 27 28 29 30 31 32 33 34 35 36 37 38 39
1544	96274690	96275295	606	0 4 6 7 9 11 12 16 18 19 21 27 28 31 38 39
1545	96447903	96448503	601	0 1 2 3 4 5 6 7 8 9 10 11 12 13 14 15 16 17 18 19 20 21 22 23 24 25 26 27 28 29 30 31 32 33 34 35 36 37 38 39
1546	96456638	96457263	626	2 3 10 13 19 22 27 33 35
1547	96494538	96495184	647	0 1 2 3 4 5 6 7 8 9 10 11 12 13 14 15 16 17 18 19 20 21 22 23 24 25 26 27 28 29 30 31 32 34 35 36 37 38 39
1548	96649968	96650570	603	0 1 2 3 4 5 6 7 8 9 10 11 12 13 14 15 16 17 18 19 20 21 22 23 24 25 26 27 28 29 30 31 32 33 34 35 36 37 38 39
1549	96663711	96664261	551	0 1 2 3 4 5 6 7 8 9 10 11 12 13 14 15 16 17 18 19 20 21 22 23 24 25 26 27 28 29 30 31 32 33 34 35 36 37 38 39
1550	96670799	96677287	6489	0 1 2 3 4 5 6 7 8 9 10 11 12 13 14 15 16 17 18 19 20 21 22 23 24 25 26 27 28 29 30 31 32 33 34 35 36 37 38 39
1551	96687408	96688043	636	0 13
1552	96688043	96690282	2240	0 1 2 3 4 5 6 7 8 9 10 11 12 13 14 15 16 17 18 19 20 21 22 23 24 25 26 27 28 29 30 31 32 33 34 35 36 37 38 39
1553	96693385	96694270	886	1 3 4 5 6 7 8 11 12 13 14 15 16 18 20 21 23 24 25 26 27 28 29 30 31 32 33 34 35 36 37 38 39
1554	96704294	96704884	591	0 1 2 3 4 5 6 7 8 9 10 11 12 13 14 15 16 17 18 19 20 21 22 23 24 25 26 27 28 29 30 31 32 33 34 35 36 37 38 39
1555	96763538	96764188	651	0 1 2 3 4 5 6 7 8 9 11 12 13 14 15 16 18 19 20 21 22 23 24 25 26 27 29 30 31 32 33 34 35 36 37 39
1556	96932364	96932979	616	2 4 5 6 8 9 13 15 16 18 21 22 24 28 29 30 31 32 36 38 39
1557	96982640	96985407	2768	0 1 2 3 4 5 6 7 8 9 10 11 12 13 14 15 16 17 18 19 20 21 22 23 24 25 26 27 28 29 30 31 32 33 34 35 36 37 38 39
1558	97078499	97079119	621	1 2 3 5 7 8 9 10 11 14 18 20 24 25 26 27 32 33 34 39
1559	97273983	97274865	883	0 1 3 4 5 7 8 9 10 11 12 13 16 21 22 24 25 26 27 28 29 30 32 33 34 37
1560	97502081	97502984	904	0 1 4 8 11 12 13 18 20 22 24 25 31 32 33 34 36 37
1561	97606304	97606954	651	0 1 3 4 6 7 8 9 11 12 14 15 16 18 19 20 21 23 24 25 26 27 28 29 30 31 32 33 34 35 37 38 39
1562	97682479	97683149	671	2 3 4 5 6 8 10 12 13 14 18 19 21 22 23 24 25 26 28 30 33 34 35 36 37
1563	97748271	97748911	641	4 6 7 9 10 12 13 15 16 19 20 21 22 26 34
1564	97780877	97781517	641	2 3 4 5 6 7 8 10 12 13 16 18 19 21 22 23 24 25 27 28 30 31 32 33 35 36 38 39
1565	97797210	97797811	602	0 4 5 6 9 10 13 15 16 17 18 19 20 21 24 25 28 29 32 33 34 35 37 38
1566	97833506	97834125	620	0 2 6 7 8 9 11 12 13 14 24 25 29 31 32 34 36 39
1567	97856335	97857149	815	5 7 8 11 12 14 19 21 22 25 26 27 28 31 32 33 35 36 37 38
1568	97882304	97883120	817	5 11
1569	97883120	97883925	806	1 5 6 10 11 13 17 19 20 22 23 25 31 32 33 35
1570	97934572	97935168	597	0 1 3 6 10 13 14 17 23 32 33 35 36 37 38
1571	98249240	98250118	879	0 1 2 3 4 5 6 7 8 9 10 11 12 13 14 15 16 17 18 19 20 21 22 23 24 25 26 27 28 29 30 31 32 33 34 35 36 37 38 39
1572	98275590	98276170	581	1 4 6 10 13 14 15 19 20 23 34 35 36 38
1573	98343092	98343707	616	0 1 2 3 4 5 6 7 8 9 10 11 12 13 14 15 16 17 18 19 20 21 22 23 24 25 26 27 29 30 31 32 33 34 35 36 37 38 39
1574	98360119	98360714	596	2 4 5 6 7 8 10 14 17 18 20 21 23 24 27 32 35 37
1575	98370676	98371241	566	2 3 4 5 6 7 8 11 12 14 21 22 27 31 33 37
1576	98383755	98384370	616	0 4 5 6 12 18 20 22 23 24 29 31 32 33 34 39
1577	98410300	98410900	601	0 1 2 3 5 6 7 8 9 11 12 13 14 15 16 18 19 20 21 22 23 24 25 26 27 28 29 30 31 32 34 35 36 37 38 39
1578	98428004	98428646	643	1 2 4 5 6 8 10 12 13 18 19 20 21 22 24 25 26 29 30 32 33 34 38
1579	98503904	98504555	652	6 8 13 24 31 34 38
1580	98564135	98564951	817	0 1 2 3 4 6 7 8 9 10 11 12 13 15 16 17 18 19 20 21 22 23 24 26 28 29 30 31 32 33 34 35 36 38 39
1581	98715001	98715646	646	0 4 5 7 9 10 12 13 14 15 17 18 19 20 21 22 23 24 25 26 27 29 30 31 33 36 37 38
1582	98729118	98729709	592	0 1 2 3 4 5 6 7 8 9 11 12 13 14 15 16 17 18 19 20 23 24 25 26 27 29 30 31 32 33 34 36 37 38 39
1583	98749792	98752317	2526	0 1 2 3 4 6 7 8 9 11 12 13 14 15 16 18 19 20 21 23 24 25 26 27 28 30 31 32 34 36 38 39
1584	98752317	98752887	571	0 2 3 4 6 7 8 9 11 12 13 14 15 16 17 18 19 20 21 22 23 25 26 27 28 30 31 32 34 36 37 38 39
1585	98755272	98756427	1156	2 3 4 10 11 13 14 15 16 18 20 22 23 26 30 31 32 33 34 36 39
1586	98756427	98757061	635	4 5 6 7 8 9 10 11 12 17 18 19 21 24 25 27 28 29 30 32 33 34 35 37 38 39
1587	98789337	98790381	1045	0 1 2 3 4 5 7 8 9 10 11 12 13 14 17 18 21 22 23 24 25 26 27 29 32 33 34 35 36 38
1588	98835114	98835775	662	0 1 2 3 5 6 7 8 9 10 11 13 14 17 20 22 24 27 28 29 30 31 32 34 35 36 37
1589	98870800	98871361	562	0 2 4 5 7 9 10 12 14 18 19 21 22 23 25 26 27 29 30 31 33 35
1590	98879240	98880227	988	32
1591	98919951	98920572	622	0 1 2 3 4 5 6 7 8 9 10 12 13 14 15 16 17 18 19 20 21 22 25 26 27 28 29 30 31 32 34 36 39
1592	98926247	98926872	626	0 3 4 5 7 8 10 11 12 13 14 15 16 17 18 19 21 22 23 24 26 28 30 32 33 34 35 38 39
1593	99030191	99030761	571	0 1 2 3 4 5 6 7 8 9 10 12 13 14 15 16 17 18 19 20 21 22 23 24 25 26 27 28 29 30 31 32 33 34 35 36 37 38 39
1594	99069332	99070057	726	1 2 6 10 17 30 32
1595	99070057	99070623	567	3
1596	99143166	99143798	633	2 5 6 8 11 12 16 18 19 25 26 27 29 30 31 34 36 39
1597	99159395	99160037	643	0 1 4 6 7 8 9 10 12 13 14 16 17 18 19 24 25 26 28 29 32 34 35 36 37 38 39
1598	99218835	99219444	610	0 2 3 8 9 10 12 13 16 17 18 19 20 21 23 24 25 26 27 28 29 32 33 34 36 37 38
1599	99220059	99220704	646	0 1 2 3 4 6 7 8 9 10 11 12 14 16 17 18 19 21 23 24 25 27 29 32 34 35 38 39
1600	99224286	99224888	603	1 6
1601	99423039	99423654	616	6 11 12 20 21 22 24 25 29 32 33 37 38
1602	99433989	99435087	1099	1 3 4 11 15 16 18 19 20 21 22 24 25 26 27 29 30 31 32 33 34 37
1603	99545485	99546090	606	0 1 2 3 4 5 6 7 8 9 10 11 12 13 14 15 17 18 19 20 21 22 23 24 25 26 27 28 29 30 31 32 33 34 35 36 37 38 39
1604	99555890	99556535	646	0 1 2 3 4 5 6 7 9 10 12 13 14 16 17 18 19 22 24 26 27 28 29 30 32 33 34 35 36 37 38 39
1605	99564479	99565569	1091	0 1 3 6 7 8 9 11 12 13 15 16 18 19 20 21 22 23 24 25 26 27 28 29 30 31 32 33 34 36 37 38 39
1606	99566945	99567705	761	0 1 2 4 6 7 8 10 15 16 21 22 26 28 31 32 34 35 37 38
1607	99620481	99621541	1061	2 3 6 9 11 14 16 17 18 21 22 23 25 26 27 28 29 32 33 34 35 36 37 38 39
1608	99621541	99651119	29579	21 23 29 37 39
1609	99675216	99675911	696	37 38
1610	99675911	99676546	636	0 1 2 3 5 6 8 9 10 11 14 15 16 17 18 19 20 22 23 24 25 26 27 28 29 30 33 34 35 37 39
1611	99715608	99717457	1850	3 7 8 15 18 22 25
1612	99815363	99816103	741	0 1 4 7 8 12 15 16 18 19 28 30 32 34 35 36 39
1613	99830394	99831122	729	0 1 2 3 4 5 6 7 8 9 10 11 12 13 14 15 16 17 18 19 20 21 22 23 24 25 26 27 28 29 30 31 32 33 34 35 36 37 38 39
1614	99848929	99849577	649	0 3 5 6 9 12 13 14 15 18 19 21 23 24 25 27 28 29 31 32 33 34 38 39
1615	99849917	99851448	1532	0 3 4 6 8 9 11 12 16 18 21 25 26 27 28 29 33 34 39
1616	99952137	99952992	856	0 2 3 5 6 7 8 9 11 12 14 16 18 21 22 24 25 26 27 28 29 30 31 32 33 34 36 38 39
1617	99966250	99974321	8072	0 2 4 5 9 10 20 21 22 23 24 25 26 27 28 29 30 31 32 33 34 35 36 37 38 39
1618	99974541	99975508	968	2 4 5 8 10 11 12 20 21 22 23 24 25 26 27 28 29 30 31 32 33 34 35 36 37 38 39
1619	99975773	99977353	1581	0 2 4 5 8 9 10 12 19 20 21 22 23 24 25 26 27 28 29 30 31 32 33 34 35 36 37 38 39
1620	99980642	99981247	606	0 4 5 6 9 10 11 12 13 17 18 19 21 23 24 25 26 27 28 29 30 31 32 33 34 35 36 37 38 39
1621	99982292	99985044	2753	2 3 5 8 11 12 14 20 21 22 23 24 25 26 27 28 29 30 31 32 33 34 35 36 37 38 39
1622	100159150	100161878	2729	0 1 4 5 6 8 10 11 13 15 17 23 24 29 34 35 36 38
1623	100200971	100201686	716	4 7 8 9 10 13 19 20 21 24 25 30 34 35 37 38
1624	100274194	100275068	875	0 3 6 11 14 26 29 34 35
1625	100431327	100432257	931	2 5 6 7 8 12 13 15 16 17 18 19 21 23 24 34 35 37 38
1626	100550883	100551453	571	4
1627	100568167	100568847	681	0 1 2 3 5 6 9 10 11 12 13 14 16 17 18 19 20 21 22 23 24 25 26 27 28 29 30 31 32 33 34 35 36 37 38 39
1628	100585634	100586919	1286	0 1 3 4 6 8 9 11 13 14 15 16 18 19 21 24 25 26 29 30 32 34 35 38
1629	100709118	100709708	591	1 2 6 8 9 11 12 13 14 18 20 24 26 27 28 30 31 32 33 34 35 36 37 38 39
1630	100799273	100799967	695	0 1 2 3 4 5 6 7 8 9 10 13 14 15 17 19 21 23 24 26 29 30 32 33 34 35 36 37 38
1631	100832424	100833014	591	1 2 4 5 7 10 13 15 18 19 21 24 26 27 28 29 30 32 33 36 37 38 39
1632	100852607	100853491	885	1 3 4 6 7 10 11 14 16 17 19 22 26 27 32 34 35 38 39
1633	100907283	100908253	971	6 10
1634	100908483	100909952	1470	0 1 2 3 4 5 7 8 9 12 13 14 15 16 19 20 21 22 23 25 26 27 32 33 34 35 36 38 39
1635	100978960	100979650	691	0 1 2 3 4 5 6 7 8 9 10 12 13 14 15 16 17 18 19 20 21 22 23 24 25 26 27 28 29 30 31 32 33 34 35 36 37 38 39
1636	101006354	101007337	984	0 1 2 4 5 6 7 8 9 10 11 12 14 15 16 17 18 19 20 21 22 23 24 25 26 27 28 29 30 31 32 33 34 36 37 38 39
1637	101070378	101070974	597	0 1 2 4 5 6 7 9 11 12 13 14 17 18 22 23 25 28 29 30 32 35 37 38
1638	101106655	101108325	1671	0 3 4 13 16 19 20 24 25 26 30 31
1639	101135984	101136629	646	0 1 2 3 4 5 6 7 8 10 13 14 15 16 17 18 19 20 22 23 24 25 29 30 31 32 33 34 35 36 38 39
1640	101205202	101205912	711	0 2 3 5 7 8 9 16 18 20 21 22 23 24 27 28 30 31 32 33 34 36 37 38 39
1641	101227675	101228555	881	0 2 3 4 6 7 9 15 16 18 20 21 24 25 26 27 30 31 33 34 35 37 38 39
1642	101243761	101244587	827	37
1643	101244587	101245487	901	1 2 3 4 5 6 7 8 9 10 11 12 13 14 15 16 17 18 19 20 21 23 24 25 26 27 28 29 30 31 32 33 34 35 36 37 38 39
1644	101269777	101270666	890	0 3 5 6 7 8 9 10 11 14 17 23 26 27 28 29 32 36 37 38
1645	101292654	101293291	638	0 2 3 4 5 7 8 9 10 17 18 19 20 21 23 26 27 30 31 33 34 36 37 39
1646	101344346	101344886	541	0 1 2 3 4 5 6 7 8 9 10 11 12 13 14 15 16 17 18 19 20 21 22 23 24 25 26 27 28 29 30 31 32 33 34 35 36 37 38 39
1647	101446776	101447716	941	0 2 3 4 5 6 7 8 9 10 12 16 18 21 25 33 34 36 37 39
1648	101480321	101480931	611	0 2 6 7 8 17 18 19 22 23 24 25 29 31 34 37 38 39
1649	101590748	101591368	621	0 1 2 3 4 6 8 9 10 11 13 14 15 16 17 19 20 22 23 24 25 26 27 28 29 31 32 34 35 36 39
1650	101615841	101616507	667	1 35
1651	101711339	101712094	756	0 1 2 3 4 5 6 7 8 9 10 11 12 13 14 15 16 17 18 19 20 21 22 23 24 25 26 27 28 29 30 31 32 33 34 35 36 37 38 39
1652	101721644	101722542	899	6 7 11 18 24 27 30 31 32 34 35 39
1653	101777696	101778271	576	0 2 3 4 6 9 10 11 16 17 18 19 23 24 25 27 29 30 36 38 39
1654	101779446	101780621	1176	0 7 9 14 16 17 18 19 21 22 23 25 27 29 32 33 35 36 38 39
1655	101805428	101805994	567	4
1656	101850332	101852277	1946	4
1657	101852277	101852912	636	0 16 21 23 26 27 30 32 33 34 37 38 39
1658	101862230	101862885	656	4 5 6 7 9 10 14 16 19 20 22 27 28 29 30 31 33 36
1659	101899759	101900359	601	0 1 2 3 4 5 6 7 8 9 10 11 12 13 14 15 16 17 18 19 20 21 22 23 24 25 26 27 28 29 30 31 32 33 34 35 36 37 38 39
1660	101937342	101938810	1469	0 1 2 3 4 5 7 8 9 10 11 12 13 14 15 17 22 25 26 27 28 29 30 32 33 35 36 39
1661	101947208	101947782	575	3 4 5 10 11 13 14 17 18 19 21 22 23 24 25 26 27 28 29 30 32 33 34 35 36 38
1662	101993232	101993912	681	1 3 5 6 7 9 11 13 15 20 21 22 26 27 29 31 32 33 34 36 37 38 39
1663	102080834	102081467	634	17
1664	102086095	102086706	612	1 2 3 4 5 7 8 11 12 13 16 20 21 22 23 25 26 27 28 29 31 33 36 37 38 39
1665	102109646	102110251	606	0 1 2 3 4 5 6 7 8 9 10 11 12 13 14 15 16 17 18 19 20 21 22 23 24 25 26 27 28 29 30 31 32 33 34 35 36 37 38 39
1666	102127532	102128367	836	0 2 4 6 12 15 18 20 22 26 34 35
1667	102139505	102140065	561	0 1 2 3 4 5 6 7 8 9 10 11 12 13 14 15 16 17 18 19 20 21 22 23 24 25 26 27 28 29 30 31 32 33 34 35 36 37 38 39
1668	102158910	102161612	2703	22
1669	102176177	102176747	571	1 4 5 6 9 11 14 18 29 33 34 37 38 39
1670	102264318	102264953	636	0 3 4 5 9 11 14 16 19 22 25 26 27 28 31 32 34 39
1671	102266639	102268049	1411	3 9 10 12 38
1672	102268459	102269084	626	0 2 4 5 8 9 14 21 24 25 26 27 28 29 30 31 32 33 34 35 36 37
1673	102304645	102305791	1147	0 1 3 6 7 11 12 14 16 17 19 21 23 27 28 31 33 34 37 38 39
1674	102381706	102382331	626	0 1 3 4 5 6 7 8 9 10 11 12 13 14 15 16 17 18 19 20 21 22 23 24 25 26 27 28 29 30 31 32 33 34 35 36 37 38 39
1675	102500411	102501012	602	1 2 4 6 9 13 16 17 18 19 23 29 33 38
1676	102519067	102519692	626	0 1 2 5 6 7 8 12 13 15 17 18 20 21 22 23 24 25 29 30 31 32 33 34 35 37 38 39
1677	102599138	102599734	597	0 1 2 5 6 7 9 11 12 13 14 15 16 17 18 19 23 29 32 34 36 37 39
1678	102641099	102641719	621	0 1 2 3 5 6 7 8 10 11 13 14 15 16 17 18 19 20 21 24 25 29 30 31 32 34 35 36 37 38
1679	102645020	102645660	641	0 4 5 6 7 9 10 16 18 21 23 24 26 27 29 30 35 37 38
1680	102671794	102672434	641	2 3 5 12 19 24 25 28 29 30 31 32 35 37 38 39
1681	102672434	102674298	1865	4 5 8 21 25 27 29 31 34 39
1682	102674298	102676083	1786	1 8 21 25 27 28 30 32 38
1683	102748298	102748922	625	4 20
1684	102778382	102778955	574	0 1 13 17 19 29 32 33
1685	102793174	102793774	601	4
1686	102807489	102808112	624	1 2 4 5 7 8 9 10 12 13 17 18 20 21 22 23 24 25 27 29 30 31 32 33 34 35
1687	102903398	102903963	566	4 8 10 13 18 21 23 24 26 29 30 31 34 35 36 37 38
1688	103133243	103133801	559	0 1 4 6 8 12 13 16 17 18 19 20 22 23 25 29 30 31 32 33 35 38
1689	103145179	103145840	662	0 1 4 5 8 11 12 15 18 19 23 29 30 39
1690	103261077	103264426	3350	0 1 4 5 6 8 12 13 15 17 18 19 21 23 24 25 29 30 32 33 34 35 37 39
1691	103323333	103324388	1056	0 2 4 5 6 7 8 9 10 13 14 16 19 22 23 24 25 26 27 29 30 31 34 36 37
1692	103327085	103327700	616	4 6 9 13 14 16 19 20 21 22 24 30 33 39
1693	103436544	103437756	1213	0 1 2 3 6 7 8 11 12 13 14 15 16 17 19 20 21 22 24 26 28 29 31 32 33 34 35 36 38 39
1694	103455321	103455896	576	1 12 14 17 18 19 24 29 30 32 34 38
1695	103550218	103551367	1150	1 4 11 14 20 24 25 32 34
1696	103556532	103557183	652	4
1697	103564736	103565331	596	0 1 2 3 4 5 6 7 8 9 10 11 12 13 14 15 16 17 18 19 20 21 22 23 24 25 26 27 28 29 30 31 32 33 34 35 36 37 38 39
1698	103591448	103592033	586	0 2 5 6 9 10 14 15 17 18 19 20 21 22 23 25 26 29 30 33 34 35
1699	103592274	103592784	511	4 8 11 25 35
1700	103592784	103593421	638	2 4 6 7 8 11 12 15 21 23 28 29 35
1701	103593931	103594586	656	0 1 3 4 6 8 9 10 11 12 13 15 17 18 19 20 21 22 23 24 25 26 27 28 29 32 33 34 35 36 37 38 39
1702	103601457	103602017	561	0 1 2 3 4 5 6 7 8 9 10 11 12 13 14 15 16 17 18 19 20 21 22 23 24 25 26 27 28 29 30 31 32 33 34 35 36 37 38 39
1703	103628465	103629025	561	0 3 4 5 7 9 10 13 14 16 17 18 19 20 22 24 26 27 28 31 32 33 34 35 36 38 39
1704	103746630	103747262	633	9 14 15 31 32 38
1705	103755908	103756843	936	3 4 6 7 8 9 11 12 13 15 16 17 18 20 25 29 30 32 34 35 37 38 39
1706	103815686	103816286	601	0 1 2 3 4 5 6 7 8 11 12 13 15 16 17 19 21 22 23 25 28 29 30 31 32 33 34 35 38 39
1707	103823455	103824100	646	0 2 3 4 5 7 8 11 12 13 15 16 19 20 21 22 23 30 32 33 35 36 37
1708	103897902	104115559	217658	0 2 10 12 17 19 31 35 39
1709	104115559	104118827	3269	0 3 6 7 10 12 15 19 24 31 35
1710	104146310	104146946	637	2 4 5 6 7 8 12 15 16 17 18 20 21 23 24 26 30 31 35 37 38
1711	104224094	104224682	589	1 3 5 6 7 8 9 11 13 16 19 20 22 24 25 26 28 33 34
1712	104346029	104347111	1083	1 37
1713	104473665	104474300	636	1 4 5 6 10 21 22 23 25 27 31 32 33 39
1714	104599588	104600808	1221	0 5 8 10 13 14 20 21 22 23 24 25 26 27 28 30 31 32 33 34 35 36 37 38
1715	104623522	104624128	607	3 5 8 11 12 13 14 15 16 17 19 20 25 26 27 35 36 37 38 39
1716	104624941	104625611	671	0 1 2 3 4 5 6 7 8 9 10 11 12 14 15 16 18 19 20 21 22 23 24 25 26 27 28 30 31 32 33 34 35 36 37 38 39
1717	104638253	104638823	571	0 1 2 3 4 5 6 7 8 9 10 12 13 14 15 16 17 18 19 20 21 22 23 24 25 26 27 28 29 30 31 32 33 34 35 36 37 38 39
1718	104716498	104721526	5029	3 21 27 32 37
1719	104740849	104741499	651	1 4 5 7 10 11 12 15 16 19 20 23 27 28 31 33 36 37 38 39
1720	104788302	104788907	606	0 1 2 3 4 5 6 7 8 9 10 11 12 13 14 15 16 17 18 19 20 21 22 23 24 25 26 27 28 29 30 31 32 33 34 35 36 37 38 39
1721	104975157	104975757	601	1 3 6 8 9 13 16 17 18 21 24 25 30 31 32 34 36 37
1722	104997113	104997778	666	0 2 5 7 10 11 12 14 20 21 22 23 24 25 26 27 28 29 31 32 34 38 39
1723	105032327	105032942	616	0 1 2 3 4 5 6 7 8 9 10 11 12 13 14 15 16 17 18 19 20 21 22 23 24 25 26 27 28 29 30 31 32 33 34 35 36 37 38 39
1724	105048025	105057870	9846	0 1 2 3 4 5 6 7 8 9 10 11 12 13 14 15 16 17 18 19 20 21 22 23 24 25 26 27 28 29 30 31 32 33 34 35 36 37 38 39
1725	105072418	105073093	676	16
1726	105079029	105079630	602	0 1 3 4 9 10 12 14 17 19 20 22 31 33
1727	105090677	105091252	576	0 3 5 6 7 8 9 10 14 15 16 17 20 21 22 23 24 25 26 28 29 30 31 32 34 35 37 38 39
1728	105099330	105099932	603	0 1 3 4 5 6 7 8 9 10 11 12 13 14 15 16 17 18 19 20 21 22 23 24 25 26 27 29 30 31 32 33 34 36 38
1729	105111440	105112052	613	0 1 2 3 4 6 7 8 10 13 14 16 19 22 23 24 28 30 32 34 36 38 39
1730	105122334	105122969	636	0 1 4 5 6 7 8 9 10 11 12 13 14 15 16 17 18 19 20 22 23 24 26 28 29 31 32 33 34 35 37 38 39
1731	105127114	105127719	606	0 1 3 4 5 6 7 8 9 10 11 12 13 14 15 16 17 18 19 20 21 22 23 24 25 26 27 28 29 30 31 32 33 34 35 36 37 39
1732	105236040	105236666	627	0 1 3 4 5 9 10 12 14 16 19 20 21 22 25 26 27 30 31 32 36
1733	105251963	105252628	666	0 3 9 11 12 14 15 16 20 29 30 32 36
1734	105261179	105265813	4635	1 9 15 26 29 30 31 34
1735	105301334	105304981	3648	0 1 4 5 8 9 13 14 15 19 20 21 22 23 26
1736	105336606	105337260	655	0 1 2 3 4 5 6 7 8 9 11 12 13 14 15 16 17 18 19 20 21 22 23 25 26 27 28 30 31 33 34 35 36 38 39
1737	105400480	105401113	634	0 1 3 4 5 6 7 8 9 10 11 13 14 15 16 17 18 19 20 21 22 23 24 25 26 28 29 30 31 34 35 36 38
1738	105423294	105433069	9776	1 3 4 6 10 13 17 19 21 23 24 28 31 34 35 37 38
1739	105514752	105515784	1033	1 2 4 6 7 8 11 13 15 18 19 23 24 25 29 31 34 37 39
1740	105610675	105611380	706	1 3 4 6 10 12 13 14 15 17 18 19 22 23 24 26 28 29 30 31 33 34 35 36 39
1741	105708375	105708978	604	4
1742	105774453	105775113	661	2 3 4 7 8 9 10 11 12 13 17 18 19 21 22 24 25 26 27 28 29 30 31 32 33 34 35 36 37 38
1743	105795684	105796288	605	0 3 4 5 6 7 8 9 11 12 13 14 15 19 21 22 23 24 25 26 27 28 30 31 33 35 36 37 39
1744	105798119	105798724	606	0 5 6 12 13 15 16 18 19 21 22 25 34 37 38
1745	105811559	105812144	586	4
1746	105816784	105832587	15804	0 2 3 5 7 8 9 11 13 19 20 23 24 26 28 29 31 32 33 35 36 37 38 39
1747	105836917	105839629	2713	0 1 2 3 7 8 9 11 12 15 18 19 20 21 22 23 24 25 26 27 28 29 31 32 33 34 35 36 37 38 39
1748	105910871	105911481	611	0 1 5 7 9 11 12 14 15 16 18 19 20 22 23 24 25 26 27 28 29 30 32 33 34 36 38 39
1749	105928964	105931259	2296	0 1 2 4 6 8 9 10 13 14 15 17 19 21 22 23 24 25 26 27 29 32 34 35 37 38 39
1750	105935218	105935783	566	0 2 4 5 7 8 9 10 12 13 14 15 16 17 18 19 22 23 24 25 26 27 28 29 30 32 34 35 36 37 38
1751	105942637	105943212	576	0 2 3 4 5 7 9 10 11 12 13 14 15 18 19 20 22 24 25 26 28 31 34 36 38
1752	105963975	105964550	576	6
1753	105964765	105978731	13967	0 1 2 3 4 5 6 7 8 9 10 11 12 13 14 15 16 17 18 19 20 21 22 23 24 25 26 27 28 29 30 31 32 33 34 35 36 37 38 39
1754	105978731	106017165	38435	0 5 8 9 12 13 18 19 20 23 29 30 32 36 37
1755	106023074	106023694	621	0 1 2 3 4 5 6 8 9 10 12 13 14 15 16 17 18 19 21 23 24 25 26 28 30 31 32 33 34 36 38
1756	106038429	106039069	641	3 6 8 9 10 12 13 15 16 19 21 23 25 27 29 32 34 36 37
1757	106101639	106119478	17840	0 2 4 5 6 8 10 13 15 19 29 31 37 38
1758	106119478	106120089	612	4 12 16 18 24 25 32 35
1759	106266525	106267130	606	0 1 2 3 5 6 7 8 9 10 11 12 13 14 15 16 17 18 19 20 21 22 23 24 25 26 27 28 29 30 31 32 33 34 35 36 37 38 39
1760	106287055	106294123	7069	0 1 2 3 4 5 6 7 8 9 10 11 12 13 14 15 16 17 18 19 20 21 22 23 24 25 26 27 28 29 30 31 32 33 34 35 36 37 38 39
1761	106294123	106298271	4149	1 2 3 4 8 11 12 13 14 15 16 18 20 21 22 23 24 25 26 27 28 31 34 35 36 37 39
1762	106298271	106298941	671	0 1 2 3 4 5 6 7 8 9 10 11 12 13 14 15 16 17 18 19 20 21 22 23 24 25 26 27 28 29 30 31 32 33 34 35 36 37 38 39
1763	106335441	106336730	1290	0 1 2 3 4 5 6 7 8 9 10 11 12 13 14 15 16 17 18 19 20 21 22 23 24 25 26 27 28 29 30 31 32 33 34 35 36 37 38 39
1764	106435145	106435840	696	2 5 6 11 16 19 21 23 37 38
1765	106435986	106436771	786	0 1 3 5 6 8 9 10 11 13 14 15 16 17 18 19 20 23 24 25 26 27 28 29 30 31 32 33 34 36 37 38
1766	106469820	106470410	591	8 13 14 15 16 17 23 25 36 38
1767	106484639	106485244	606	4
1768	106524002	106533825	9824	1 6 7 8 12 15 16 19 20 21 23 27 28 29 30 31 32 34 35 37 38 39
1769	106556556	106558303	1748	0 4 5 6 8 10 12 14 15 17 19 21 22 23 24 25 27 28 30 32 35 36 37
1770	106571346	106571901	556	0 1 2 3 4 5 6 7 8 9 10 11 12 13 14 15 16 17 18 19 20 21 22 23 24 25 26 27 28 29 30 31 32 33 34 35 36 37 38 39
1771	106653132	106653702	571	0 1 2 4 7 8 9 11 13 14 15 17 19 20 21 22 23 24 25 26 27 28 29 30 33 34 37 39
1772	106660742	106661409	668	0 2 3 5 7 8 9 10 11 12 13 16 17 20 22 23 24 25 26 27 28 29 31 32 33 34 35 36 37 38
1773	106773984	106774584	601	3 4 5 8 9 10 11 12 14 15 18 19 20 22 23 24 25 27 30 31 33 34 36
1774	106798983	106799828	846	0 1 2 3 7 8 10 11 12 13 14 15 16 17 20 21 23 25 26 29 31 33 35 37 38 39
1775	106800878	106801478	601	0 1 4 6 10 12 16 17 18 19 21 22 28 29 30 31 33 35 38 39
1776	106831822	106832414	593	1 2 5 10 13 18 21 25 27 35 37 39
1777	106893222	106894467	1246	0 1 2 3 5 6 7 8 9 10 11 12 13 14 15 16 17 19 20 21 23 24 25 26 27 28 29 31 33 34 35 36 37 39
1778	106894467	106903416	8950	20 35
1779	106916379	106916985	607	2 4 6 7 12 19 24 29 30 37 39
1780	106931346	106931901	556	0 1 2 3 4 5 6 7 8 9 10 11 12 13 14 15 16 17 18 19 20 21 22 23 24 25 26 27 28 29 30 31 32 33 34 35 36 37 38 39
1781	106950466	106951068	603	0 3 5 6 7 8 9 11 12 13 14 15 18 19 21 23 24 26 27 28 30 32 34 35 36 37 38 39
1782	106953169	106953915	747	0 1 2 4 6 7 8 9 10 11 12 13 15 16 17 18 19 22 23 24 29 30 31 32 35 37
1783	106971722	106972767	1046	10 13 26 37
1784	106982057	106983153	1097	0 1 2 3 4 5 6 7 8 9 10 11 12 13 14 15 16 17 18 19 20 21 23 24 25 26 27 29 31 32 33 37 38 39
1785	106986394	106987009	616	0 1 2 3 4 5 6 7 8 9 10 11 12 13 14 15 16 17 18 19 20 21 22 23 24 25 26 27 28 29 30 31 32 33 34 35 36 37 38 39
1786	106993427	106994072	646	0 2 3 4 6 9 11 12 13 15 20 23 24 25 26 27 29 31 32 37
1787	107021496	107032572	11077	1 3 4 6 7 8 11 12 13 14 15 16 17 18 20 21 22 23 24 26 28 30 31 33 34 35 36 37 38 39
1788	107043710	107044397	688	0 1 2 3 4 5 6 7 8 9 10 11 12 13 14 15 16 17 18 19 20 21 22 23 24 25 26 27 28 29 30 31 32 33 34 35 36 37 38 39
1789	107068305	107068905	601	0 1 2 3 4 5 6 7 8 9 10 11 12 13 14 15 16 17 18 19 20 21 22 23 24 25 26 27 28 29 30 31 32 33 34 35 36 37 38 39
1790	107070005	107071356	1352	1 4 5 6 7 8 11 12 13 15 17 19 20 21 22 23 24 26 27 28 29 30 31 33 35 36 38
1791	107104584	107105252	669	0 1 2 3 4 5 6 7 8 9 10 12 13 14 15 16 17 18 19 20 21 22 23 24 25 26 27 28 29 30 31 32 33 34 35 36 37 38 39
1792	107127548	107128068	521	0 1 2 3 4 5 6 7 8 9 10 11 12 13 14 15 16 17 18 19 20 21 22 23 24 25 26 27 28 29 30 31 32 33 34 35 36 37 38 39
1793	107140265	107140875	611	0 1 2 3 4 5 6 7 8 9 10 11 12 13 14 15 16 17 18 19 20 21 22 23 24 25 26 27 28 29 30 31 32 33 34 35 36 37 38 39
1794	107159349	107160186	838	0 2 3 4 7 9 10 11 14 15 16 17 18 19 20 21 22 25 27 28 30 31 32 33 34 36 37 38 39
1795	107187446	107188036	591	1 3 4 5 6 10 11 12 13 15 16 18 19 20 21 22 29 30 32 33 34 36 37 38
1796	107193287	107193846	560	0 2 4 6 8 9 11 12 13 16 17 18 21 25 28 30 33 36 37 38 39
1797	107236223	107236943	721	1 3 4 6 7 8 11 13 15 16 20 21 22 23 24 26 28 29 34 37
1798	107350584	107351188	605	0 1 2 3 5 6 7 8 9 10 11 12 13 14 15 16 17 18 19 20 21 22 23 24 25 26 27 28 29 30 31 32 33 34 35 36 37 38 39
1799	107447675	107473019	25345	0 1 3 4 6 7 8 11 12 13 14 15 16 18 20 21 22 23 24 25 26 27 28 29 30 31 32 33 34 35 36 37 38 39
1800	107529227	107529797	571	0 2 5 6 7 9 10 17 18 20 22 23 24 25 26 27 28 29 30 31 32 35 36 37 38
1801	107545771	107546399	629	1 2 4 5 6 9 10 13 14 15 17 18 19 23 24 25 26 28 29 30 33 34 35 37 38
1802	107577698	107578723	1026	0 1 2 3 4 5 6 7 8 9 10 11 12 13 14 15 16 17 18 19 20 21 22 23 24 25 26 27 28 29 30 31 32 33 34 35 36 37 38 39
1803	107591331	107591981	651	0 2 3 5 7 9 10 11 14 17 19 20 22 23 26 27 30 33 36
1804	107594998	107595582	585	0 1 4 13 14 16 17 22 24 26 29 32 34 35 37 38 39
1805	107608359	107608954	596	0 1 2 3 4 5 6 7 8 9 10 11 12 13 14 15 16 17 18 19 20 21 23 24 26 27 29 30 32 33 34 35 36 38 39
1806	107637100	107637710	611	4
1807	107640516	107641406	891	1 21 24 30 32
1808	107674952	107676197	1246	0 1 2 3 4 5 6 7 8 9 11 12 13 14 15 16 18 19 20 21 22 23 24 26 27 28 30 32 33 34 35 36 37 38 39
1809	107676197	107676847	651	0 3 4 5 6 7 8 9 11 12 13 14 15 16 17 18 19 20 21 23 24 25 26 27 30 32 33 34 35 37 38 39
1810	107688510	107689115	606	0 1 2 3 4 5 6 7 8 9 10 11 12 13 14 15 16 17 18 19 20 21 22 23 24 25 26 27 28 29 30 31 32 33 34 35 36 37 38 39
1811	107715876	107716615	740	0 1 4 5 7 8 9 10 12 13 15 17 18 19 20 21 23 24 25 29 32 33 34 35 38 39
1812	107716615	107717175	561	0 1 4 5 9 10 15 16 17 18 19 28 29 32 33 34 35 38 39
1813	107789433	107790019	587	0 1 2 3 4 5 6 7 8 9 10 11 12 13 14 15 16 17 18 19 20 21 22 23 24 25 26 27 29 30 31 32 33 34 35 36 37 38 39
1814	107829028	107829593	566	0 2 3 7 10 12 14 16 22 24 25 26 27 28 31 32 33 35
1815	107830353	107830960	608	0 1 2 3 4 5 6 7 8 9 10 11 12 13 14 15 16 17 18 19 20 21 22 23 24 25 26 27 28 29 30 31 32 33 34 35 36 37 38 39
1816	107842180	107842740	561	1 3 4 5 6 8 9 11 12 14 16 20 21 22 24 26 27 28 31 33 34 35 36 39
1817	107873426	107874061	636	0 2 3 4 6 7 8 9 10 11 12 14 15 16 17 18 19 20 21 22 23 24 25 26 27 28 29 30 31 32 33 34 35 36 38 39
1818	107923085	107923690	606	3 5 6 8 9 12 14 15 16 20 22 23 25 26 27 28 31 32 34 36 38 39
1819	107939295	107939815	521	0 1 2 3 4 5 6 7 8 9 10 11 12 13 14 15 16 17 18 19 20 21 22 23 24 25 26 27 28 29 30 31 32 33 34 35 36 37 38 39
1820	107943805	107944390	586	0 1 2 3 4 5 6 7 8 9 10 11 12 13 14 15 16 17 18 19 20 21 22 23 24 25 26 27 28 29 30 31 32 33 34 35 36 37 38 39
1821	107951990	107952620	631	0 1 2 3 4 5 6 7 8 9 10 11 12 13 14 15 16 17 18 19 20 21 22 23 24 25 26 27 28 29 30 31 32 33 34 35 36 37 38 39
1822	107952620	107954161	1542	0 1 2 3 4 5 6 7 8 9 10 11 12 13 14 15 16 17 18 19 20 21 22 23 24 25 26 27 28 29 30 31 32 33 34 35 36 37 38 39
1823	107955513	107956176	664	0 1 2 3 4 5 6 7 8 9 10 11 12 13 14 15 16 17 18 20 21 22 23 24 25 26 27 29 30 31 32 33 34 36 37 38 39
1824	108007914	108012072	4159	0 1 2 3 4 5 6 7 8 9 10 11 12 13 14 15 16 18 19 20 21 22 23 24 25 26 27 28 29 30 31 32 33 34 35 36 37 38 39
1825	108020800	108021405	606	0 1 2 3 4 5 6 7 8 9 10 11 12 13 14 15 16 17 18 19 20 21 22 23 24 25 26 27 28 29 30 31 32 33 34 35 36 37 38 39
1826	108044221	108046337	2117	0 1 2 4 5 8 9 10 12 13 14 15 17 18 19 20 21 22 23 24 25 27 28 29 30 31 33 35 36 37 38 39
1827	108111716	108112296	581	0 1 4 9 10 12 13 15 16 17 18 19 21 23 30 32 33 35 36 38
1828	108112296	108136647	24352	2 4 6 7 8 11 12 13 15 17 18 19 20 21 22 23 24 25 26 27 29 30 31 32 33 34 35 36 37 38
1829	108141325	108141930	606	0 4 6 7 8 9 10 12 13 18 19 22 24 25 27 32 35 38
1830	108316585	108319233	2649	0 1 2 3 4 5 6 7 8 9 10 11 12 13 14 15 16 17 18 19 20 21 22 23 24 25 26 27 28 29 30 31 32 33 34 35 36 37 38 39
1831	108358914	108361409	2496	0 1 3 4 5 6 7 8 9 10 11 14 17 19 21 22 24 27 28 29 32 33 36 37 38 39
1832	108423289	108428488	5200	3 4 5 8 9 11 14 19 20 21 22 25 26 27 28 29 31 35 36 37 39
1833	108454428	108457381	2954	8 13 15 21 35 39
1834	108493043	108499101	6059	0 1 2 3 4 5 6 7 8 9 10 11 12 13 14 15 16 17 18 19 20 21 22 23 24 25 26 27 28 29 30 31 32 33 34 35 36 37 38 39
1835	108529226	108540342	11117	1 3 4 10 11 13 17 18 19 29 36
1836	108560206	108607698	47493	6
1837	108607698	108825467	217770	0 1 3 4 5 7 9 11 12 13 14 15 17 18 19 20 21 22 23 24 25 26 27 28 29 31 32 33 34 35 36 38 39
1838	108825467	108874254	48788	0 2 3 7 9 10 13 14 15 20 23 24 25 26 27 28 30 32 33 36 37 38
1839	108874254	108874815	562	0 1 2 3 5 6 7 8 9 10 11 12 14 15 16 17 18 19 22 23 24 25 26 27 28 29 31 32 33 34 36 38 39
1840	108874815	108910604	35790	0 1 2 3 5 6 7 8 9 10 11 12 13 14 15 16 17 18 19 20 21 22 23 24 25 26 27 28 29 30 31 32 33 34 35 36 37 38 39
1841	108981533	108982133	601	1 2 3 6 7 8 10 11 12 13 14 15 16 18 19 20 21 22 23 24 25 26 27 28 30 31 33 34 35 36 37 39
1842	109080356	109080956	601	0 1 3 4 5 6 8 9 13 15 16 17 18 19 20 21 23 24 25 30 31 32 33 36 38 39
1843	109107452	109109277	1826	3 4 5 7 8 9 10 11 13 14 17 18 19 20 22 25 26 27 30 32 33 35 39
1844	109120986	109121859	874	0 1 3 4 5 7 8 9 10 12 13 14 17 18 21 22 23 25 26 27 29 30 31 34 35 36 37
1845	109149857	109150416	560	0 1 3 4 6 7 10 11 17 19 20 22 24 25 29 31 34 35 36
1846	109150416	109152733	2318	0 1 2 3 4 5 6 7 8 9 10 11 12 13 14 15 16 17 18 19 20 21 22 23 24 25 26 27 28 29 30 31 32 33 34 35 36 37 38 39
1847	109163151	109174607	11457	0 1 3 4 5 7 9 11 12 13 16 18 20 21 23 24 27 28 29 30 31 34 35 37 38
1848	109188834	109189434	601	2 6 7 8 9 10 11 12 17 20 24 34 36 37 38
1849	109196894	109198094	1201	0 1 3 4 8 9 11 13 14 15 18 21 22 23 24 25 27 34
1850	109223129	109224044	916	0 1 2 3 5 6 7 8 9 10 11 12 13 14 15 16 17 18 19 20 21 22 23 24 25 26 27 28 29 30 31 32 33 34 35 36 37 38 39
1851	109297234	109310954	13721	2 4 5 7 9 10 11 13 14 18 20 22 23 24 25 26 27 31 32 33 35 37
1852	109450261	109450916	656	1 2 4 7 8 11 15 17 18 19 20 22 24 25 26 27 28 29 30 31 33 34 35 36 37 39
1853	109538283	109539316	1034	2 3 6 8 9 10 13 15 16 20 21 22 23 24 25 26 27 29 30 31 32 33 34 36 39
1854	109548718	109549373	656	0 3 5 6 7 8 10 12 13 14 15 16 18 20 21 22 23 24 25 26 27 30 33 36 37 38 39
1855	109642919	109643494	576	0 4 8 9 11 12 13 14 15 18 19 20 30 32
1856	109737823	109738743	921	0 1 2 3 4 5 6 7 8 9 10 11 12 13 14 15 16 17 18 19 20 21 23 24 25 26 27 28 29 30 31 32 33 34 35 36 37 38 39
1857	109859578	109861338	1761	3 11 13 14 16 17 19 20 21 22 26 28 30 32 33 34 36 38
1858	109869774	109871008	1235	3 7 20 21 26 27 28 30 31 35 36
1859	109988235	109994636	6402	0 1 2 4 5 6 8 9 11 12 13 14 15 16 17 18 19 20 21 23 25 26 27 29 30 31 32 33 34 36 38
1860	110013490	110030718	17229	0 1 2 3 4 5 6 7 8 9 10 11 12 13 14 15 16 17 18 19 20 21 22 23 24 25 26 27 28 29 30 31 32 33 34 35 36 37 38 39
1861	110030718	110031303	586	0 1 2 3 4 5 6 7 8 9 10 11 12 13 14 15 16 17 18 19 20 21 22 23 24 25 26 27 28 29 30 31 32 33 34 35 36 37 38 39
1862	110031303	110032398	1096	0 1 2 3 6 7 8 9 11 13 15 16 18 20 24 26 27 28 29 30 31 32 33 34 35 37 38
1863	110042738	110052599	9862	0 1 2 3 6 7 8 13 15 18 20 24 26 27 28 29 30 31 32 33 34 35 37 38
1864	110128611	110131596	2986	0 1 3 4 5 6 7 8 9 10 11 12 13 14 15 16 17 18 19 20 21 22 23 24 25 26 27 28 29 30 31 32 33 34 35 36 37 38
1865	110131596	110132491	896	0 1 4 6 8 11 13 14 21 22 23 25 27 28 30 31 32 34 36 37 38
1866	110252404	110253034	631	0 1 2 3 4 5 6 7 8 9 10 11 12 13 14 15 16 17 18 19 20 21 22 23 24 25 26 27 28 29 30 31 32 33 34 35 36 37 38 39
1867	110337475	110338080	606	0 1 2 3 4 5 6 7 8 9 10 11 12 13 14 15 16 17 18 19 20 21 22 23 24 25 26 27 28 29 30 31 32 33 34 35 36 37 38 39
1868	110383717	110384704	988	0 1 2 4 5 6 8 10 12 13 17 19 26 28 29 32 33 37 38
1869	110394015	110394615	601	0 1 2 4 6 7 9 10 12 16 17 19 20 22 24 28 29 30 32 33 34 37 38
1870	110399305	110399915	611	1 3 4 7 8 10 11 12 13 14 15 16 19 20 21 22 27 29 30 31 34 35 36 37 39
1871	110413876	110415497	1622	0 1 2 3 4 5 7 8 9 10 12 13 14 15 17 18 19 20 22 23 24 25 26 27 28 29 31 32 33 35 36 37 38 39
1872	110501774	110502980	1207	0 1 2 3 4 5 6 7 8 9 10 11 12 13 14 15 16 17 18 19 20 21 22 23 24 25 26 27 28 29 30 31 32 33 34 35 36 37 38 39
1873	110510670	110511260	591	2 5 6 7 10 11 12 14 16 18 19 20 21 22 25 26 27 28 29 30 31 33 36
1874	110553467	110555007	1541	0 1 2 3 4 5 7 8 9 10 12 14 17 18 19 20 22 23 24 25 26 27 28 29 31 32 33 34 35 36 37 38
1875	110595300	110596250	951	1 2 3 4 5 6 7 8 9 10 11 12 13 14 15 16 17 18 21 23 24 25 27 28 30 33 35 36 37 38 39
1876	110596250	110599947	3698	0 1 2 3 4 5 6 7 8 9 11 12 13 14 15 16 17 18 19 20 21 22 23 24 25 26 27 28 29 30 31 32 33 34 35 36 37 38 39
1877	110638542	110639387	846	0 2 3 4 5 6 7 8 9 10 11 14 15 16 17 18 19 21 22 23 24 25 26 27 28 29 30 31 32 33 34 39
1878	110647599	110652361	4763	21 39
1879	110665780	110666430	651	1 4 6 8 11 12 15 16 17 19 20 21 24 28 29 30 33 34 35 37 38 39
1880	110666500	110667450	951	0 1 2 3 4 6 7 8 9 11 12 13 15 17 19 20 21 22 23 25 26 27 28 29 31 32 33 34 35 36 37 38 39
1881	110717123	110718548	1426	0 1 2 3 5 6 10 11 13 14 17 19 20 21 22 25 27 29 30 31 32 34 35 37 39
1882	110758468	110759059	592	3 4 6 7 8 11 12 13 14 15 16 17 19 22 24 25 26 28 29 31 32 34 35 37 38
1883	110857402	110858047	646	0 1 10 19 37
1884	110868015	110868635	621	0 3 4 5 6 10 12 13 15 17 19 21 22 23 24 25 29 31 32 33 34 35 39
1885	110970379	110971019	641	0 2 5 6 7 8 9 10 11 12 13 15 16 18 20 22 23 24 25 26 27 28 29 31 32 34 37 38
1886	111176186	111176814	629	5 7 8 9 10 11 14 15 17 19 20 22 25 26 27 28 31 32 33 35 36 37 38
1887	111204285	111207442	3158	0 1 3 4 5 6 7 8 9 10 11 12 13 14 17 18 19 20 22 24 25 31 32 33 34 35 36
1888	111219188	111219838	651	0 1 3 4 5 6 8 9 11 12 13 14 16 17 18 19 20 22 25 26 27 29 31 32 33 34 35 36 38
1889	111277321	111278401	1081	0 3 5 6 7 9 11 12 13 15 16 18 19 20 21 22 23 24 25 26 27 28 30 31 32 33 34 37 38
1890	111302834	111303399	566	1 4 5 6 7 10 17 18 19 21 22 23 24 28 29 30 32 33 34 35 38 39
1891	111356917	111359065	2149	1 2 3 4 5 7 8 12 14 15 20 21 22 23 24 25 26 27 28 29 30 31 32 33 34 35 36 37 39
1892	111359970	111368592	8623	1 2 3 4 5 9 10 14 22 25 26 27 32 33 36 37
1893	111449420	111450260	841	0 1 2 4 5 9 10 14 15 16 18 19 22 25 27 29 30 33 35 36 37
1894	111472008	111472683	676	0 1 2 3 5 7 9 10 11 12 13 14 17 18 20 25 26 29 30 31 33 34 35
1895	111522306	111522903	598	0 2 4 5 6 7 8 9 10 12 13 14 15 16 17 18 22 23 24 25 29 30 32 33 34 35 36 37 38 39
1896	111586739	111587349	611	0 1 2 3 4 5 6 7 8 9 10 11 12 13 14 15 16 17 18 19 20 21 22 23 24 25 26 27 28 29 30 31 32 33 34 35 36 37 38 39
1897	111596994	111597614	621	0 1 4 5 6 7 8 9 10 11 12 13 14 15 16 18 19 20 21 22 23 24 28 29 31 32 33 35 37 38
1898	111614649	111616334	1686	1 3 4 6 8 11 13 14 15 17 18 20 22 25 26 28 29 31 32 34 35 36 37
1899	111656706	111659713	3008	0 1 2 3 4 5 6 7 8 9 10 11 12 13 14 15 16 17 18 19 20 21 22 23 24 25 26 27 28 29 30 31 32 33 34 35 36 37 38 39
1900	111659713	111660343	631	0 1 2 3 4 5 6 7 8 9 10 11 12 13 14 15 16 17 18 19 20 21 22 23 24 25 26 27 28 29 30 31 32 33 34 35 36 37 38 39
1901	111711297	111711882	586	0 2 3 5 7 9 10 11 14 16 20 21 22 23 25 26 27 31 32 33 35 36 37 38
1902	111802627	111803912	1286	0 1 2 3 4 5 6 7 8 9 10 11 12 13 14 15 16 17 18 19 20 21 22 23 24 25 26 27 28 29 30 31 32 33 34 35 36 37 38 39
1903	111833967	111834792	826	0 1 3 4 6 8 9 11 12 14 15 16 17 18 20 21 24 25 26 27 28 30 31 32 33 34 37 38 39
1904	111899601	111900356	756	0 2 3 4 5 7 10 16 21 23 26 28 29 30 35 37 38
1905	112036820	112037430	611	3 5 10 20 22 27
1906	112057069	112057664	596	0 1 4 5 10 17 29 30 31 33 34 35
1907	112110132	112110957	826	1 3 5 15 17 18 21 23 24 25 26 27 29 30 31 32 33 34 35 36 37 38 39
1908	112158138	112158698	561	0 1 2 3 4 5 6 7 8 9 10 11 12 13 14 15 16 17 18 19 20 21 22 23 24 25 26 27 28 29 30 31 32 33 34 35 36 37 38 39
1909	112180084	112180644	561	0 3 5 7 8 9 11 14 15 16 20 21 22 24 26 27 31 32 33 34 39
1910	112205878	112206439	562	4
1911	112378028	112378627	600	0 1 3 4 5 6 9 10 12 13 14 17 18 20 21 23 24 25 26 27 28 29 30 31 34 37 38 39
1912	112452618	112455738	3121	0 1 2 3 4 8 9 11 12 13 14 15 18 19 20 21 22 23 24 25 26 27 28 29 30 31 32 33 34 35 36 37 38 39
1913	112468723	112469724	1002	1 2 4 10 13 14 20 21 22 23 24 25 26 27 29 30 31 32 33 34 35 36 37 38 39
1914	112484563	112485333	771	0 1 2 4 5 6 8 9 10 12 17 19 34 35 39
1915	112505155	112509041	3887	9 17
1916	112521810	112522455	646	0 2 4 5 7 8 10 11 12 13 14 15 16 17 18 19 21 22 23 24 25 26 27 31 32 33 34 37 38
1917	112623436	112624001	566	0 1 2 3 4 5 6 7 8 9 10 11 12 13 14 15 16 17 18 19 20 21 22 23 24 25 26 27 28 29 30 31 32 33 34 35 36 37 38 39
1918	112629464	112630224	761	0 1 2 3 4 5 7 9 10 11 12 13 14 15 17 18 19 20 21 22 23 24 25 27 28 29 31 32 33 34 36 38
1919	112630424	112631534	1111	0 1 2 3 4 5 6 7 8 9 10 11 12 13 14 15 16 17 18 19 20 21 22 23 24 25 26 27 28 29 30 31 32 33 34 35 36 37 38 39
1920	112715344	112716144	801	5 6 7 12 21 23 26 27 29 30 36 37 38 39
1921	112724523	112725133	611	0 1 4 5 9 10 13 14 15 17 20 22 27 28 29 30 33 35 36 37
1922	112740807	112741373	567	0 2 3 4 5 6 9 12 18 20 21 22 23 24 25 26 27 28 30 31 32 33 34 35 36 37
1923	112840093	112841240	1148	4
1924	112893863	112894434	572	0 1 2 3 4 5 6 7 8 9 10 12 13 14 15 16 17 18 19 20 21 22 23 24 25 26 27 28 29 30 31 32 33 34 35 36 37 38 39
1925	113013053	113043364	30312	22
1926	113043364	113089870	46507	0 1 2 3 4 5 6 7 8 9 10 11 12 13 14 15 16 17 18 19 20 21 22 23 24 25 26 27 28 29 30 31 32 33 34 35 36 37 38 39
1927	113089870	113171735	81866	1 2 3 6 8 9 11 13 14 15 16 19 20 21 24 25 34 35 37 38
1928	113173892	113285729	111838	0 2 4 5 6 7 8 10 11 14 15 17 19 20 21 23 24 25 29 30 32 33 34 37 38
1929	113285729	113317139	31411	0 1 2 3 4 5 6 7 8 9 10 11 12 13 14 15 16 17 18 19 20 21 22 23 24 25 26 27 28 29 30 31 32 33 34 35 36 37 38 39
1930	113317139	113357531	40393	10 23 25 27 28 29 31 37
1931	113357531	113358726	1196	1 2 3 4 5 6 7 8 10 11 13 14 15 16 17 18 21 23 24 25 27 28 29 30 32 33 34 35 36 37
1932	113358726	113381832	23107	0 2 3 5 6 7 8 9 10 11 13 14 15 18 25 27 34 39
1933	113381832	113561818	179987	1 2 5 6 7 8 9 11 14 19 21 22 23 25 26 32 35 37 39
1934	113561818	113567202	5385	0 3 4 6 7 8 9 10 11 12 14 15 16 17 18 19 21 22 23 24 25 26 27 29 30 31 32 34 35 36 38 39
1935	113567202	113618021	50820	1 2 3 4 5 6 7 8 9 10 11 12 14 15 16 17 18 19 20 21 22 23 24 25 26 27 28 29 30 31 32 33 34 35 36 37 38 39
1936	113618021	113658616	40596	1 2 3 4 5 6 7 8 9 11 12 13 14 15 16 18 19 20 21 22 23 24 25 26 27 28 29 30 31 32 33 34 35 36 37 38 39
1937	113658616	113668952	10337	0 1 2 3 9 10 13 14 18 22 25 26 34 36 37
1938	113669447	113681741	12295	25
1939	113681741	113734240	52500	1 3 5 6 7 8 9 10 12 13 14 17 19 22 24 25 26 27 29 30 31 33 35 36 37 38
1940	113734240	113817201	82962	0 1 2 4 5 7 9 10 12 13 14 15 17 18 19 20 22 23 24 25 26 28 29 30 33 34 35 36 37 38
1941	113817201	113831429	14229	0 1 2 3 4 5 7 9 10 14 17 18 19 20 25 27 29 32 36
1942	113831429	113898213	66785	0 1 2 3 4 5 7 8 9 10 12 13 14 15 17 18 19 20 22 24 25 26 27 30 31 32 33 34 35 36 37 38
1943	113898213	113900806	2594	0 2 3 4 5 7 8 9 10 12 14 15 16 18 19 20 22 23 25 26 27 29 30 31 32 33 35 36
1944	113900806	113992663	91858	0 1 2 3 4 5 7 9 10 12 13 14 15 16 17 18 19 20 22 23 25 26 27 29 30 31 32 34 35 36 37 38 39
1945	113992663	114018108	25446	0 2 3 4 5 6 7 9 10 13 14 15 16 17 18 19 20 23 25 26 27 30 31 32 34 37 38 39
1946	114018108	114028563	10456	0 1 2 3 4 5 6 7 8 9 10 11 12 13 14 15 16 17 18 19 20 21 22 23 24 25 26 27 28 29 30 31 32 33 34 35 36 37 38 39
1947	114028563	114068893	40331	0 2 3 4 5 9 10 14 15 16 18 20 23 25 30 31 32 33 35 36 37
1948	114068893	114069451	559	0 1 2 3 4 5 6 7 8 9 10 11 12 13 14 15 16 17 18 19 20 21 22 23 24 25 26 27 28 29 30 31 32 33 34 35 36 37 38 39
1949	114069451	114144804	75354	0 2 3 4 5 7 9 10 11 14 15 17 18 20 22 23 25 26 27 29 31 32 33 35 36 37 38
1950	114144804	114173797	28994	0 1 2 3 4 5 6 7 8 9 10 11 12 13 14 15 16 17 18 19 20 21 22 23 24 25 26 27 28 29 30 31 32 33 34 35 36 37 38 39
1951	114173797	114250504	76708	0 2 3 5 7 10 11 15 23 25 38
1952	114250504	114318606	68103	0 2 3 5 10 11 12 14 15 20 23 25 26 28 30 31 32 34 35 37
1953	114318606	114345991	27386	25
1954	114345991	114353841	7851	25
1955	114353841	114397126	43286	25
1956	114397126	114404182	7057	1 6 7 8 11 12 13 14 15 20 21 23 25 26 28 30 34 37
1957	114404182	114466764	62583	25
1958	114466764	114467322	559	25
1959	114467322	114635279	167958	0 1 2 3 4 6 7 8 9 11 12 13 14 15 16 18 20 21 23 24 25 26 28 30 31 32 33 34 35 36 37 38 39
1960	114635279	114705530	70252	3 6 11 13 21 24 25 26 27 28 30 32 33 34 35 37 38
1961	114716966	114867654	150689	0 2 3 4 5 7 9 10 14 17 18 20 22 23 24 25 27 29 30 31 32 33 34 35 36 37
1962	114867654	114891472	23819	25
1963	114891472	114933881	42410	0 4 5 6 7 10 15 18 20 23 24 25 30 31 33 35 36
1964	114933881	114934958	1078	1 3 6 8 9 11 13 14 15 16 17 19 20 21 22 23 24 25 33 35 38
1965	114934958	114953663	18706	0 2 4 5 7 10 17 23 25 27 29 35 37 38 39
1966	114953663	114999952	46290	0 2 5 7 10 14 17 18 20 23 24 25 27 29 30 32 33 35 36 37 38
1967	115000042	115144960	144919	4 5 7 8 10 14 21 23 25 27 29 30 31 32 33 34 35 36 38
1968	115144960	115145730	771	2 3 8 10 11 13 14 19 20 22 25 26 27 31 33 35 36 37
1969	115145730	115212124	66395	0 1 2 4 6 7 8 9 10 12 13 14 15 17 18 19 20 22 23 24 25 29 32 34 35 36 37 38
1970	115212124	115270292	58169	0 1 2 4 5 7 8 9 10 12 13 14 15 17 18 19 22 24 25 27 29 32 33 34 35 36 37 38
1971	115270292	115270875	584	5 6 10 18 22 23 25 37 38 39
1972	115270875	115288681	17807	0 4 5 6 9 10 13 15 17 18 19 23 24 25 38
1973	115289243	115392800	103558	0 2 4 5 7 8 9 10 12 14 15 17 18 19 20 22 24 25 27 32 33 34 35 36 37
1974	115392800	115544663	151864	1 2 3 4 5 6 7 8 9 11 12 13 14 15 16 18 19 20 21 22 23 24 25 26 27 28 29 30 31 32 33 34 35 36 37 38 39
1975	115544663	115590185	45523	1 2 5 6 7 8 9 12 13 18 19 21 22 23 25 27 28 30 32 36 37 38 39
1976	115590185	115593780	3596	0 1 2 4 5 9 13 18 19 20 25 27 28 30
1977	115593780	115649339	55560	1 6 8 12 14 19 20 21 22 24 25 26 27 28 33 34 35 37 38 39
1978	115649339	115862261	212923	0 1 2 3 4 5 6 7 8 9 11 12 13 14 15 16 17 18 19 20 21 22 23 24 25 26 27 28 29 30 31 32 33 34 35 36 37 38 39
1979	115862261	115863775	1515	0 1 2 4 7 8 9 10 12 13 14 18 19 20 21 22 23 25 26 27 29 32 33 34 35 36 37 39
1980	115863775	115891702	27928	1 2 6 7 8 14 18 19 21 24 25 32 33 37 38 39
1981	115891702	115903949	12248	0 1 2 3 4 5 6 7 8 9 10 11 12 13 14 15 16 17 18 19 20 21 22 23 24 25 26 27 28 29 30 31 32 33 34 35 36 37 38 39
1982	115903949	115913141	9193	0 2 3 5 7 14 20 21 22 23 24 25 26 27 28 29 30 31 32 33 34 35 36 37 38 39
1983	115913141	115916574	3434	0 1 2 3 4 6 8 9 10 13 14 15 16 17 18 19 23 24 25 28 29 30 31 34 35 38
1984	115916574	115920745	4172	25
1985	115920745	115930994	10250	0 1 2 3 4 5 9 14 16 17 19 21 25 27 32 34 35
1986	115930994	115931589	596	1 13 15 19 25
1987	115931589	115933885	2297	0 2 3 5 8 13 14 15 16 19 20 21 22 23 24 25 26 29 31 32 34 35 39
1988	115933885	115944172	10288	1 2 4 6 7 8 14 15 18 19 20 21 23 24 25 29 34 37 39
1989	115944172	115945180	1009	0 2 3 4 9 12 14 20 21 22 23 25 27 32 37
1990	115945180	116239633	294454	0 1 2 3 4 5 6 7 8 9 10 11 12 13 14 15 16 17 18 19 20 21 22 23 24 25 26 27 28 29 30 31 32 33 34 35 36 37 38 39
1991	116239633	116390735	151103	0 2 3 4 5 7 9 10 14 17 18 19 20 22 25 26 27 29 30 31 32 33 34 35 36 37 39
1992	116390735	116511740	121006	1 3 4 6 7 8 10 11 13 14 17 19 20 21 22 24 25 26 28 29 31 33 34 35 36 37 38 39
1993	116511740	116512355	616	0 1 2 3 4 5 7 9 10 12 13 14 15 17 18 19 20 21 22 23 26 27 28 29 30 31 33 34 35 36 38
1994	116549004	116550054	1051	0 6 7 9 10 11 18 19 20 23 29 33 34 35 36
1995	116643940	116645070	1131	0 2 5 6 7 8 10 11 12 14 15 16 19 21 22 24 25 26 27 28 29 30 31 32 33 35 36 37 38 39
1996	116655872	116656457	586	4
1997	116734243	116734908	666	0 1 3 4 5 6 7 9 10 11 13 15 16 17 20 24 26 27 29 30 32 33 34 36 37 38 39
[truncated: 1,538 more rows]

## Sheet: chr2
chromosome	2
mainid	s_coord	e_coord	length	samples
0	59128	59970	843	0 1 2 3 4 5 6 7 8 9 10 11 12 13 14 15 16 17 18 19 20 21 22 23 24 25 26 27 28 29 30 31 32 33 34 35 36 37 38 39
1	137505	138315	811	1 2 3 5 8 11 12 14 15 16 17 18 19 20 23 24 25 26 27 28 30 34 35 36 38 39
2	183640	184202	563	0 1 2 3 4 5 6 7 8 9 10 11 12 13 14 15 16 17 18 19 20 21 22 23 24 25 26 27 28 29 30 31 32 33 34 35 36 37 38 39
3	194582	217746	23165	2 3 4 5 6 10 11 12 14 15 19 20 22 26 27 28 29 30 31 33 34 35 36
4	269237	269867	631	0 1 2 3 4 5 6 7 8 9 10 11 12 13 14 15 16 17 18 19 20 21 22 23 24 25 26 27 28 29 30 31 32 34 35 36 37 39
5	276010	276644	635	1 3 4 5 6 7 8 9 11 12 15 16 17 18 19 20 21 22 23 24 25 26 27 28 29 31 32 33 34 35 36 38 39
6	341863	342496	634	0 1 2 3 4 5 6 7 8 10 11 13 16 17 18 19 20 21 23 24 25 27 29 30 33 35 37 38 39
7	602341	602918	578	1 3 4 6 17 20 29 31 34 37 38
8	607755	609305	1551	0 1 2 3 4 5 6 7 9 10 11 12 16 19 20 22 23 25 27 28 29 30 32 33 34 35 36 37 39
9	729915	731796	1882	0 1 2 3 4 5 6 7 8 9 10 11 12 13 14 15 16 17 18 19 20 21 22 23 24 25 26 27 28 29 30 31 32 33 34 35 36 37 38 39
10	755538	756208	671	0 1 3 5 6 7 8 10 11 13 15 17 18 19 20 21 22 23 24 25 27 28 29 30 31 33 34 36 37 38 39
11	896997	897622	626	2 6 8 10 11 14 15 16 20 21 22 26 27 28 30 31 32 33 34 37 38 39
12	910639	911284	646	0 1 2 3 4 5 6 7 8 9 10 11 12 13 14 15 16 17 18 19 20 21 22 23 24 25 26 27 28 29 30 31 32 33 34 35 36 37 38 39
13	911284	913874	2591	0 1 2 3 4 5 6 7 8 9 10 11 12 13 14 15 16 17 18 19 20 21 22 23 24 25 26 27 28 29 30 31 32 33 34 35 36 37 38 39
14	962960	963595	636	0 1 2 3 4 5 6 7 8 9 10 11 12 13 14 15 16 17 18 19 20 21 22 23 24 25 26 27 28 29 30 31 32 33 34 35 36 37 38 39
15	968766	969331	566	0 1 2 3 4 5 6 7 8 9 10 11 12 13 14 15 16 17 18 19 20 21 22 23 24 25 26 27 28 29 30 31 32 33 34 35 36 37 38 39
16	1251265	1251860	596	0 1 2 3 4 5 6 7 8 9 10 11 12 13 14 15 16 17 18 19 20 21 22 23 24 25 26 27 28 29 30 31 32 33 34 35 36 37 38 39
17	1336760	1337758	999	4 6 13 14 15 16 18 21 25 26 27 28 30 34 36 37
18	1429288	1430608	1321	0 5 7 10 15 17 27 35 38
19	1463241	1463776	536	0 1 2 3 4 5 6 7 8 9 10 11 12 13 14 15 16 17 18 19 20 21 22 23 24 25 26 27 28 29 30 31 32 33 34 35 36 37 38 39
20	1477512	1515411	37900	1 2 6 8 10 13 17 18 20 21 23 24 28 29 33 34 35 36 39
21	1515411	1521514	6104	1 2 4 5 6 7 8 10 11 12 13 14 15 17 18 19 20 21 22 23 24 25 27 28 29 30 31 32 33 34 35 36 37 38 39
22	1571089	1571684	596	0 1 2 3 4 5 6 7 8 9 10 11 12 13 14 15 16 17 18 19 20 21 22 23 24 25 26 27 28 29 30 31 32 33 34 35 36 37 38 39
23	1620789	1622189	1401	0 2 4 5 6 7 8 9 10 11 12 14 16 17 19 20 21 22 23 24 26 29 31 32 33 34 35 36
24	1685193	1687831	2639	0 3 4 8 9 11 12 13 14 15 16 17 19 20 21 22 23 25 26 27 29 31 32 33 34 36 37 38 39
25	1705004	1750493	45490	39
26	1750493	1751176	684	0 1 2 3 4 5 6 7 8 9 10 11 12 13 14 15 16 17 18 19 20 21 22 23 24 25 26 27 28 30 31 32 33 34 35 36 37 38 39
27	1808084	1808724	641	1 2 3 4 5 6 7 9 10 12 13 14 15 17 18 19 20 21 22 23 24 25 26 27 29 30 31 33 34 35 36 37 38 39
28	1830834	1831414	581	0 1 2 3 4 5 6 7 8 9 10 11 12 13 14 15 16 17 18 19 20 21 22 23 24 25 26 27 28 29 30 31 32 33 34 35 36 37 38 39
29	1960170	1960909	740	1 2 3 4 5 6 7 8 10 11 12 13 14 17 18 19 20 21 22 23 24 25 26 27 28 29 31 32 33 34 35 36 37 38 39
30	2034131	2034761	631	3 4 5 6 7 9 10 12 13 15 16 17 19 24 27 28 29 32 33 35 36 39
31	2194712	2195327	616	0 1 2 3 4 5 6 7 8 9 10 11 12 13 14 15 16 17 18 19 20 21 22 23 24 25 26 27 28 29 30 31 32 33 34 35 36 37 38 39
32	2213024	2213634	611	0 3 5 6 7 8 10 11 15 17 18 19 24 28 30 33 34 39
33	2469209	2469819	611	0 1 3 4 5 6 7 8 9 10 11 12 13 14 15 16 17 18 19 20 21 22 23 24 25 26 27 28 29 30 31 32 33 34 35 36 37 38 39
34	2502558	2503163	606	1 4 7 10 11 12 15 20 22 23 24 25 26 28 29 32 33 34 35 36 37 38 39
35	2596464	2597039	576	0 1 2 3 4 5 6 7 8 9 10 11 12 13 14 15 16 17 18 19 20 21 22 23 24 25 26 27 28 29 30 31 32 33 34 35 36 37 38 39
36	2700893	2701473	581	0 1 2 3 4 5 6 7 8 9 10 11 12 13 14 15 16 17 18 19 20 21 22 23 24 25 26 27 28 29 30 31 32 33 34 35 36 37 38 39
37	2726673	2727273	601	0 1 2 3 4 5 6 7 8 9 10 11 12 13 14 15 16 17 18 19 20 21 22 23 24 25 26 27 28 29 30 31 32 33 34 35 36 37 38 39
38	2985460	2986076	617	0 1 3 4 5 6 7 8 10 11 12 13 14 15 16 17 19 20 21 22 23 24 25 26 27 29 30 31 32 33 34 35 36 37 38 39
39	2992568	2993203	636	0 1 2 3 4 5 6 7 8 9 10 11 12 13 14 15 16 17 18 19 20 21 22 23 24 25 26 27 28 29 30 31 32 33 34 35 36 37 38 39
40	3025051	3025606	556	0 1 7 15 17
41	3060806	3061456	651	0 1 2 3 4 5 6 7 8 9 10 11 12 13 14 15 16 17 18 19 20 21 22 23 24 25 26 27 28 29 30 31 32 33 34 35 36 37 38 39
42	3095627	3096383	757	0 1 2 3 4 5 6 7 8 9 10 11 12 13 14 15 16 17 18 19 20 21 22 23 24 25 26 27 28 29 30 31 32 33 34 35 36 37 38 39
43	3113916	3114533	618	28
44	3176866	3177586	721	1 4 5 18 21 23 28 32 34 39
45	3213763	3214563	801	0 1 2 3 4 5 6 8 10 11 12 13 14 15 16 17 20 22 25 28 30 32 33 34 35 37 38
46	3305376	3305966	591	0 2 3 5 6 9 10 11 12 14 15 16 17 18 19 20 21 23 24 25 29 30 31 32 34 35 36 37 38 39
47	3485795	3487230	1436	0 1 2 3 4 5 6 7 8 9 10 11 12 13 14 15 16 17 18 19 20 21 22 23 24 25 26 27 28 29 30 31 32 33 34 35 36 37 38 39
48	3610734	3611294	561	0 1 2 3 4 5 6 7 8 9 10 11 12 13 14 15 16 17 18 19 20 21 22 23 24 25 26 27 28 29 30 31 32 33 34 35 36 37 38 39
49	3623299	3624235	937	1 4 5 6 7 8 9 10 12 13 14 15 16 18 19 23 24 25 26 29 30 32 33 35 37 38 39
50	3747465	3748070	606	0 1 4 5 6 7 8 9 10 13 14 15 16 17 20 21 22 24 25 26 27 28 30 31 33 34 35 37 38 39
51	3805366	3805966	601	0 1 2 3 4 5 6 7 8 9 10 11 12 13 14 15 16 17 18 19 20 21 22 23 24 25 26 27 28 29 30 31 32 33 34 35 36 37 38 39
52	3810651	3811231	581	3 4 13 20 22 30
53	3859673	3860268	596	0 1 2 3 4 5 6 7 8 9 10 11 12 13 14 15 16 17 18 20 21 22 23 24 25 26 27 28 30 31 32 33 34 35 36 37 39
54	4081875	4087919	6045	0 1 2 3 4 5 6 7 8 9 10 11 12 13 14 15 16 17 18 19 20 21 22 23 24 25 26 27 28 29 30 31 32 33 34 35 36 37 38 39
55	4117373	4119474	2102	1 2 3 4 5 6 7 10 11 13 14 15 16 17 18 21 22 23 24 26 27 28 30 32 33 34 35 37
56	4149123	4149698	576	0 1 4 5 7 11 12 18 20 23 25 27 28 29 31 34 35 36
57	4182369	4183004	636	0 2 3 5 9 10 14 15 17 19 21 25 26 29 30 31 33 34 35 38
58	4183004	4203380	20377	0 3 8 10 11 15 16 18
59	4362051	4362706	656	1 4 5 7 9 12 13 15 16 17 18 19 20 21 24 25 26 27 28 29 30 31 32 33 34 35 36 37 38 39
60	4388729	4389655	927	0 1 3 4 5 6 7 14 15 16 18 19 21 23 24 25 26 28 30 34 35 36 37 39
61	4457415	4458000	586	0 1 2 3 4 6 7 10 13 15 17 19 20 21 23 24 25 26 28 29 30 31 32 33 34 35 37
62	4621382	4622301	920	0 1 2 3 4 5 6 7 8 9 10 11 12 13 14 15 16 17 18 19 20 21 22 23 24 25 26 27 28 29 30 31 32 33 34 35 36 37 38 39
63	4882794	4884044	1251	1 4 5 8 10 12 13 14 15 16 17 18 19 20 21 22 23 24 25 26 27 29 30 31 33 34 35 36 37 38 39
64	5335546	5336151	606	0 1 2 3 4 5 6 7 8 9 10 11 12 13 14 15 16 17 18 19 20 21 22 23 24 25 26 27 28 29 30 31 32 33 34 35 36 37 38 39
65	5360357	5368057	7701	0 1 2 3 4 5 6 7 8 9 10 11 12 13 14 15 16 17 18 19 20 21 22 23 24 25 26 27 28 29 30 31 32 33 34 35 36 37 38 39
66	5685057	5685646	590	1 2 3 4 6 7 8 11 12 13 15 17 18 20 21 23 24 25 26 29 32 33 34 37 38
67	5738481	5739136	656	0 1 2 3 4 5 6 7 8 9 10 11 12 13 14 15 16 17 18 19 20 21 22 23 24 25 26 27 28 29 30 31 32 33 34 35 36 37 38 39
68	5749316	5749924	609	0 1 2 5 7 8 10 11 12 13 15 17 19 20 21 22 23 24 25 26 27 28 30 31 32 33 35 36 37 39
69	5848351	5850280	1930	15 23 29 36
70	5907455	5908306	852	0 1 2 3 4 5 6 7 8 9 10 11 12 13 14 15 16 17 18 19 20 21 22 23 24 25 26 27 28 29 30 31 32 33 34 35 36 37 38 39
71	6208467	6227762	19296	1 5 8 9 15 16 17 19 23 24 25 28 31 33 34 37 38 39
72	6260019	6260610	592	0 1 2 3 4 5 6 7 8 9 10 11 12 13 14 15 16 17 18 19 20 21 22 23 24 25 26 27 28 29 30 31 32 33 34 35 36 37 38 39
73	6317439	6319795	2357	4 7 9 11 13 23 26 31
74	6330496	6331055	560	0 1 2 3 4 5 6 7 8 10 11 13 14 15 16 17 18 19 20 21 22 23 24 25 26 27 28 29 30 31 32 33 34 35 36 37 38 39
75	6349314	6351256	1943	0 1 4 7 9 10 12 13 14 15 17 19 20 21 23 24 25 26 27 28 29 31 33 34 36 37 38
76	6434441	6438295	3855	22 25 27 28 32 34 38 39
77	6562220	6562981	762	0 1 2 3 4 5 6 7 8 9 10 11 12 13 14 15 16 17 18 19 20 21 22 23 24 25 26 27 28 29 30 31 32 33 34 35 36 37 38 39
78	6577728	6578303	576	0 2 6 7 8 9 10 11 13 14 17 19 20 21 22 23 24 25 26 27 28 29 30 31 33 34 35 36 38 39
79	6711764	6725488	13725	0 3 4 6 7 8 9 11 12 16 18 19 23 25 26 30 32 33 37 38
80	6801314	6801899	586	0 1 2 3 4 5 6 7 8 9 10 11 12 13 14 15 16 17 18 19 20 21 22 23 24 25 26 27 28 29 30 31 32 33 34 35 36 37 38 39
81	7031993	7032680	688	0 1 4 11 18 21 23 27 30 36
82	7118040	7118625	586	0 1 2 3 4 5 6 7 8 9 10 11 12 13 14 15 16 17 18 19 20 21 22 23 24 25 26 27 28 29 30 31 32 33 34 35 36 37 38 39
83	7135749	7136334	586	0 1 2 3 4 5 6 7 8 9 10 11 12 13 14 15 16 17 18 19 20 21 22 23 24 25 26 27 28 29 30 31 32 33 34 35 36 37 38 39
84	7145060	7158911	13852	0 2 3 4 5 6 7 10 11 12 13 14 15 17 18 20 22 23 24 25 26 27 30 31 32 33 34 35 36 37 38 39
85	7158911	7159533	623	0 1 2 3 4 5 6 7 8 9 10 11 12 13 14 15 16 17 18 19 20 21 22 23 24 25 26 27 28 29 30 31 32 34 35 36 37 38 39
86	7182028	7182664	637	0 1 3 4 5 6 7 8 10 12 13 14 15 17 18 19 20 21 23 26 27 28 29 30 31 34 36 37 38 39
87	7284131	7284711	581	1 2 3 4 5 6 7 9 12 13 17 18 19 20 21 23 24 25 26 27 28 29 31 33 34 35 36 37 38 39
88	7314328	7315058	731	0 1 9 13 14 17 18 21 24 27 29 30 31 35 36 38
89	7397631	7398486	856	0 1 2 5 6 7 8 9 11 13 15 16 17 18 20 24 26 27 28 29 30 32 33 34 38
90	7412878	7414563	1686	0 2 3 5 6 7 8 10 12 13 14 15 17 18 19 20 22 23 25 27 28 30 33 34 35 39
91	7439177	7440082	906	0 1 2 3 4 5 6 7 8 9 10 11 12 13 14 15 16 17 18 19 20 21 22 23 24 25 26 27 28 29 30 31 32 33 34 35 36 37 38 39
92	7452455	7453055	601	0 1 3 5 6 7 9 11 12 13 14 16 17 18 19 20 21 23 24 26 27 28 30 33 34 37 39
93	7491249	7491839	591	3
94	7523467	7524097	631	0 1 3 4 5 6 7 8 9 10 11 12 13 15 16 17 18 19 20 21 23 25 26 29 32 34 35 38
95	7539135	7540270	1136	2 5 8 10 15 22 30 35 37
96	7671021	7673865	2845	0 1 2 3 4 9 11 13 14 15 16 17 18 21 22 23 24 25 26 27 28 29 31 32 33 34 35 36 37 38
97	7849198	7849847	650	0 1 2 3 4 5 6 7 8 9 10 11 12 13 14 15 16 17 18 19 20 21 22 23 24 25 26 27 28 29 30 31 32 33 34 35 36 37 38 39
98	7850647	7851297	651	0 1 2 3 4 5 6 7 10 11 13 14 15 16 18 19 20 21 22 23 24 25 26 27 28 29 30 31 32 33 34 35 36 37 38 39
99	7916201	7917053	853	0 1 3 4 5 6 7 9 10 11 12 13 14 15 16 17 18 19 20 21 22 23 24 25 26 27 28 29 30 31 33 34 35 37 38 39
100	7960045	7960695	651	1 2 3 4 5 6 7 8 10 11 12 13 14 15 16 17 18 19 20 21 22 23 24 25 27 28 29 30 33 34 35 36 37 38
101	8270043	8270972	930	0 1 2 3 4 5 6 7 8 9 10 11 12 13 14 15 17 18 19 20 21 22 23 24 25 26 27 28 29 30 31 32 33 34 35 36 37 38 39
102	8276405	8276953	549	0 1 6 8 9 11 12 14 15 16 17 18 19 20 21 22 23 24 25 26 29 30 31 32 34 35 38 39
103	8281297	8281902	606	0 2 3 4 5 6 7 9 10 12 14 15 19 20 21 22 25 26 27 28 29 30 32 33 35 36 38 39
104	8511260	8511860	601	0 1 2 3 4 5 7 8 9 10 13 17 19 22 23 26 27 28 29 30 31 33 35 36 37 38 39
105	8562460	8563380	921	0 2 3 5 6 10 11 12 13 14 15 16 17 18 21 24 27 28 32 33 34 35 36 38 39
106	8659587	8660289	703	0 1 2 3 4 5 6 7 8 9 10 11 12 13 14 15 16 17 18 19 20 21 22 23 24 25 26 27 28 29 30 31 32 33 34 35 36 37 38 39
107	8676183	8676833	651	13 25 30 36 39
108	9003687	9013865	10179	0 2 5 10 19 20 22 26 30 36 37 39
109	9041984	9042565	582	0 5 6 7 8 9 10 11 15 18 19 20 21 23 27 29 30 33 38 39
110	9199651	9200561	911	0 1 2 3 5 6 8 9 10 11 12 14 15 16 18 19 20 21 22 24 25 26 28 30 31 32 33 34 35 36 37 38 39
111	9214730	9215355	626	0 1 2 3 4 5 6 7 8 9 10 11 12 13 14 15 16 17 18 19 20 21 22 23 24 25 26 27 28 29 30 31 32 33 34 35 36 37 38 39
112	9385010	9385595	586	1 2 3 5 6 7 10 11 12 13 14 16 18 21 22 23 24 25 26 27 28 30 32 33 34 35 36 37 38 39
113	9428237	9428826	590	0 1 3 4 9 10 13 14 15 16 18 21 22 25 26 27 28 29 30 32 34 35 37
114	9501502	9502685	1184	1 5 7 9 12 16 19 20 21 22 24 28 29 30 31 32 33 34 36 37 38
115	9687658	9688299	642	0 1 2 3 4 5 7 8 10 11 14 15 16 19 20 21 22 23 25 26 27 28 30 34 35 39
116	9761264	9762725	1462	0 1 2 3 4 5 6 7 8 9 10 11 12 13 14 15 16 17 18 19 20 21 22 23 24 25 26 27 28 29 30 31 32 33 34 35 36 37 38 39
117	9793961	9794691	731	0 1 2 3 4 5 6 7 8 9 10 11 12 13 14 15 16 17 18 19 20 21 22 23 24 25 26 27 28 29 30 31 32 33 34 35 36 37 38 39
118	9805846	9806532	687	0 1 2 3 4 5 6 7 8 9 10 11 12 13 14 15 16 17 18 19 20 21 22 23 24 25 26 27 28 29 30 31 32 33 34 35 36 37 38 39
119	9807527	9808483	957	0 1 2 3 4 5 6 7 8 9 10 11 12 13 14 15 16 17 18 19 20 21 22 23 24 25 26 27 28 29 30 31 32 33 34 35 36 37 38 39
120	9845890	9847060	1171	2 7 14 17 20 23 24 26 28 29 30 31 32 33 34 35 36 37 38 39
121	9948202	9949165	964	1 10 11 28 31
122	9981498	9982103	606	2 4 28 33 35
123	10157352	10157952	601	1 2 3 4 6 10 12 15 16 17 18 19 21 23 24 26 29 30 31 36 39
124	10281857	10282422	566	1 2 3 4 5 6 7 8 11 12 15 16 17 18 19 20 21 22 23 24 25 26 28 29 30 32 33 34 35 36 37 38 39
125	10399419	10400289	871	1 2 3 6 8 9 12 13 17 18 19 23 25 26 29 30 31 32 33 34 36 37 38 39
126	10413134	10413734	601	0 1 2 3 4 5 6 7 8 9 10 11 12 13 14 15 16 17 18 19 20 21 22 23 24 25 26 27 28 29 30 31 32 33 34 35 36 37 38 39
127	10417280	10417890	611	4 6 15 17 22 23 28 35
128	10630109	10632506	2398	0 1 2 3 4 5 6 7 8 9 10 11 12 13 14 15 16 17 18 19 20 21 22 23 24 25 26 27 28 29 30 31 32 33 34 35 36 37 38 39
129	10647564	10648442	879	1 2 3 4 6 7 10 11 15 16 18 19 21 23 24 25 26 27 28 29 30 31 33 35 36 37 38 39
130	11007212	11007982	771	1 3 7 8 10 12 13 14 17 18 19 21 22 25 27 28 34 35 36 37 39
131	11009744	11010389	646	0 4 6 7 8 9 11 12 13 15 17 18 19 20 21 22 23 24 25 26 28 29 30 31 32 34 35 36 37 38 39
132	11030691	11031331	641	3 8 11 12 13 15 16 18 20 21 22 23 24 26 27 28 29 31 32 33 34 35 36 37 38 39
133	11235337	11235904	568	0 1 2 3 4 5 6 7 8 9 10 11 12 13 14 15 16 17 18 19 20 21 22 23 24 25 26 27 28 29 30 31 32 34 35 36 37 38 39
134	11302394	11303114	721	1 3 21
135	11495214	11495794	581	5 6 7 9 10 14 15 16 17 18 19 27 29 31 32 33 38
136	11524321	11525016	696	16 17 24 26 27 30 31 32 33 34 35 38
137	11547224	11547804	581	1 3 4 11 13 16 21 26 32 33 34
138	11598624	11599557	934	0 1 3 6 10 11 12 13 14 15 16 17 18 20 22 23 25 26 27 28 29 32 33 34 35 36 37 39
139	11742181	11742835	655	1 2 3 7 9 11 14 16 18 19 20 21 25 26 29 31 32 34 36
140	11745897	11746462	566	3 5 6 10 12 14 16 18 19 20 21 23 24 25 27 28 29 30 31 34 35 37 38 39
141	11850458	11851053	596	0 3 5 6 9 15 16 19 20 28 30 32 33
142	12289106	12290008	903	9
143	12596295	12596910	616	0 2 3 4 5 7 8 9 10 11 12 13 14 15 18 19 20 22 23 24 27 28 30 31 32 33 34 35 36 37 39
144	12712144	12713025	882	3 6 8 9 11 12 13 14 16 20 21 22 23 26 27 28 29 31 32 35 37 38
145	12715992	12716552	561	0 1 2 3 4 5 6 7 8 9 10 11 12 13 14 15 17 19 20 22 23 24 25 26 27 28 29 30 31 32 33 34 35 36 37 38 39
146	12781020	12781620	601	0 1 2 3 4 6 7 8 9 10 11 12 13 14 15 17 18 19 20 21 24 25 26 27 28 29 31 32 33 34 35 36 37 38
147	12786190	12786790	601	3 5 8 9 13 16 18 19 23 24 25 26 36 38 39
148	12804106	12804662	557	0 1 4 5 6 20 24 29 31 35 37 39
149	12868907	12869528	622	2 3 4 5 6 9 10 11 12 14 15 16 18 22 23 24 26 29 30 31 32 33 34 36 39
150	12872817	12873587	771	1 2 3 4 5 6 9 10 11 12 14 15 16 18 22 23 24 26 29 30 31 32 33 34 36
151	13128842	13130310	1469	1 2 4 9 10 16 20 23 32 36 37 38
152	13291546	13297013	5468	0 1 2 3 4 5 6 7 8 10 11 12 13 14 15 16 17 18 19 20 21 22 23 24 25 26 27 28 29 30 31 32 33 34 35 36 37 38 39
153	13411687	13484392	72706	0 2 3 4 5 6 7 8 9 10 11 12 13 14 15 16 17 18 21 22 23 24 25 26 28 29 30 31 32 33 34 36 37 39
154	13496718	13517022	20305	0 2 3 4 5 6 7 8 9 10 11 12 13 14 15 16 17 18 21 22 23 24 25 26 28 29 30 31 32 33 34 36 37 39
155	13772022	13772709	688	0 1 3 4 5 6 7 8 10 11 12 13 14 15 16 17 18 19 20 21 23 25 26 27 28 29 31 32 33 34 35 36 37 38 39
156	13773811	13774366	556	0 3 4 5 6 7 8 9 11 13 15 16 17 18 19 20 21 23 24 25 27 28 29 30 31 32 33 34 35 37 38
157	13861849	13862499	651	0 1 4 5 6 7 8 9 10 11 12 15 18 20 24 26 28 30 32 36 38
158	13919911	13920546	636	1 4 7 9 11 15 16 18 20 21 24 25 26 29 33 34 35 37
159	13980451	13981106	656	6 20 21 23 26 27 32 37 38 39
160	13992882	13993585	704	0 1 2 3 5 7 9 10 11 14 15 17 19 20 22 24 25 26 27 28 29 30 32 33 34 35 37 38 39
161	14010867	14011478	612	2 4 5 8 9 10 13 14 15 17 18 19 22 23 24 27 30 31 33 34 35 38
162	14099262	14121955	22694	0 1 2 3 4 5 6 12 13 14 15 17 18 19 21 22 23 24 26 27 28 29 30 31 32 33 34 35 36 37 39
163	14223963	14224583	621	0 1 2 3 4 5 6 8 9 10 11 12 13 15 17 20 21 22 27 28 29 30 31 34 35 37 39
164	14328814	14330147	1334	0 1 2 4 5 6 7 8 9 10 11 13 14 15 16 17 18 19 20 21 22 23 24 25 26 27 28 30 31 32 33 34 35 36 37 38 39
165	14610882	14611727	846	1
166	14621291	14628071	6781	0 1 2 3 4 5 6 7 8 9 10 11 12 13 14 15 16 17 18 19 20 21 22 23 24 25 26 27 28 29 30 31 32 33 34 35 36 37 38 39
167	14649419	14650190	772	2 4 5 7 9 14 15 18 19 21 23 25 27 28 29 30 31 34 37 39
168	14728513	14729136	624	3
169	14882562	14883167	606	2 3 9 11 12 13 14 18 22 23 24 25 27 31 32 33 34 35 36 37 38 39
170	15027315	15027906	592	0 1 3 4 6 8 11 13 14 17 18 21 23 24 25 26 29 31 33 34 35 37
171	15098735	15099365	631	0 1 5 6 7 9 11 12 14 18 21 22 23 24 25 26 27 28 32 33 34 35 36 37 38
172	15323214	15323979	766	0 3 11 16 20 21 22 23 24 25 26 28 29 30 31 32 33 34 35 36 37 38 39
173	15437320	15438839	1520	0 1 2 3 4 5 6 7 8 9 10 11 12 13 14 15 16 17 18 19 20 21 22 23 24 25 26 27 28 29 30 31 32 33 34 35 36 37 38 39
174	15447257	15447907	651	0 1 2 3 4 5 6 7 8 9 10 11 12 13 14 15 16 17 18 19 20 21 22 23 24 25 26 27 28 29 30 31 32 33 34 35 36 37 38 39
175	15451043	15451691	649	0 1 2 3 4 5 6 7 8 9 10 11 12 13 14 15 16 17 18 19 20 21 22 23 24 25 26 27 28 29 30 31 32 33 34 35 36 37 38 39
176	15455070	15455982	913	0 1 2 3 4 5 6 7 8 9 10 11 12 13 14 15 16 17 18 19 20 21 22 23 24 25 26 27 28 29 30 31 32 33 34 35 36 37 38 39
177	15466115	15466840	726	0 2 3 4 5 6 7 8 10 11 12 14 15 16 17 18 19 20 21 22 23 24 26 28 30 31 32 33 34 35 36 37 39
178	15510457	15511047	591	6 10 31
179	15587716	15588365	650	16 30
180	15630705	15631285	581	0 1 2 3 4 5 6 7 8 9 10 11 12 13 14 15 16 17 18 19 20 21 22 23 24 25 26 27 28 29 30 31 32 33 34 35 36 37 38 39
181	15717726	15718313	588	1 3 4 12 17 20 21 26 30 35 37 38
182	15718643	15719253	611	1 3 4 5 6 7 9 11 12 13 14 17 18 19 20 21 23 24 25 26 27 28 29 31 32 33 34 35 36 37 38
183	15872700	15873323	624	2 4 5 6 7 8 10 14 19 20 21 22 23 24 25 26 27 28 29 30 31 32 33 34 35 36 37 38 39
184	15923572	15924239	668	0 1 3 13 16 17 19 20 22 24 29 35 36 37 38
185	16033360	16033950	591	0 2 3 4 5 6 7 8 9 10 11 12 13 14 15 16 17 18 19 20 21 22 23 24 25 26 27 28 29 31 32 33 34 35 36 37 38 39
186	16103655	16104230	576	6 10 11 14 15 18 21 22 23 24 30 31 32 37 38 39
187	16232537	16233142	606	1
188	16238759	16239568	810	1 2 3 4 6 7 8 9 10 12 14 15 17 19 20 21 22 23 24 25 26 28 32 35 36 38 39
189	16392012	16392632	621	5 22 23 28 29 30 32 35 36 37 38 39
190	16513108	16513713	606	0 1 2 3 4 5 6 8 9 11 12 13 14 15 16 17 18 19 20 21 22 23 24 25 26 28 29 30 31 32 34 35 36 37 38 39
191	16551940	16553453	1514	0 2 3 5 6 7 8 9 10 12 13 14 15 17 18 19 23 24 25 33 35 36 39
192	16583525	16584310	786	0 2 4 5 9 11 12 13 14 15 16 17 18 19 20 21 22 23 24 25 26 27 28 30 31 32 33 34 35 36 37 38 39
193	16661674	16662254	581	0 1 2 4 5 6 7 8 10 13 14 15 17 18 19 20 21 22 23 24 25 26 27 28 29 30 32 33 34 35 36 37 38
194	16681502	16684198	2697	2 3 4 5 6 10 12 13 14 16 17 18 19 20 21 22 23 24 26 27 29 30 32 36 39
195	16759974	16760639	666	18 21 23 27 29 33 34 38
196	16803342	16803972	631	0 1 2 3 4 5 6 7 8 9 10 11 12 13 14 15 16 17 18 19 20 21 22 23 24 25 26 27 28 29 30 31 32 33 34 35 36 37 38 39
197	16808276	16808931	656	0 1 2 3 4 5 6 7 8 9 10 11 12 13 14 15 16 17 18 19 20 21 22 23 24 25 26 27 28 29 30 31 32 33 34 35 36 37 38 39
198	16822184	16824659	2476	1 2 3 4 6 7 8 9 11 12 13 14 15 16 18 20 21 22 23 24 25 26 27 28 30 31 32 33 34 35 36 37 38 39
199	16917021	16917536	516	2 12 13 15 19 20 22 24 25 26 29 31 32 33 34 36
200	16979246	16981026	1781	0 1 2 3 4 5 6 7 8 9 10 11 12 13 14 15 16 17 18 19 20 21 22 23 24 25 26 27 28 29 30 31 32 33 34 35 36 37 38 39
201	17051268	17052698	1431	0 1 2 3 4 8 9 10 11 12 14 15 16 20 28 31
202	17138953	17139558	606	0 1 2 3 4 5 6 7 8 9 10 11 12 13 14 15 16 17 18 19 20 21 22 23 24 25 26 27 28 29 30 31 32 33 34 35 36 37 38 39
203	17158022	17158632	611	0 2 3 5 6 7 8 9 10 11 12 14 15 16 18 20 21 22 24 26 28 29 31 32 33 34 35 36 37 38 39
204	17278686	17279256	571	0 1 2 3 4 5 6 7 8 9 10 11 12 13 14 15 16 17 18 19 20 21 22 23 24 25 26 27 28 29 30 31 32 33 34 35 36 37 38 39
205	17308230	17308880	651	0 1 2 3 4 5 6 7 8 9 10 11 12 13 14 15 16 17 18 19 20 21 22 23 24 25 26 27 28 29 30 31 32 33 34 35 36 37 38 39
206	17323196	17323896	701	0 2 3 4 5 7 8 9 10 11 15 16 17 18 19 21 22 23 25 26 27 28 29 30 31 32 33 34 35 36 37 38 39
207	17326644	17327194	551	0 1 2 3 4 5 6 7 8 9 10 11 12 13 14 15 16 17 18 19 20 21 22 23 24 25 26 27 28 29 30 31 32 33 34 35 36 37 38 39
208	17329464	17330219	756	0 1 2 3 4 5 6 7 8 9 10 11 12 13 14 15 16 17 18 19 20 21 22 23 24 25 26 27 28 29 30 31 32 33 34 35 36 37 38 39
209	17337434	17338054	621	0 1 2 3 4 5 8 9 10 11 15 16 18 19 22 23 24 25 26 27 28 29 30 32 33 34 35 36 38 39
210	17350444	17351054	611	0 1 2 3 4 5 6 7 8 9 10 11 12 13 14 15 16 17 18 19 20 21 22 23 24 25 26 27 28 29 30 31 32 33 34 35 36 37 38 39
211	17360862	17361490	629	0 1 2 3 4 5 6 7 8 9 10 11 12 13 14 15 16 17 18 19 20 21 22 23 24 25 26 27 28 29 30 31 32 33 34 35 36 37 38 39
212	17420206	17420817	612	0 1 2 3 7 10 11 12 14 16 19 20 21 22 23 24 25 26 27 28 29 31 32 33 34 35 36 37 38 39
213	17549348	17549953	606	0 1 2 3 4 5 6 7 8 9 10 11 12 13 14 15 16 17 18 19 20 21 22 23 24 25 26 27 28 29 30 31 32 33 34 35 36 37 38 39
214	17555235	17555862	628	13 17 29 39
215	17669186	17670071	886	0 1 2 3 4 5 6 7 8 9 10 11 12 13 14 15 16 17 18 19 20 21 22 23 24 25 26 27 28 29 30 31 32 33 34 35 36 37 38 39
216	17680450	17681065	616	3
217	17856182	17856747	566	3 7 10 13 14 15 16 17 18 19 22 23 24 25 26 27 28 29 30 31 32 33 34 35 36 37 38 39
218	18123448	18124043	596	0 1 2 3 4 5 6 7 8 9 10 11 12 13 14 15 16 17 18 19 20 21 22 23 24 25 26 27 28 29 30 31 32 33 34 35 36 37 38 39
219	18124043	18131146	7104	1 2 3 11 12 13 14 15 16 18 20 21 22 23 24 25 26 27 28 29 32 33 34 35 36 37 38 39
220	18131146	18132227	1082	0 1 2 3 4 5 6 7 10 12 13 14 15 16 17 18 19 20 21 22 23 24 25 26 27 28 29 30 31 32 33 34 35 36 37 38 39
221	18405370	18405981	612	0 2 6 10 12 13 14 16 17 33
222	18425151	18425716	566	1 2 4 6 7 8 11 12 13 14 15 16 17 21 24 25 29 31 33 34 35 36 37 38 39
223	18432392	18434197	1806	0 1 4 5 12 14 15 17 18 19 20 21 22 23 24 25 26 27 28 29 30 33 35 36 37 38 39
224	18453814	18455425	1612	14 17 18 20 21 22 23 25 26 27 33 35 36 37
225	18467596	18468661	1066	0 1 4 5 12 14 17 18 19 20 21 22 23 24 25 26 27 28 29 30 32 33 35 36 37 38 39
226	18615308	18615908	601	0 2 3 5 6 9 10 12 13 14 15 17 22 23 24 25 26 27 28 29 30 33 35 36 37 39
227	18884905	18885462	558	1 2 3 4 5 6 7 9 10 12 13 14 15 19 22 23 24 25 26 27 28 29 30 31 32 33 34 35 36 37 39
228	18959879	18960482	604	0 1 2 3 4 5 6 7 8 9 10 11 12 13 14 15 16 17 18 19 20 21 22 23 24 25 26 27 28 29 30 31 32 33 34 35 36 37 38 39
229	18983214	18984137	924	2 3 4 8 9 10 11 12 15 22 24 25 27 33
230	19193421	19194111	691	0 1 2 3 4 5 6 7 8 9 10 11 12 13 14 15 16 17 18 19 20 21 22 23 24 25 26 27 28 29 30 31 33 34 35 37 38 39
231	19349970	19350591	622	0 1 2 3 4 5 6 7 8 9 10 11 12 13 14 15 16 17 18 19 20 21 22 23 24 25 26 27 28 29 30 31 32 33 34 35 36 37 38 39
232	19463930	19464515	586	0 5 9 10 13 15 17 19 28 29 30 34 35 36
233	19709478	19710178	701	0 1 2 4 5 6 7 8 9 11 12 14 15 18 19 20 21 22 23 25 26 27 28 29 30 31 32 33 34 35 37 38
234	19991732	19992692	961	3
235	20027538	20028722	1185	0 2 3 6 7 10 13 15 17 19 23 24 25 26 27 28 29 30 33 35 36 37 39
236	20246926	20247531	606	0 1 3 20 23 29 33 34 37
237	20353456	20353996	541	2 4 6 7 8 10 11 12 14 15 19 20 21 22 23 24 26 28 29 30 31 34 35 36 37 38 39
238	20615681	20616306	626	0 1 2 3 4 5 6 7 8 9 10 11 12 13 14 15 16 17 18 19 20 21 22 23 24 25 26 27 28 29 30 31 32 33 34 35 36 37 38 39
239	20644343	20645244	902	0 3 4 5 7 8 10 12 15 16 18 19 20 21 22 23 26 27 28 29 30 33 34 35 36 37 38 39
240	20791212	20791822	611	2 6 11 12 14 21 22 23 24 26 27 30 31 32 36 38 39
241	20792839	20793584	746	1 6
242	20840485	20841261	777	13
243	21005758	21007903	2146	32
244	21153175	21153817	643	0 1 2 3 4 5 6 7 8 9 10 11 12 13 14 15 16 17 18 19 20 21 22 23 24 25 26 27 28 29 30 31 32 33 34 35 36 37 38 39
245	21174946	21175546	601	0 1 2 3 4 5 6 7 8 9 10 11 12 13 14 15 16 17 18 19 20 21 22 23 24 25 26 27 28 29 30 31 32 33 34 35 36 37 38 39
246	21180273	21180838	566	0 1 2 3 4 5 6 7 8 9 10 11 12 13 14 15 16 17 18 19 20 21 22 23 24 25 26 27 28 29 30 31 32 33 34 35 36 37 38 39
247	21295891	21296523	633	0 1 2 3 4 5 6 9 11 12 13 14 15 16 17 18 19 21 27 30 32 34 35 37
248	21336134	21336745	612	0 1 2 3 4 5 6 7 8 9 10 11 12 13 14 15 16 17 18 19 20 21 22 23 24 25 26 27 28 29 30 31 32 33 34 35 36 37 38 39
249	21375151	21375764	614	0 1 2 3 4 5 6 7 8 9 10 11 12 13 14 15 16 17 18 19 20 21 22 23 24 25 26 27 28 29 30 31 32 33 34 35 36 37 38 39
250	21473451	21474941	1491	3 7 8 9 11 16 18 20 21 22 23 24 25 26 27 28 29 31 32 33 34 35 36 37 38 39
251	21537563	21538213	651	1 2 4 6 8 11 17 21 22 26 30 31 32 36
252	21556116	21556715	600	0 1 2 3 4 5 6 7 8 9 10 11 12 13 14 15 16 17 18 19 20 21 22 23 24 25 26 27 28 29 30 31 32 33 34 35 36 37 38 39
253	21577205	21577796	592	13
254	21903670	21909805	6136	0 1 2 3 4 5 6 7 8 10 11 12 13 14 15 16 17 18 19 20 21 22 23 24 25 26 27 28 29 30 31 32 33 34 35 36 37 38 39
255	21978267	21978872	606	21 28 29 37
256	22129088	22129723	636	0 1 2 3 4 5 6 7 8 9 10 11 12 13 14 15 16 17 18 19 20 21 22 23 24 25 26 27 28 29 30 31 32 34 35 36 37 38 39
257	22212460	22213065	606	0 1 3 7 8 9 10 11 14 15 16 17 18 19 20 21 22 23 29 30 31 32 33 35 36
258	22246829	22248304	1476	0 1 2 3 4 5 6 7 8 10 11 12 13 14 15 16 20 21 22 23 24 25 26 27 28 30 31 32 34 35 36 37 39
259	22432635	22433240	606	0 1 2 3 4 5 6 7 8 9 10 11 12 13 14 15 16 17 18 19 20 21 22 23 24 25 26 27 28 29 30 31 32 33 34 35 36 37 38 39
260	22468605	22470615	2011	2 4 8 9 14 16 19 20 21 22 24 25 26 27 28 29 30 31 34 35 36 38
261	22486070	22486645	576	3 5 6 10 12 15 17 19 23 24 25 30 37 38
262	22522106	22522949	844	3 28 33
263	22542968	22543778	811	33
264	22605250	22606104	855	0 1 2 3 4 5 6 7 9 10 11 13 14 16 17 18 19 20 21 22 23 25 26 27 28 29 30 32 33 34 35 36 38 39
265	22740595	22741270	676	0 3 5 10 16 18 20 21 31 32 34 35 37 38 39
266	22795652	22796257	606	4 6 8 9 10 13 15 18 19 21 23 24 29 31 32 33 34 35 38
267	23007667	23008193	527	0 1 2 3 4 5 6 7 8 9 10 11 12 13 14 15 16 17 18 19 20 21 22 23 24 25 26 27 28 29 30 31 32 33 34 35 36 37 38 39
268	23175132	23175784	653	0 1 3 4 5 6 7 8 9 10 11 12 13 15 16 17 18 19 20 21 23 25 26 28 29 30 32 33 34 35 36 37 38 39
269	23291558	23292118	561	0 1 2 3 4 5 6 7 8 9 10 11 12 13 14 15 16 17 18 19 20 21 22 23 24 25 26 27 28 29 30 31 32 33 34 35 36 37 38 39
270	23387127	23387722	596	0 1 3 4 8 9 11 12 13 14 16 19 20 21 22 23 24 25 26 27 28 30 32 33 34
271	23497055	23499645	2591	1 2 4 5 6 7 8 10 12 13 14 15 17 18 19 20 21 22 23 24 25 26 28 29 30 31 33 34 35 36 37 38 39
272	23581925	23582550	626	0 3 4 6 8 9 10 13 16 17 18 19 21 23 24 25 27 28 29 30 31 32 33 34 35 36 37 38 39
273	23699210	23700045	836	0 1 3 5 6 7 10 15 16 18 19 20 21 27 28 30 34 37 38
274	23703255	23704690	1436	0 1 2 7 18 19 27 30 39
275	23711999	23712634	636	0 1 2 3 4 5 6 7 8 9 10 11 12 13 14 15 16 17 18 19 20 21 22 23 24 25 26 27 28 29 30 31 32 33 34 35 36 37 38 39
276	23800134	23801049	916	0 4 5 7 10 22 30 33
277	23879739	23880785	1047	0 2 3 4 5 6 7 8 9 10 11 12 13 14 15 16 18 19 20 21 22 23 24 25 26 27 28 29 30 31 32 33 34 35 36 37 38 39
278	24115086	24115726	641	2
279	24157939	24159184	1246	0 1 2 3 4 5 6 7 8 9 10 11 12 13 14 15 16 17 18 19 20 21 22 23 24 25 26 27 28 29 30 31 32 33 34 35 36 37 38 39
280	24163779	24165141	1363	0 1 3 5 6 12 21 26 27 28 31 35
281	24452290	24468257	15968	0 1 2 3 4 5 6 7 8 10 11 13 14 15 16 18 19 21 22 24 25 28 29 30 31 33 35 36 37 38 39
282	24472792	24473456	665	0 1 2 4 5 6 7 9 11 12 13 14 15 16 17 20 21 22 24 26 27 28 30 31 32 33 34 35 36 37 38 39
283	24551782	24552397	616	0 1 2 3 4 5 6 7 8 9 10 11 12 13 14 15 16 17 18 19 20 21 22 23 24 25 26 27 28 29 30 31 32 33 34 35 36 37 38 39
284	24555686	24557631	1946	0 2 3 5 6 7 10 12 14 15 16 17 18 22 23 26 27 28 33 35 36 37 38
285	24731384	24731971	588	2 3 5 9 10 12 13 14 15 16 19 20 22 26 27 29 30 31 33 34 35 36 38 39
286	24814390	24814985	596	1 3 4 8 9 11 12 13 15 16 17 18 19 20 24 25 27 28 30 31 32 33 35 37
287	24894709	24895344	636	0 1 2 3 4 5 6 7 8 9 10 11 12 13 14 15 16 17 18 19 20 21 22 23 24 25 26 27 28 29 30 31 32 33 34 35 36 37 38 39
288	24946784	24947364	581	3 6 11 17 18 19 21 24 26 29 38
289	24977581	24978352	772	6 10 12 13 15 20 21 22 23 25 26 27 28 29 30 31 32 33 34 35 36 37 38 39
290	24983661	24984861	1201	0 4 5 10 13 15 20 21 22 23 25 26 28 29 30 31 32 33 34 35 36 37 38 39
291	25018389	25019239	851	0 3 6 7 9 10 11 12 14 19 20 21 22 25 27 30 32 33 34
292	25053225	25054151	927	0 1 2 3 5 7 10 11 13 16 17 23 24 25 26 27 32 33 35 36 37 39
293	25054151	25055755	1605	0 4 9 11 12 13 14 15 16 18 20 21 22 23 24 27 28 30 31 32 33 34 35 36
294	25511082	25511964	883	1 5 7 9 10 12 14 16 17 18 19 20 22 25 26 27 29 30 31 33 35 37 38 39
295	25640621	25642073	1453	0 1 2 3 4 5 6 7 8 10 11 12 13 14 15 16 17 18 19 20 21 22 23 24 25 26 27 28 29 30 31 32 33 34 35 36 37 38
296	26272717	26273322	606	1 3 6 7 8 10 11 16 17 19 20 21 22 23 24 25 26 27 28 29 30 31 32 33 34 35 36 37 38 39
297	26429353	26430008	656	0 1 2 3 4 5 6 7 8 9 11 12 13 14 15 16 17 18 19 20 21 22 23 24 25 26 27 28 29 30 31 32 33 34 35 36 37 38 39
298	26583817	26584432	616	0 1 2 3 4 5 6 9 11 16 18 19 20 21 24 25 29 30 31 32 33 34 38
299	26734667	26735507	841	2 3 4 8 12 14 15 17 22 27
300	26792748	26793328	581	0 1 3 8 9 11 15 16 18 21 28 29 30 31 32
301	26975994	26976614	621	0 1 2 3 4 5 6 7 8 9 10 11 12 13 14 15 16 17 18 19 20 21 22 23 24 25 26 27 28 29 30 31 32 33 34 35 36 37 38 39
302	26979804	26980384	581	2 4 13 19 23 24 27
303	27080890	27081522	633	0 1 2 3 4 5 6 7 8 9 10 11 12 13 14 15 16 17 18 19 20 21 22 23 24 25 26 27 28 29 30 32 33 34 35 36 37 38 39
304	27168246	27168856	611	2 4 6 10 11 12 13 14 15 16 19 21 22 23 24 25 26 27 28 29 30 31 32 33 34 35 36 37 38 39
305	27539712	27540432	721	1 3 5 6 8 11 12 13 15 16 17 20 22 26 27 37 39
306	27673529	27674179	651	0 1 4 6 7 8 10 12 14 15 19 21 30 32 33 34 36 37 38 39
307	27696054	27696684	631	0 2 6 7 8 16 17 18 21 25 26 27 33 34 38
308	27801554	27802124	571	0 2 3 4 5 9 10 13 15 17 18 22 23 24 27 29 30 31 33 34 36
309	27898489	27899109	621	7 16 21 25 32 38 39
310	27905212	27906348	1137	1 3 5 7 8 12 13 17 19 22 26 27 28 29 33 35 37
311	28334914	28336597	1684	0 1 2 3 7 8 10 11 12 13 14 15 18 24 25 26 30 31 32 33 36 37 39
312	28475914	28476519	606	4 5 6 8 9 13 15 16 19 21 23 24 25 26 27 28 29 30 31 33 34 35 37 39
313	28520502	28521179	678	0 10 19 21 29 39
314	28537528	28538309	782	0 1 3 4 5 6 7 8 9 10 11 12 13 14 15 16 17 18 21 22 23 24 27 31 32 33 34 35 37
315	28566895	28567505	611	0 1 2 3 4 5 6 7 8 9 10 11 12 13 14 15 16 17 18 19 20 21 22 23 24 25 26 27 28 29 30 31 32 33 34 35 36 37 38 39
316	28592663	28593283	621	0 1 2 3 4 5 6 7 8 9 10 11 12 13 14 15 16 17 18 19 20 21 22 23 24 25 26 27 28 29 30 31 32 33 34 35 36 37 38 39
317	28716931	28717566	636	0 1 2 3 4 5 6 7 8 9 10 11 12 13 14 15 16 17 18 19 20 21 23 24 25 26 27 28 29 30 31 32 33 34 35 36 37 38 39
318	28892374	28893019	646	0 1 2 3 4 5 7 8 9 10 11 12 13 14 15 16 17 18 19 20 21 23 24 25 26 27 28 29 30 31 32 33 34 35 36 37 38 39
319	28929344	28930457	1114	0 1 3 5 6 12 13 14 15 18 20 22 27 28 30 32 33 36 37 38
320	28950008	28951487	1480	1 3 6 7 8 11 12 13 14 15 16 17 23 24 26 27 28 32 33 34
321	29030464	29031081	618	0 3 4 7 8 9 10 11 12 13 15 16 18 21 22 23 25 26 28 30 31 33 34 35 36 38 39
322	29104638	29105243	606	2 5 6 13 18 24 34 36
323	29113274	29113869	596	2 4 6 11 12 14 16 20 27 36
324	29123495	29124115	621	5 14 21 27 30 31 38
325	29200661	29201301	641	1 2 5 6 7 8 10 11 12 13 15 20 21 22 23 24 25 26 27 28 29 30 31 32 33 34 35 36 37 38 39
326	29267255	29267860	606	1 4 5 6 7 8 10 11 13 15 17 18 19 20 21 25 27 31 33 35 36 38
327	29274413	29275023	611	0 1 2 3 4 5 6 7 8 9 10 11 12 13 14 15 16 17 18 19 20 21 22 23 24 25 26 28 29 30 31 32 33 34 35 36 37 38 39
328	29429585	29430210	626	0 2 5 6 7 9 11 12 13 14 15 18 20 22 23 25 27 28 30 31 32 36 38 39
329	29852465	29853214	750	0 1 2 3 4 5 6 7 8 9 10 11 12 13 14 15 16 17 18 19 20 21 22 23 24 25 26 27 28 29 30 31 32 33 34 35 36 37 38 39
330	30038585	30039190	606	0 1 2 3 4 5 6 7 8 9 10 11 12 13 14 15 16 17 18 19 20 21 22 23 24 25 26 27 28 29 30 31 32 33 34 35 36 37 38 39
331	30286817	30287689	873	6 8 11 14 26 27 31 33 38
332	30321618	30322224	607	1 2 3 4 5 6 7 8 11 12 15 16 17 20 21 22 23 24 25 26 31 34 35 36 37 38 39
333	30451853	30452603	751	0 2 3 4 5 6 7 8 9 10 11 12 13 14 15 16 17 19 20 21 22 23 24 25 26 27 28 29 30 31 32 33 34 35 36 37 39
334	30626109	30626729	621	2 3 6 7 10 11 13 15 16 18 22 23 24 27 32 34 35 38
335	30726565	30727160	596	0 1 2 3 4 5 6 7 8 9 10 11 12 13 14 15 16 17 18 19 20 21 22 23 24 25 26 27 28 29 30 31 32 33 34 35 36 37 38 39
336	30783345	30783970	626	0 2 5 6 7 11 15 24 25 26 29 30 33 35 36 38 39
337	30855324	30855984	661	0 1 2 3 4 5 6 7 8 9 10 11 12 13 14 15 16 17 18 19 20 21 22 23 24 25 26 27 28 29 30 31 32 33 34 35 36 37 38 39
338	30889852	30896234	6383	1 2 3 5 6 7 8 9 10 11 13 14 15 16 18 20 21 22 23 25 26 28 29 32 33 34 36 39
339	30905735	30906320	586	3
340	30965636	30966651	1016	0 2 4 5 6 11 14 15 19 20 21 23 24 25 26 27 28 29 30 32 33 34 35 36 37 38 39
341	31127598	31128188	591	0 1 2 3 4 6 8 9 11 12 13 14 15 16 18 19 21 22 23 24 25 26 28 30 31 32 33 34 35 36 37 38 39
342	31175973	31176565	593	0 4 5 11 12 17 18 19 20 23 24 26 28 30 31 34 37
343	31222275	31222888	614	0 1 2 3 14 18 20 21 23 24 25 26 27 32 33 34 37 38 39
344	31308381	31309211	831	0 1 2 3 4 5 6 7 8 9 10 11 12 13 14 15 16 17 18 19 20 21 22 23 24 25 26 27 28 29 30 31 32 33 34 35 36 37 38 39
345	31311040	31311660	621	1 3 6 7 8 12 13 15 17 18 20 21 22 23 24 25 26 27 28 29 30 32 33 34 35 36 37 38
346	31317079	31317704	626	2 3 5 6 7 9 10 12 13 14 15 17 18 21 22 23 25 26 28 29 30 33 35 36 37 38 39
347	31379839	31381054	1216	13
348	31381054	31389711	8658	0 3 9 10 18 20 26 27 28 29 31 33 34 35 38
349	31587426	31588143	718	0 2 3 4 5 6 7 10 12 14 15 16 18 19 20 21 22 25 27 28 29 30 31 32 33 34 35 36 37 38
350	31611197	31611847	651	1 5 6 7 8 9 10 11 12 13 16 17 20 22 23 25 26 28 30 31 32 35 36 37 38 39
351	31645120	31645700	581	1 3 7 8 9 11 12 13 14 15 18 20 21 23 25 26 28 31 33 34 37
352	32028628	32029801	1174	0 3 4 5 6 10 12 15 17 18 21 24 25 29 31 34 38 39
353	32315257	32315912	656	0 1 2 3 5 6 7 8 9 10 11 12 14 15 16 17 18 19 20 21 22 23 24 25 26 27 28 29 30 31 32 33 34 35 36 37 38 39
354	32342359	32343180	822	1 2 3 6 11 12 14 18 32 34 35 39
355	32358621	32360104	1484	0 2 3 4 5 6 7 12 13 17 18 19 20 22 23 24 25 26 28 29 31 34 35 37 38 39
356	32549937	32550568	632	0 1 4 5 7 9 10 15 17 19 21 23 25 26 27 28 29 30 31 32 33 36 37 39
357	32618043	32618633	591	0 2 3 4 5 6 9 10 12 13 15 17 18 19 23 24 26 29 30 31 35 36 38 39
358	33072924	33091835	18912	0 17
359	33173262	33173897	636	1 2 3 4 5 6 7 8 9 11 12 13 15 17 18 19 20 21 23 27 29 30 34 35 37 39
360	33401395	33402235	841	0 1 2 3 5 9 10 13 16 18 19 21 22 23 25 26 27 28 29 31 32 33 34 36 39
361	33683040	33693985	10946	0 1 2 3 4 5 6 7 8 9 10 11 12 13 14 15 16 17 18 19 20 21 22 23 24 25 26 27 28 29 30 31 32 33 34 35 36 37 38 39
362	33722364	33723272	909	0 1 2 3 4 5 7 8 10 15 16 17 18 19 21 22 23 24 25 26 29 30 31 33 34 35 38 39
363	33836401	33837313	913	0 1 2 3 4 5 6 7 8 9 10 11 12 13 14 15 16 17 18 19 20 21 22 23 24 25 26 27 28 29 30 31 32 33 34 35 36 37 38 39
364	33844014	33844590	577	3
365	33845145	33846005	861	0 1 2 3 4 5 6 7 8 9 10 11 12 13 14 15 16 17 18 19 20 21 22 23 24 25 26 27 28 29 30 31 32 33 34 35 36 37 38 39
366	33846005	33847640	1636	0 1 2 3 4 5 6 7 8 9 10 11 12 13 14 15 16 17 18 19 20 21 22 23 24 25 26 27 28 29 30 31 32 33 34 35 36 37 38 39
367	33932582	33933427	846	2
368	33989525	33990269	745	1 3 6 7 8 10 11 13 14 16 17 18 19 20 21 23 24 25 26 27 28 29 31 32 33 34 36 37 38 39
369	34002273	34002917	645	0 1 2 5 7 8 9 10 11 15 16 17 18 19 21 22 23 24 25 26 27 28 29 31 32 33 34 35 36 37 38 39
370	34091643	34092253	611	4 12 24 25 27 29 35 37
371	34098667	34099252	586	0 2 3 4 5 9 12 14 15 16 19 21 22 23 26 27 28 29 32 33 35
372	34284516	34285132	617	0 1 3 4 5 6 11 16 17 18 19 20 22 23 24 25 29 30 31 32 33 34 35 36 39
373	34285132	34290969	5838	0 1 2 7 8 9 12 13 15 17 18 19 20 21 23 24 28 29 31 33 34 38
374	34301962	34302607	646	0 1 4 6 7 8 9 11 12 13 15 16 17 18 21 24 25 26 27 28 29 31 32 33 34 35 37 38 39
375	34367195	34379298	12104	2 8 19 23 36 37
376	34379298	34379942	645	1 2 3 4 5 6 8 9 10 11 12 13 15 16 18 19 21 22 23 26 27 29 32 35 36 37 39
377	34434987	34435557	571	0 1 2 3 5 6 7 8 9 10 11 12 15 16 20 21 22 23 24 26 27 28 30 31 32 33 34 35 38 39
378	34526102	34566251	40150	0 2 14
379	34572217	34574275	2059	0 2 3 8 10 11 14 18
380	34711353	34711958	606	1 12 17 20 28 29 30 34 36 37 38
381	34777085	34783642	6558	3 11 13 14 21 22 32 36 37
382	34786597	34787496	900	0 1 2 3 4 5 6 7 8 9 10 11 12 13 14 15 16 17 18 19 20 21 22 23 24 25 26 27 28 29 30 31 32 33 34 35 36 37 38 39
383	34875667	34876227	561	0 1 2 3 4 5 6 7 8 9 10 11 12 13 14 15 16 17 18 19 20 21 22 23 24 25 26 27 28 29 30 31 32 33 34 35 36 37 38 39
384	34891748	34892761	1014	0 1 2 3 4 5 6 7 8 9 10 11 12 13 14 15 16 17 18 19 20 21 22 23 24 25 26 27 28 29 30 31 32 33 34 35 36 37 38 39
385	34944078	34945664	1587	9
386	34971568	34972183	616	1 2 3 4 5 6 11 13 15 19 20 21 22 23 24 25 26 27 28 29 30 31 32 33 35 36 37 39
387	35058675	35059266	592	21 22 26 27 29 30 39
388	35071805	35072468	664	3 6 9 11 12 16 19 20 24 26 30 31 32 36 39
389	35233483	35234131	649	1 2 3 5 8 11 12 14 15 16 17 20 21 22 23 30 33 35 39
390	35268533	35269183	651	0 1 2 3 4 5 6 7 8 9 10 11 12 13 14 15 16 17 18 19 20 21 22 23 24 25 26 27 28 29 30 31 32 33 34 35 36 37 38 39
391	35269398	35269998	601	0 1 2 3 4 5 6 7 8 9 10 11 12 13 14 15 16 17 18 19 20 21 22 23 24 25 26 27 28 29 30 31 32 33 34 35 36 37 38 39
392	35325499	35329246	3748	8 11 17 18 21 24 27 29 34 36 39
393	35329246	35329826	581	3
394	35435490	35436080	591	38
395	35436080	35475929	39850	38
396	35503036	35503701	666	0 2 3 8 11 12 14 18 20 22 24 25 26 30 33 34 35 39
397	35503701	35504246	546	0 1 2 3 4 5 6 7 8 9 10 11 12 13 14 15 16 17 18 19 20 21 22 23 24 25 26 27 28 29 30 31 32 33 34 35 36 37 38 39
398	35523219	35523834	616	0 1 2 3 4 5 6 7 8 9 10 11 12 13 14 15 16 17 18 19 20 21 22 23 24 25 26 27 28 29 30 31 32 34 35 36 37 38 39
399	35562278	35562993	716	2 4 7 8 16 17 19 21 24 25 26 31 33 36 37 39
400	35564479	35565403	925	3 6 11 12 16 18 19 20 21 23 24 27 30 31 32 34 38
401	35605655	35606240	586	0 1 2 3 10 13 15 22 23 24 26 30 33 36 37 39
402	35613603	35614208	606	0 1 2 3 4 5 7 9 10 11 13 14 16 17 18 19 20 21 23 24 25 26 27 28 29 31 33 34 35 37 38
403	35673946	35674591	646	0 1 2 3 4 5 6 7 8 9 10 11 12 13 14 15 16 17 18 19 20 21 22 23 24 25 26 27 28 29 30 31 32 33 34 35 36 37 38 39
404	35722752	35723372	621	0 1 2 3 4 5 6 7 8 9 10 11 12 13 14 15 16 17 18 19 20 21 22 23 24 25 26 27 28 29 30 31 32 33 34 35 36 37 38 39
405	35742678	35743238	561	1 2 3 7 9 13 15 18 21 23 24 29 31 32 33 37 38
406	35744463	35745223	761	0 1 2 3 4 5 6 7 8 10 11 12 13 14 15 16 17 18 19 20 21 22 23 24 25 26 27 28 29 30 31 32 33 34 35 36 37 38 39
407	35745658	35746288	631	0 1 2 5 10 19 21 23 24 26 28 30 34 37 39
408	35750616	35757081	6466	0 1 2 3 4 5 6 7 8 10 11 12 13 14 15 16 17 18 19 20 21 22 23 24 25 26 27 28 29 30 31 32 33 34 35 36 37 38 39
409	35789773	35790402	630	0 1 3 4 11 13 16 17 19 21 24 26 29 30 31 32 33 35 37 38
410	35829732	35836123	6392	0 1 2 3 4 5 6 7 8 9 10 11 12 13 14 15 16 17 18 19 20 21 22 23 24 25 26 27 28 29 30 31 32 33 34 35 36 37 38 39
411	35844986	35846246	1261	0 1 2 3 4 5 6 7 8 9 10 11 12 13 14 15 16 17 18 19 20 21 22 23 24 25 26 27 28 29 30 31 32 33 34 35 36 37 38 39
412	35865440	35866028	589	0 1 2 3 4 5 6 7 8 9 10 11 12 13 14 15 16 17 18 19 20 21 22 23 24 25 26 27 28 29 30 31 32 33 34 35 36 37 38 39
413	35867118	35867648	531	0 1 2 3 4 5 6 7 8 9 10 11 12 13 14 15 16 17 18 19 20 21 22 23 24 25 26 27 28 29 30 31 32 33 34 35 36 37 38 39
414	35871400	35872010	611	0 1 2 3 4 5 6 7 8 9 10 11 12 13 14 15 16 17 18 19 20 21 22 23 24 25 26 27 28 29 30 31 32 33 34 35 36 37 38 39
415	35899126	35900096	971	1 2 3 4 5 7 8 17 18 19 21 23 24 26 30 31 33 34 35 36 39
416	35947985	35991520	43536	0 2 3 4 5 7 10 12 16 17 18 19 20 21 22 23 24 26 29 30 32 33 34 36 37 38
417	36022098	36022723	626	0 1 2 3 4 5 6 7 8 9 10 11 12 14 15 16 17 18 19 20 21 22 23 24 25 26 27 28 29 30 31 32 33 34 35 36 37 38 39
418	36080491	36081061	571	6 7 11 15 17 18 21 29 32 33 38 39
419	36401313	36401993	681	0 1 2 3 4 5 6 7 8 9 10 11 12 13 14 15 16 17 18 19 20 21 22 23 24 25 26 27 28 29 30 31 32 33 34 35 36 37 38 39
420	36462463	36463043	581	0 1 2 3 4 5 6 7 8 9 10 11 12 13 14 15 16 17 18 19 20 21 22 23 24 25 26 27 28 29 30 31 32 33 34 35 36 37 38 39
421	36464333	36464938	606	0 1 2 3 4 5 6 7 8 9 10 11 12 13 14 15 16 17 18 19 20 21 22 23 24 25 26 27 28 29 30 31 32 33 34 35 36 37 38 39
422	36502548	36503148	601	0 1 2 3 4 5 6 7 8 9 10 11 12 13 14 15 16 17 18 19 20 21 22 23 24 25 26 27 28 29 30 31 32 33 34 35 36 37 38 39
423	36689485	36694203	4719	1 2 3 4 5 6 7 8 9 11 12 13 14 15 16 17 18 19 20 21 22 23 24 25 26 27 28 29 30 31 32 33 34 35 36 37 38 39
424	36716962	36717572	611	0 1 2 3 4 5 6 7 8 9 10 11 12 13 14 15 16 17 18 19 20 21 22 23 24 25 26 27 28 29 30 31 32 33 34 35 36 37 38 39
425	36748245	36751197	2953	1 2 4 6 7 8 9 11 13 14 15 16 18 19 20 21 23 24 25 26 28 29 30 31 33 34 35 36 37 38 39
426	36751197	36751777	581	1 2 4 6 7 8 9 10 11 13 14 15 16 18 19 20 21 23 24 25 26 28 29 30 31 33 34 35 36 37 38 39
427	36788966	36789846	881	0 2 3 7 8 11 13 16 18 21 23 26 28 29 31 32 33 34 38
428	36803275	36803865	591	0 1 2 4 5 6 7 8 9 10 12 13 14 15 16 17 19 20 21 22 23 26 29 30 33
429	36822934	36823529	596	0 1 2 3 4 5 6 7 8 9 10 11 12 13 14 15 16 17 18 19 20 21 22 23 24 25 26 27 28 29 30 31 32 33 34 35 36 37 38 39
430	36833266	36834271	1006	24 39
431	36839900	36844047	4148	0 1 2 3 4 5 6 7 8 9 10 11 12 13 14 15 16 17 18 19 20 21 22 23 24 25 26 27 28 29 30 31 32 33 34 35 36 37 38 39
432	36871360	36871960	601	1 2 3 7 9 11 12 13 14 16 17 18 19 21 22 24 25 29 30 32 33 34 36 37 39
433	36900180	36901146	967	0 1 2 3 4 5 6 7 8 9 10 11 12 13 14 15 16 17 18 19 20 21 22 23 24 25 26 27 28 29 30 31 32 33 34 35 36 37 38 39
434	36964671	36965275	605	0 2 3 6 7 9 10 11 14 20 22 23 26 30 34 35 36 37 39
435	37081941	37082931	991	0 5 10 13 15 16 17 18 29 31 37
436	37121082	37121739	658	1 3 4 12 13 15 17 20 21 22 28 31 32 39
437	37295512	37296163	652	0 3 7 8 11 13 14 15 17 18 19 21 23 25 28 29 30 31 35 36 38 39
438	37442648	37443263	616	2 4 8 9 11 12 13 14 21 22 24 25 26 27 31 32 33 34 35 36 39
439	37493977	37494594	618	0 2 3 4 5 6 7 8 9 10 11 12 13 14 15 16 17 18 19 20 21 22 23 24 25 26 27 28 29 30 31 32 33 34 35 36 37 38 39
440	37540457	37541067	611	0 1 2 3 4 5 6 7 8 9 10 11 12 13 14 15 16 17 18 19 20 21 22 23 24 25 26 27 28 29 30 31 32 33 34 35 36 37 38 39
441	37565102	37565707	606	0 1 2 3 4 5 6 7 8 9 10 11 12 13 14 15 16 17 18 19 20 21 22 23 24 25 26 27 28 29 30 31 32 33 34 35 36 37 38 39
442	37567705	37568846	1142	1 3 4 5 6 7 10 12 14 16 17 18 23 24 25 26 27 29 30 31 36 37 38 39
443	37592764	37593642	879	0 1 2 3 4 5 6 7 8 9 10 11 12 13 14 15 16 17 18 19 20 21 22 23 24 25 26 27 28 29 30 31 32 33 34 35 36 37 38 39
444	37654644	37655514	871	1 11 15 29 32 38
445	37669669	37670259	591	0 1 2 3 4 5 6 7 8 9 10 11 12 13 14 15 16 17 18 19 20 21 22 23 24 25 26 27 28 29 30 31 32 33 34 35 36 37 38 39
446	37707382	37707952	571	2 9 13 17 18 19 24 26 27 28 32 38
447	37710566	37711181	616	1 2 6 7 8 9 13 14 17 20 21 22 23 24 26 27 28 34 35 36 37 39
448	37796502	37866533	70032	16 17 21 24 26 27 29 30 31 32 33 34 35
449	37875815	37876415	601	0 1 2 3 4 5 7 8 9 11 13 14 16 17 18 19 20 21 22 23 24 25 26 27 28 29 30 31 32 33 35 36 37 38 39
450	37908251	37908811	561	0 1 2 3 4 5 6 7 8 9 10 11 12 13 14 15 16 17 18 19 21 24 26 27 29 30 31 32 33 34 37 38 39
451	37913760	37914420	661	0 3 6 7 8 11 13 17 23 31 32 35 37
452	37966997	37967627	631	11
453	38107035	38107817	783	0 2 3 4 5 7 8 9 10 11 18 19 21 22 23 24 25 27 28 29 30 31 32 35 37 38
454	38189407	38190062	656	0 1 5 7 8 9 13 15 16 17 20 21 22 23 24 25 26 27 28 29 30 31 32 33 34 35 36 37 38 39
455	38298333	38299870	1538	0 1 2 3 4 5 6 7 8 9 10 11 12 13 14 15 16 17 18 19 20 21 22 23 24 25 26 27 28 29 30 31 32 33 34 35 36 37 38 39
456	38323995	38324560	566	0 1 2 4 5 7 8 9 10 12 13 14 15 16 17 18 19 21 23 24 25 26 28 29 31 33 34 35 37 38 39
457	38507772	38508499	728	0 1 2 3 4 5 6 7 8 9 10 11 12 13 14 15 16 17 20 21 22 24 26 27 28 29 33 34 35 37 38
458	38654180	38654773	594	0 2 5 7 8 9 11 13 18 20 21 22 26 27 28 32 33 34 35 37
459	38794602	38795479	878	1 3 4 5 13 14 19 23 26 28 32 33 36 37 39
460	38961515	38962112	598	6 9 12 14 16 19 20 21 22 23 26 28 29 30 32 33 35 37 38 39
461	39407941	39408554	614	0 3 4 9 10 11 12 13 15 17 18 21 23 24 27 29 31 33 34 35 36 37 38 39
462	39751278	39751905	628	1 3 6 7 8 9 11 12 13 16 18 21 22 23 26 28 31 32 37 38
463	39794709	39795349	641	4 7 8 11 14 19 20 21 22 23 24 25 26 27 28 29 30 31 32 33 34 35 36 37 38 39
464	40042946	40043531	586	0 1 2 3 4 5 6 7 8 9 10 11 12 13 14 15 16 17 18 19 20 21 22 23 24 25 26 27 28 29 30 31 32 33 34 35 36 37 38 39
465	40222063	40222718	656	0 5 6 7 9 10 15 17 19 20 22 24 25 26 27 28 29 30 31 32 33 34 35 36 37 38
466	40363187	40363833	647	0 1 2 3 4 5 6 7 8 9 10 11 12 13 14 15 16 17 18 19 20 21 22 23 24 25 26 27 28 29 30 31 32 33 34 35 36 37 38 39
467	40388003	40388688	686	0 1 2 3 4 5 6 9 10 11 15 17 19 20 25 29 30 31 33 34 35 36 37 39
468	40410528	40411133	606	0 1 2 3 4 5 6 7 8 9 10 11 12 13 14 15 16 17 18 19 20 21 22 23 24 25 26 27 28 29 30 31 32 33 34 35 36 37 38 39
469	40452166	40452751	586	1 2 3 4 5 6 7 8 9 10 11 12 13 14 15 16 17 18 19 20 21 22 23 24 25 26 27 28 29 30 31 32 33 34 35 36 37 38
470	40465206	40469810	4605	2 6 11 13 18 20 21 22 23 24 25 29 30 31 32 33 34 35 36 37 39
471	40469810	40470395	586	0 1 2 3 4 5 6 7 8 9 10 11 12 13 14 15 16 17 18 19 20 21 22 23 24 25 26 27 28 29 30 31 32 33 34 35 36 37 38 39
472	40583038	40583658	621	0 2 3 4 5 6 7 8 9 10 11 12 13 14 15 16 17 18 19 20 21 22 23 24 25 26 27 28 29 30 31 32 33 34 35 36 37 38 39
473	40803158	40803743	586	3 5 6 7 8 9 11 12 13 15 16 17 18 19 21 23 27 28 31 33 34 36
474	40970384	40972219	1836	19 24 29 33 34 36
475	40984242	40984902	661	0 1 2 3 4 5 7 8 9 10 12 13 14 15 17 19 20 21 26 28 30 34 36 38
476	41082638	41083268	631	0 1 2 3 4 5 6 7 8 9 10 11 12 13 14 15 16 17 18 19 21 22 24 25 26 27 28 29 30 31 32 33 35 36 37 39
477	41083268	41105194	21927	1 2 3 5 6 7 8 10 13 15 16 17 18 19 20 21 22 24 26 27 28 29 30 31 32 33 34 35 36 37 39
478	41117596	41118222	627	0 3 5 9 10 16 19 30 33 36
479	41280205	41280845	641	0 1 8 9 10 12 15 16 19 24 27 29 31 33 34 35 36 37 39
480	41316555	41317788	1234	1 5 7 8 9 10 12 13 15 17 19 23 25 27 29 31 32 34 38 39
481	41425912	41426535	624	0 1 2 3 4 6 10 13 17 18 19 20 21 24 25 28 29 31 33 35 36 37 38 39
482	41470710	41471270	561	0 1 2 3 4 5 6 7 8 9 10 11 12 13 14 15 16 17 18 19 20 21 22 23 24 25 26 28 29 30 31 32 33 34 35 36 37 38 39
483	41486489	41486999	511	0 1 2 3 4 5 6 7 8 9 10 11 12 13 14 15 16 17 18 19 20 21 22 23 24 25 26 27 28 29 30 31 32 33 34 35 36 37 38 39
484	41561733	41562339	607	0 1 2 3 4 5 7 8 10 11 14 15 16 17 18 19 20 21 25 26 27 28 29 31 34 35 36 37 38 39
485	41745908	41746773	866	0 1 2 3 4 5 6 7 8 9 10 11 12 13 14 15 16 17 18 19 20 21 22 23 24 25 26 27 28 29 30 31 32 33 34 35 36 37 38 39
486	41816788	41818922	2135	0 1 2 3 4 5 6 7 8 9 10 11 12 13 14 15 16 17 18 19 20 21 22 23 24 25 26 27 28 29 30 31 32 33 34 35 36 37 38 39
487	42063564	42064569	1006	1 4 15 16 17 20 21 22 23 25 26 28 29 30 31 34 35 36 38
488	42113104	42113872	769	0 1 2 3 4 5 6 7 8 9 10 11 12 13 14 15 16 17 18 19 20 21 22 23 24 25 26 27 28 29 30 31 32 33 34 35 36 37 38 39
489	42122444	42123064	621	0 1 2 3 4 5 6 7 8 9 10 11 12 13 14 15 16 17 18 19 20 21 22 23 24 25 26 27 28 29 30 31 32 33 34 35 36 37 38 39
490	42134830	42135435	606	1
491	42141118	42142968	1851	1 4 6 8 11 13 16 17 18 19 20 21 24 25 26 28 30 31 32 35 38
492	42153865	42154680	816	1 3 4 7 11 12 13 16 18 19 20 21 22 23 24 25 26 27 28 29 32 33 34 35 36 37 38 39
493	42299172	42299791	620	0 1 2 3 4 5 7 8 10 16 17 23 25 29 31 33 35 37 39
494	42299791	42301217	1427	0 4 8 9 12 13 16 18 21 22 25 26 27 28 29 30 32 33 34 37 38
495	42301217	42302002	786	3
496	42309548	42310153	606	2 3 4 5 6 7 8 9 11 12 13 14 15 16 17 18 19 20 21 23 24 25 26 27 28 29 30 31 32 33 34 35 36 37 38 39
497	42437252	42439067	1816	2 6 12 14 22 32 35 39
498	42493277	42494091	815	0 1 3 4 5 6 7 8 9 10 11 12 13 14 16 17 18 19 20 21 22 23 26 28 29 30 31 32 33 34 35 36 37 38 39
499	42508350	42509318	969	3
500	42741098	42741809	712	0 1 3 4 5 7 8 11 12 13 14 16 17 25 28 31 35 36 37
501	42798309	42799502	1194	0 1 4 5 6 7 9 10 15 17 18 19 23 24 25 27 29 30 31 33 35 36 37 38 39
502	42999404	43000039	636	0 2 3 7 8 11 12 17 18 23 26 29 30 35 36 37 38 39
503	43014401	43015371	971	0 1 2 3 4 5 6 7 8 9 10 11 12 13 14 15 16 17 18 19 20 21 22 23 24 25 26 27 28 29 30 31 32 33 34 35 36 37 38 39
504	43022640	43023205	566	0 1 2 3 4 5 6 7 8 9 10 11 12 13 14 15 16 17 18 19 20 21 22 23 24 25 26 27 28 29 30 31 32 33 34 35 36 37 38 39
505	43100450	43101045	596	0 1 2 3 4 5 6 7 8 9 10 11 12 13 14 15 16 17 18 19 20 21 22 23 24 25 26 27 28 29 30 31 32 33 34 35 36 37 38 39
506	43131688	43132278	591	0 2 4 5 6 7 8 11 13 14 15 17 20 21 22 23 24 25 26 27 28 29 30 31 32 33 34 35 36 37 38 39
507	43136493	43137073	581	0 2 4 5 6 7 8 9 10 11 12 13 14 15 16 17 18 19 20 21 23 24 25 26 27 28 29 30 31 33 34 35 36 37 38 39
508	43211347	43211952	606	0 1 3 4 5 6 7 8 9 10 11 12 15 16 17 18 19 20 21 22 23 24 26 27 28 30 32 33 34 36 38 39
509	43368611	43369481	871	0 1 3 4 5 6 7 8 11 13 15 16 17 18 19 20 21 22 23 24 27 30 31 33 34 36 37 38
510	43369481	43387415	17935	1
511	43387415	43388020	606	1
512	43923372	43952695	29324	1 4 5 6 7 8 9 10 12 13 15 17 18 19 20 21 23 24 25 27 28 29 31 33 34 35 36 37 38 39
513	44042125	44043124	1000	1 2 3 4 6 8 11 14 15 16 17 18 27 29 33 35 36 37 39
514	44084749	44085324	576	0 1 2 3 5 7 9 10 11 15 16 18 19 20 22 23 24 30 31 32 33 35 36 37
515	44200433	44201085	653	0 2 3 4 5 6 7 8 9 10 11 12 13 14 15 16 17 18 19 20 21 22 23 24 25 26 27 28 29 30 31 32 33 34 35 36 37 38 39
516	44253579	44254590	1012	0 1 3 4 5 8 11 13 14 15 17 18 20 21 22 24 26 27 29 31 32 38
517	44257190	44258351	1162	0 1 2 3 4 5 7 8 10 11 12 13 14 15 16 17 18 19 20 21 23 25 26 27 28 29 30 32 33 34 35 36 39
518	44262619	44263551	933	0 1 3 4 5 6 9 10 14 16 19 21 23 24 25 26 28 30 32 34 36
519	44805091	44805736	646	0 1 2 3 4 5 6 7 8 9 10 11 12 13 14 15 16 17 18 19 20 21 22 23 24 25 26 27 28 29 30 31 32 34 35 36 37 38 39
520	44957950	44958550	601	3 9 19 21 22 23 25 26 27 28 29 30 31 32 33 34 36 37 38 39
521	45072711	45073424	714	0 2 3 6 7 9 10 15 16 19 23 25 26 27 30 32 33 34 35 36 38
522	45240912	45241797	886	0 1 2 3 4 5 10 12 13 17 19 20 22 23 24 29 30 33 35
523	45246568	45247173	606	0 1 2 3 4 5 6 7 8 9 10 11 12 13 14 15 16 17 18 19 20 21 22 23 24 25 26 27 28 29 30 31 32 33 34 35 36 37 38 39
524	45281272	45281872	601	0 1 2 3 4 5 6 7 8 9 10 11 12 13 14 15 16 17 18 19 20 21 22 23 24 25 26 27 28 29 30 31 32 33 34 35 36 37 38 39
525	45444036	45444671	636	1 2 3 6 7 8 9 10 11 13 14 15 17 18 19 20 21 24 25 27 29 32 33 34 35 37 38 39
526	45597730	45598305	576	1 6 12 13 18 23 30 31 34 35
527	45627013	45627628	616	0 1 2 3 4 5 6 7 8 9 10 11 12 13 14 15 16 17 19 20 21 22 23 24 25 26 27 28 29 30 31 32 33 34 36 37 38 39
528	45961060	45961947	888	0 1 2 3 4 5 6 7 8 9 10 11 12 13 14 15 16 17 18 19 20 21 22 23 24 25 26 27 28 29 30 31 32 33 34 35 36 37 38 39
529	45996502	45997352	851	0 1 2 3 4 5 6 7 8 9 10 11 12 13 14 15 16 17 18 19 20 21 22 23 24 25 26 27 28 29 30 31 32 33 34 35 36 37 38 39
530	46001718	46002308	591	0 2 3 9 11 14 16 18 20 21 23 25 26 28 30 31 32 33 34 37 38 39
531	46174091	46174761	671	0 1 2 3 4 5 6 7 8 9 10 11 12 13 14 15 16 17 18 19 20 21 22 23 24 25 26 27 28 29 30 31 32 33 34 35 36 37 38 39
532	46211730	46212360	631	0 1 2 3 4 5 6 7 8 9 10 11 13 14 15 16 17 18 19 20 21 22 23 24 25 26 27 28 29 30 31 32 33 35 36 37 38 39
533	46300223	46305192	4970	0 5 7 10 11 13 15 20 22 23 26 27 31 32 34 37
534	46326723	46328608	1886	0 2 3 4 5 7 10 11 14 15 16 18 19 20 21 22 23 24 25 26 28 30 31 32 33 34 35 36 37 38 39
535	46425441	46426139	699	3 4 5 10 11 13 14 15 17 18 19 20 22 24 26 27 28 30 33 35 36 38
536	46511925	46512540	616	0 1 2 3 4 5 6 7 8 9 10 11 12 13 14 15 16 17 18 19 20 21 22 23 24 25 26 27 28 29 30 31 32 33 34 35 36 37 38 39
537	46513550	46514140	591	0 1 2 3 4 5 6 7 8 9 10 11 13 14 15 16 17 18 20 23 28 30 31 32 33 34 36 38 39
538	46551152	46551912	761	0 1 2 3 4 5 6 7 8 9 10 11 12 13 14 15 16 17 18 19 20 21 22 23 24 25 26 27 28 29 30 31 32 33 34 35 36 37 38 39
539	46559630	46560295	666	0 1 2 3 4 5 6 7 8 9 10 11 12 13 14 15 16 17 18 19 20 21 22 23 24 25 26 27 28 29 30 31 32 33 34 35 36 37 38 39
540	46562717	46563278	562	0 1 2 5 7 8 10 12 13 14 15 16 17 19 20 21 25 28 29 31 33 34 35 36 37
541	46574487	46575077	591	0 1 2 3 4 5 6 7 8 9 10 11 12 13 14 15 16 17 18 19 20 21 22 23 24 25 26 27 28 29 30 31 32 33 34 35 36 37 38 39
542	46587852	46588417	566	0 1 2 3 4 5 6 7 8 9 10 11 12 13 14 15 16 17 18 19 20 21 22 23 24 25 26 27 28 29 30 31 32 33 34 35 36 37 38 39
543	46595961	46596496	536	0 1 2 3 4 5 6 7 8 9 10 11 12 13 14 15 16 17 18 19 20 21 22 23 24 25 26 27 28 29 30 31 32 33 34 35 36 37 38 39
544	46820375	46833287	12913	0 1 2 3 4 5 6 7 10 12 13 14 15 17 18 19 22 23 24 25 26 27 28 29 30 32 33 35 36 39
545	46898530	46899150	621	0 1 2 3 4 5 6 7 8 9 10 11 12 13 14 15 16 17 18 19 20 21 22 23 24 25 26 27 28 29 30 31 32 33 34 35 36 37 38 39
546	46918357	46920419	2063	0 1 2 3 4 5 6 7 8 9 10 11 12 13 14 15 16 17 18 19 20 21 22 23 24 25 26 27 28 29 30 31 32 33 34 35 36 37 38 39
547	47023858	47024473	616	0 1 2 3 4 5 6 7 8 9 10 11 12 13 14 15 16 17 18 19 20 21 22 23 24 25 26 27 28 29 30 31 32 33 34 35 36 37 38 39
548	47263087	47333976	70890	0 1 2 4 5 6 7 9 10 11 12 14 15 17 19 20 22 28 30 36 37
549	47335956	47337081	1126	0 1 4 10 21 25 33 34 35 36 37 38
550	47337081	47339736	2656	0 1 2 3 4 8 10 11 12 13 14 18 20 21 22 23 24 25 26 27 28 30 31 32 33 34 35 36 37 38 39
551	47364288	47364858	571	5 10 18 20 21 28 31 34 35 36 37 39
552	47365673	47368632	2960	0 1 3 4 8 9 13 15 17 18 19 20 21 23 24 27 28 29 32 34 35 38 39
553	47385182	47385747	566	1 2 3 4 7 8 9 10 11 12 13 14 15 16 18 19 20 21 22 23 24 25 26 27 28 29 30 31 32 33 34 35 36 37 38 39
554	47471541	47474379	2839	0 1 2 3 4 5 6 7 8 10 11 12 13 14 15 16 17 18 19 20 21 22 23 24 25 26 27 28 29 30 31 32 33 34 35 36 37 38 39
555	47659391	47673782	14392	0 1 4 5 8 9 10 13 15 17 18 19 20 23 24 27 28 29 30 31 33 34 35 38
556	47911381	47912634	1254	0 2 4 10 11 13 14 19 22 23 24 25 26 27 29 30 31 33 35 36 37 39
557	48071745	48072355	611	0 1 2 3 4 5 7 8 9 11 12 13 14 15 16 18 19 20 21 22 23 24 25 26 27 28 30 31 32 33 34 35 36 37 38 39
558	48471502	48472162	661	2 6 8 10 15 16 24 25 29 31 36 37 38
559	48540419	48541984	1566	1 3 7 8 9 10 12 13 14 15 16 21 23 24 26 27 29 31 32 37 38 39
560	48541984	48542583	600	0 1 3 4 5 7 8 9 10 11 12 13 14 15 16 17 18 20 21 23 25 26 27 28 29 30 31 32 33 34 35 37 38 39
561	48655553	48657282	1730	0 3 4 5 6 7 10 11 13 15 16 18 19 23 24 26 27 31 38 39
562	48937472	48938069	598	0 1 2 3 4 5 6 7 8 9 10 11 12 13 14 15 16 17 18 19 20 21 22 23 24 25 26 27 28 29 30 31 32 33 34 35 36 37 38 39
563	48956327	48956932	606	0 1 4 5 7 8 12 16 17 18 20 21 22 23 25 26 27 28 29 33 34 35 37 38 39
564	49081789	49082419	631	1 3 6 7 8 10 13 16 17 21 23 31 33 36
565	49370984	49398686	27703	0 1 2 3 4 6 7 8 11 13 15 18 19 22 24 25 26 30 32 33 35 37 39
566	49547999	49548534	536	0 1 2 3 4 5 6 7 8 9 10 11 12 13 14 15 16 17 18 19 20 21 22 23 24 25 26 27 28 29 30 31 32 33 34 35 36 37 38 39
567	49589380	49590318	939	3
568	49605484	49606059	576	0 3 4 5 6 9 10 12 14 15 16 19 21 23 29 30 33 35 38 39
569	49615840	49616645	806	33
570	49616645	49630241	13597	0 1 2 3 4 5 6 7 8 9 10 11 12 13 14 15 16 17 18 19 20 21 22 23 24 25 26 27 28 29 30 31 32 33 34 35 36 37 38 39
571	49672481	49676652	4172	0 1 2 4 5 6 9 10 11 12 13 15 16 17 18 19 20 21 23 24 26 27 28 29 30 31 33 34 35 38
572	49676652	49677222	571	0 1 2 5 6 7 10 14 15 17 18 19 20 21 22 25 28 29 33 35 36 37 38 39
573	49751985	49752565	581	1 3 4 6 9 11 15 16 17 18 19 23 24 26 29 31 34
574	49933480	49934384	905	0 1 2 3 4 5 6 7 8 9 10 11 12 13 14 15 16 17 18 19 20 21 22 23 24 25 26 27 28 29 30 31 32 33 34 35 36 37 38 39
575	49946719	49947364	646	12
576	49962924	49963644	721	1
577	49974134	49974709	576	4 5 9 10 12 15 17 18 19 21 25 26 29 35 36
578	50050387	50051032	646	0 1 3 4 5 7 8 9 11 12 13 17 18 19 20 21 23 24 31 32 33 34 35
579	50059554	50060391	838	2 10 16 18 20 21 23 25 26 28 29 32 33 34 35 36 39
580	50110450	50111100	651	0 1 3 5 6 7 10 11 16 22 23 25 26 27 32 34 35 37 39
581	50111870	50112474	605	1
582	50234660	50235343	684	12 13 19 26 30 32 34 35
583	50291958	50292598	641	3
584	50346409	50348066	1658	0 2 4 5 7 8 9 10 11 13 14 15 16 17 18 19 20 22 24 25 27 28 29 30 31 33 34 35 36 37 38 39
585	50512487	50513084	598	9 11 14 19 22 25 26 31 35 36 37
586	50547256	50548136	881	0 1 2 3 4 5 6 7 8 9 10 11 12 13 14 15 16 17 18 20 21 22 23 24 25 26 28 29 30 31 32 33 34 35 36 37 38 39
587	50571120	50571725	606	0 1 2 3 4 5 6 7 8 9 10 11 12 13 14 15 16 17 18 19 20 21 22 23 24 25 26 27 28 29 30 31 32 33 34 35 36 37 38 39
588	50659283	50659848	566	0 3 8 10 11 16 19 20 21 22 27 28 29 32 35 38
589	50694243	50695098	856	4 8 9 11 12 16 17 18 19 20 21 22 28 29 32 34 38
590	50837609	50838254	646	0 1 2 3 4 5 6 7 9 10 12 13 15 17 19 20 22 23 25 28 29 30 33 34 36 39
591	51212115	51212740	626	0 1 2 4 5 7 8 9 10 11 12 13 14 15 16 17 18 19 20 21 22 23 25 26 27 28 29 30 31 32 33 34 35 37 39
592	51227167	51228032	866	3 4 7 8 11 12 13 15 17 18 19 21 23 27 29 30 31 32 33 34 35 37 39
593	51268482	51270204	1723	0 4 5 6 8 9 12 13 14 15 17 18 21 22 23 27 28 29 34 35 37
594	51378276	51378856	581	0 1 2 3 4 5 6 7 8 9 10 11 12 13 14 15 16 17 18 19 20 21 22 23 24 25 26 27 28 29 30 31 32 33 34 35 36 37 38 39
595	51378856	51379848	993	0 1 2 3 4 5 6 7 8 9 10 11 12 13 14 15 16 17 18 19 20 21 22 23 24 25 26 27 28 29 30 31 32 33 34 35 36 37 38 39
596	51385912	51386502	591	0 1 2 3 4 5 6 7 8 9 10 11 12 13 14 15 16 17 18 19 20 21 22 23 24 25 26 27 28 29 30 31 32 33 34 35 36 37 38 39
597	51416022	51416612	591	0 1 2 3 4 5 6 7 8 9 10 11 12 13 14 15 16 17 18 19 20 21 22 23 24 25 26 27 28 29 30 31 32 33 34 35 36 37 38 39
598	51447672	51448287	616	0 1 2 3 5 7 8 9 11 12 13 14 15 16 17 20 21 22 23 24 25 26 27 28 30 31 32 33 34 35 36 37 38 39
599	51742099	51742729	631	1 4 5 6 7 12 13 15 16 17 18 19 20 21 22 23 24 25 26 28 30 32 33 34 35 36 37
600	51748925	51749808	884	1 2 4 5 6 7 8 10 11 12 14 15 16 17 18 19 20 21 22 23 24 27 28 29 30 31 32 33 34 35 36 37 39
601	51885287	51885892	606	1 4 7 9 10 12 13 15 16 19 21 23 24 27 30 32 34 35 36 39
602	51930545	51931170	626	0 1 2 3 4 5 6 7 8 9 10 11 12 13 14 15 16 17 18 19 20 21 22 23 25 26 27 28 29 30 31 32 33 34 35 36 37 38 39
603	52086645	52088985	2341	1 2 3 4 6 8 11 14 16 17 21 22 23 24 30 32 35 39
604	52088985	52089570	586	0 1 3 4 5 9 10 12 13 14 15 16 17 18 19 21 22 24 25 26 28 30 31 33 34 35 38 39
605	52103220	52109250	6031	0 4 5 6 7 8 9 10 12 15 17 18 19 27 28 29 33 38
606	52114319	52115010	692	0 2 3 4 5 6 7 8 9 11 12 13 14 15 16 17 19 20 21 22 23 24 25 26 27 28 29 30 31 32 33 34 35 36 37 38 39
607	52115010	52115884	875	0 1 2 5 6 7 9 11 12 13 17 18 19 20 21 22 23 24 26 28 29 32 34 36 37
608	52137701	52140592	2892	1 2 13 17 28 29 37 38
609	52151205	52151775	571	0 1 2 3 4 5 6 8 10 11 12 13 14 16 17 18 19 20 21 23 24 25 28 29 31 32 33 34 35 36 37 38 39
610	52161226	52161881	656	0 1 2 3 4 5 6 7 8 10 11 13 15 16 17 19 20 22 23 24 25 26 27 28 29 30 31 32 34 35 36 38 39
611	52344317	52344878	562	1 4 11 17 31 39
612	52377546	52378196	651	0 1 3 4 6 7 8 11 12 14 15 16 17 18 19 20 21 22 23 24 25 26 29 33 35 37 38
613	52394371	52394931	561	0 1 3 6 7 8 10 13 15 16 17 18 19 23 27 29 30 33 36 39
614	52457249	52458349	1101	0 1 2 3 4 5 6 7 8 9 10 11 12 13 14 15 16 17 18 19 20 21 22 23 24 25 26 27 28 29 30 31 32 33 34 35 36 37 38 39
615	52469949	52470595	647	0 1 2 3 4 5 6 8 9 10 11 12 13 14 15 16 17 18 19 20 21 22 23 24 25 26 27 28 29 30 31 32 33 34 35 36 37 38 39
616	52531821	52532476	656	11
617	52689751	52690436	686	6 8 9 11 15 18 21 29 37 39
618	52725867	52739750	13884	3 5 6 11 15 18 23 24 26 30 32 34 37 38 39
619	52768407	52769201	795	1 11 13 21 22 23 25 28 30 31 32 33 34 35 37 39
620	53094924	53095841	918	3
621	53100974	53107207	6234	0 1 2 3 4 5 6 7 8 9 10 11 12 13 14 15 16 17 18 19 20 21 22 23 24 25 26 27 28 29 30 31 32 33 34 35 36 37 38 39
622	53524560	53528205	3646	0 1 2 3 4 5 6 7 8 9 10 12 14 15 17 18 19 20 21 23 24 25 26 27 28 29 30 31 32 33 34 35 36 37 38 39
623	53538448	53540735	2288	0 1 2 3 4 5 6 7 8 9 10 11 12 13 14 15 16 17 18 19 20 21 22 23 24 25 26 27 28 29 30 31 32 33 34 35 36 37 38 39
624	53540735	53541340	606	0 1 2 3 4 5 6 7 8 9 10 11 12 13 14 15 16 17 18 19 20 21 22 23 24 25 26 27 28 29 30 31 32 33 34 35 36 37 38 39
625	53659844	53660464	621	0 1 2 3 4 5 6 7 8 9 10 11 12 13 14 15 16 17 18 19 20 21 22 23 24 25 26 27 28 29 30 31 32 33 34 35 36 37 38 39
626	53688141	53688701	561	0 1 2 3 4 5 6 7 8 9 10 11 12 13 14 15 16 17 18 19 20 21 22 23 24 25 26 27 28 29 30 31 32 33 34 35 36 37 38 39
627	53833696	53834576	881	1 2 4 8 9 13 14 15 16 17 18 19 20 21 23 24 26 27 29 30 31 33 34 35 36 37 38 39
628	53910418	53911599	1182	31
629	54252443	54256408	3966	0 1 2 3 6 7 8 11 12 13 16 18 22 23 24 25 29 31 32 33 34 37 38 39
630	54260904	54261749	846	0 1 2 3 4 5 6 7 8 9 10 11 12 13 14 15 16 17 18 19 20 21 22 23 24 25 26 27 28 29 30 31 32 33 34 35 36 37 38 39
631	54285445	54286000	556	0 1 2 3 4 5 6 7 8 9 10 11 12 13 14 15 16 17 18 19 20 21 22 23 24 25 26 27 28 29 30 31 32 33 34 35 36 37 38 39
632	54416316	54416891	576	0 1 2 3 4 5 6 7 8 9 10 11 12 13 14 15 16 17 18 19 20 21 22 23 24 25 26 27 28 29 30 31 32 33 34 35 36 37 38 39
633	54734418	54735028	611	0 3 4 7 8 9 11 12 14 16 18 19 21 22 23 24 25 27 28 29 30 31 32 33 36 37 38
634	54742147	54746628	4482	1 2 3 4 6 7 8 11 12 13 14 15 16 18 20 21 22 23 24 25 26 27 28 31 32 33 34 35 36 37 38 39
635	54925697	54926322	626	0 1 2 3 4 5 6 7 8 9 10 11 12 13 14 15 16 17 18 19 20 21 22 23 24 25 26 27 28 29 30 31 32 33 34 35 36 37 38 39
636	54987409	54988314	906	2 3 4 6 8 11 12 14 15 16 17 19 20 22 23 25 28 30 34 38
637	55080581	55081151	571	0 1 2 3 4 5 6 7 8 9 10 11 12 13 14 15 16 17 18 19 20 21 22 23 24 25 26 27 28 29 30 31 32 33 34 35 36 37 38 39
638	55154289	55190618	36330	32
639	55227872	55228749	878	0 1 2 3 4 5 6 7 8 9 10 11 12 13 14 15 16 17 18 19 20 21 22 23 24 25 26 27 28 29 30 31 32 33 34 35 36 37 38 39
640	55353102	55354085	984	1 6 13 21 23 24 29 32 35 37
641	55370243	55370872	630	3 4 6 7 8 9 10 12 13 15 17 18 21 24 25 29 34 35 36 39
642	55416837	55417404	568	0 2 3 5 6 8 9 10 11 14 15 16 18 20 22 23 25 26 30 31 32 34 36 39
643	55421142	55422545	1404	12
644	55469554	55470184	631	3 10 14 22 25 26 30 32 36 39
645	55590041	55591796	1756	1 3 6 7 11 13 15 18 23 24 27 35 38
646	55967037	55967657	621	0 1 2 3 4 5 9 11 13 17 18 19 22 24 26 27 28 30 31 35 38 39
647	56555959	56556604	646	5 7 8 9 13 14 15 17 18 19 20 22 23 24 26 27 28 29 31 33 34 35 37 38
648	56556604	56598768	42165	1 5 7 8 13 17 19 21 25 26 29 31 32 34 36 37 39
649	56598768	56599383	616	0 1 2 3 4 5 6 7 8 9 10 11 12 13 14 15 16 17 18 19 20 21 22 23 24 25 26 27 28 29 30 31 32 33 34 35 36 37 38 39
650	56618252	56618832	581	0 2 3 4 5 6 8 11 12 13 14 15 16 18 20 21 23 24 25 26 27 28 30 31 32 33 34 35 36 37 38 39
651	56657319	56658189	871	0 1 2 3 4 5 6 7 8 9 10 11 12 13 14 15 16 17 18 19 20 21 22 23 24 25 26 27 28 29 30 31 32 33 34 35 36 37 38 39
652	56677274	56687958	10685	0 1 2 3 4 5 6 7 8 9 10 11 12 13 14 15 16 17 18 19 20 21 22 23 24 25 26 27 28 29 30 31 32 33 34 35 36 37 38 39
653	56717543	56718690	1148	0 1 2 3 4 5 6 7 8 9 10 11 12 13 14 15 16 17 18 19 20 21 22 23 24 25 26 27 28 29 30 31 32 33 34 35 36 37 38 39
654	56839613	56840172	560	0 1 2 3 4 5 6 7 8 10 11 12 13 14 15 16 17 18 19 20 21 22 23 25 26 27 28 30 32 34 35 36 37 39
655	56934160	56934742	583	0 2 3 5 9 10 11 19 22 23 29 30 32 34 39
656	56953289	56953917	629	0 1 2 3 4 5 6 7 8 11 12 13 14 15 17 18 19 20 21 23 27 28 29 30 33 35 36 37 38 39
657	56953917	56954660	744	2 5 6 7 9 10 11 12 13 14 16 18 21 22 25 26 27 31 32 33 34 38 39
658	57074503	57081288	6786	0 1 2 3 4 5 6 7 8 9 10 11 12 13 14 15 16 17 18 19 20 21 22 23 24 25 26 27 28 29 30 31 32 33 34 35 36 37 38 39
659	57111994	57112599	606	5 15 19 21 22 23 29 30 32 37
660	57511026	57512222	1197	28
661	57523033	57523943	911	2 4 5 6 7 8 9 11 12 14 15 16 17 18 20 21 22 24 26 27 30 31 32 33 36 37
662	57554304	57554909	606	3
663	57674434	57675059	626	0 1 2 3 4 5 6 8 9 10 11 12 13 14 15 16 17 18 19 20 21 22 23 24 25 26 27 28 29 30 31 32 33 34 35 36 37 38 39
664	57677249	57677844	596	3
665	57820639	57821354	716	1 6 11 13 17 18 20 21 23 24 25 31 32 34 35 36 37 38
666	57857927	57858562	636	0 2 3 5 6 8 13 14 15 18 21 22 23 24 26 27 28 30 31 32 33 34 36
667	57883653	57884278	626	0 2 3 4 8 9 11 12 16 18 20 21 23 26 29 31 32 33 34 37 38
668	57952998	57953604	607	1 5 9 10 18 20 22 26 31 33 36 37 38 39
669	58022066	58023076	1011	1
670	58129549	58130154	606	0 1 2 3 4 5 6 7 8 9 10 11 13 14 15 16 17 18 19 20 21 22 23 24 25 26 27 28 29 30 31 32 33 34 36 37 38 39
671	58405739	58412234	6496	0 1 3 4 5 6 10 11 13 16 18 20 21 28 31 32 34 35 38
672	58494742	58495332	591	13
673	58509571	58510203	633	0 1 2 3 4 5 6 7 8 10 11 12 13 14 15 17 18 19 20 21 23 24 25 26 27 28 29 30 31 33 34 35 36 37 38 39
674	58524843	58525473	631	0 1 2 3 4 7 8 9 11 12 15 16 17 18 20 21 22 24 25 28 29 31 33 37 38 39
675	58716982	58717577	596	0 1 3 4 7 8 10 11 15 16 18 19 20 21 22 24 25 28 29 30 32 33 35 37 38 39
676	58723429	58723996	568	0 1 2 3 6 7 10 13 16 17 19 21 23 25 27 28 29 30 31 32 33 34 35 37 38
677	58793685	58794336	652	0 1 2 3 4 5 6 7 9 10 17 18 19 20 21 22 23 24 25 26 28 29 30 31 33 35 36 37
678	59037351	59037966	616	0 1 2 3 4 5 6 7 8 9 10 12 13 14 15 16 17 18 19 20 21 22 23 24 25 26 27 28 29 30 31 32 33 34 35 36 37 38 39
679	59116962	59117865	904	0 3 4 5 6 8 14 21 22 24 26 27 28 29 32
680	59140999	59141604	606	0 1 2 4 6 7 8 10 11 12 13 14 15 16 18 20 21 22 24 25 26 27 28 30 31 32 34 35 36 37
681	59200144	59200739	596	1 3 11 15 20 21 22 23 25 26 27 28 29 30 31 32 33 34 35 36 37 38 39
682	59210528	59211181	654	14 19 21 23 26 34 36 37
683	59567359	59567934	576	0 1 5 6 7 8 9 12 13 17 18 19 20 23 24 28 29 30 31 33 35 36 39
684	59606959	59607524	566	0 1 2 3 4 5 6 7 8 9 10 11 12 13 14 15 16 17 18 19 20 21 22 23 24 25 26 27 28 29 30 31 32 33 34 35 36 37 38 39
685	59608594	59609469	876	1 3 5 6 7 9 10 11 15 17 20 22 25 26 27 28 30 32 33 34 35 36 37 38 39
686	59643486	59644106	621	1 2 3 4 5 7 8 9 10 11 12 13 14 15 16 17 19 20 21 22 23 24 25 26 27 28 29 30 31 32 34 36 37 38 39
687	59776897	59783849	6953	23
688	59783849	59789063	5215	0 1 2 3 4 5 6 7 8 9 10 11 12 13 14 15 16 17 18 19 20 21 22 23 24 25 26 27 28 29 30 31 32 33 34 35 36 37 38 39
689	59851762	59852367	606	0 1 2 3 4 5 6 7 8 9 10 11 12 13 14 15 16 17 18 19 20 21 22 23 24 25 26 27 28 29 30 31 32 33 34 35 36 37 38 39
690	59922181	59923141	961	23 29 32
691	60092477	60093088	612	1 3 13 17 18 21 23 29 34 35
692	60235035	60235618	584	23
693	60379942	60380587	646	1 3 5 6 7 8 11 12 17 18 19 20 21 22 23 24 25 26 27 28 29 30 31 32 33 34 35 36 37 38 39
694	60435272	60435872	601	0 1 2 3 4 5 6 7 8 9 10 11 12 13 14 15 16 17 18 19 20 21 22 23 24 25 26 27 28 29 30 31 32 33 34 35 36 37 38 39
695	60443464	60444353	890	14 22
696	60450780	60451485	706	0 1 2 3 4 5 6 7 8 9 10 11 12 13 14 15 16 17 18 19 20 21 22 23 24 25 26 27 28 29 30 31 32 33 34 35 36 37 38 39
697	60555489	60557029	1541	0 1 3 4 6 8 9 11 12 13 16 18 19 20 21 23 24 25 27 28 29 31 32 34 37 38
698	60630670	60631241	572	0 1 2 3 4 5 6 7 8 9 10 11 12 13 14 15 16 17 18 19 20 21 22 23 24 25 26 27 28 29 30 31 32 33 34 35 36 37 38 39
699	60631241	60640804	9564	0 2 3 5 6 7 8 9 10 11 12 13 14 15 22 23 25 26 27 28 30 31 32 33 35 36 37 39
700	61020695	61021309	615	0 1 3 4 6 8 11 15 16 18 19 20 21 23 24 26 28 29 31 33 34 35 36 38 39
701	61037804	61038459	656	1 7 8 13 14 18 19 20 21 22 23 24 25 26 27 28 29 30 31 32 33 34 35 36 37 38 39
702	61155012	61156183	1172	2 3 4 5 6 9 10 13 14 15 16 17 18 19 21 23 24 25 26 27 29 30 31 36 37 38 39
703	61157958	61158620	663	25 30
704	61240746	61242156	1411	1 3 4 6 9 11 12 14 16 18 19 20 22 24 25 30 31 36 37 38
705	61339492	61340589	1098	4 22 24 25 29 36 37 38
706	61357757	61358885	1129	0 3 6 7 8 9 11 13 15 20 25 26 27 29 36 38
707	61386327	61388573	2247	0 1 2 3 4 5 6 7 8 9 12 13 14 15 16 17 18 19 20 21 22 23 24 25 26 27 28 30 31 32 33 34 35 36 37 38 39
708	61537136	61538318	1183	1 6 8 9 11 12 16 17 21 22 23 24 28 30 32 34 35 36 37 39
709	61685363	61686043	681	0 1 2 3 4 6 7 8 10 11 12 13 14 15 16 17 18 20 21 22 23 24 25 26 27 28 30 31 32 33 35 36 37 39
710	61795816	61796974	1159	0 1 2 3 4 5 6 7 8 9 10 11 12 13 14 15 16 17 18 19 20 21 22 23 24 25 26 27 28 29 30 31 32 33 34 35 36 37 38 39
711	61887189	61888048	860	0 5 9 12 19 25 28 33 37 38
712	61888048	61888671	624	4 5 8 9 13 16 17 18 19 21 24 26 27 32 33 34 37 38
713	62041947	62042631	685	0 1 3 4 5 6 7 8 9 10 12 13 14 16 18 19 20 22 23 24 25 26 30 31 32 33 35 36 37 38 39
714	62051277	62052095	819	0 5 12
715	62129765	62130368	604	0 1 2 3 4 5 6 7 8 9 10 12 13 14 15 16 17 18 19 20 21 22 23 24 25 26 27 28 29 30 31 32 33 34 35 36 37 38 39
716	62215445	62216305	861	0 1 2 3 4 5 6 7 8 9 10 11 13 15 16 17 19 21 22 23 24 26 28 29 30 31 32 33 34 35 36 37 38 39
717	62225836	62226446	611	0 2 3 4 6 8 9 10 11 12 13 15 16 18 19 21 23 24 25 30 31 32 34 35 36 37 38
718	62341393	62342548	1156	0 1 4 6 12 15 17 18 19 20 24 31 33 35 38
719	62360183	62361036	854	2 3 4 5 7 8 10 11 12 14 15 16 17 18 19 20 21 22 23 24 25 26 27 28 29 30 31 32 34 37 38 39
720	62374441	62375006	566	0 2 3 5 6 7 8 9 10 11 14 15 16 19 20 21 22 23 25 26 28 29 30 33 34 35 36 37 38
721	62443615	62445099	1485	0 1 2 3 4 5 6 7 8 9 10 11 12 13 14 15 16 17 18 19 20 21 22 23 24 25 26 27 28 29 30 31 32 33 34 35 36 37 38 39
722	62613697	62614922	1226	0 1 6 7 8 10 12 13 15 16 17 20 23 24 26 28 29 30 32 36 37
723	62820591	62821186	596	0 1 2 4 5 6 7 8 9 10 12 13 14 15 16 18 20 21 22 23 24 26 27 30 33 34 35 36 37 38
724	62857184	62857966	783	0 1 3 4 5 7 10 11 13 19 20 22 23 25 26 27 29 35 38 39
725	62872206	62872858	653	27 33 35 38
726	62895913	62896528	616	0 1 2 3 4 5 6 7 8 9 10 11 12 13 14 15 16 17 18 19 20 21 22 23 24 25 26 27 28 29 30 31 32 33 34 35 36 37 38 39
727	62939967	62940619	653	0 1 2 3 4 9 13 20 25 27 29 32 33 36 37 39
728	62967237	62967887	651	1 3 4 5 6 8 9 12 14 15 16 17 18 19 20 22 23 24 25 28 30 31 35 37 38
729	63097967	63098812	846	0 2 4 5 6 7 8 13 15 17 18 19 20 21 23 25 26 29 33 34 38
730	63276613	63277218	606	0 1 2 3 5 7 9 11 13 14 15 16 19 20 21 22 23 24 25 26 28 30 31 32 33 34 35 36 37
731	63319812	63320502	691	4 5 9 10 13 14 15 17 19 20 22 23 24 25 29 30 31 33 37 39
732	63409293	63410165	873	0 1 2 3 4 5 6 7 8 9 10 11 12 13 14 15 16 17 18 19 20 21 22 23 24 25 26 27 28 29 30 31 32 33 34 35 36 37 38 39
733	63449494	63450094	601	4 6 8 9 13 15 17 18 20 22 23 27 28 29 30 33 36 38 39
734	63486666	63487296	631	3 12 32
735	63619914	63620692	779	0 1 4 5 7 9 11 13 16 18 19 20 21 22 23 24 25 27 29 31 32 34 37 38 39
736	63628778	63629488	711	4 6 17 25 27
737	63766952	63767993	1042	0 1 2 3 4 5 6 7 8 9 10 11 12 13 14 15 16 17 18 19 20 21 22 23 24 25 26 27 28 29 30 31 32 33 34 35 36 37 38 39
738	63828152	63828717	566	4 10 15 17 18 19 24 31 33 38
739	63849504	63850114	611	0 1 5 6 7 9 10 13 14 17 18 19 22 23 24 25 26 29 30 31 33 34 38 39
740	64152589	64158534	5946	1 4 5 6 7 8 10 11 12 13 15 17 18 19 20 21 22 23 24 26 27 28 29 30 31 33 34 35 36 38 39
741	64195720	64288349	92630	10 15 25 31 36
742	64288349	64362697	74349	0 2 5 6 7 8 9 10 12 14 15 17 19 20 22 24 26 27 29 30 33 34 35 36 38 39
743	64362697	64363259	563	0 1 2 3 4 5 6 7 8 9 10 11 12 13 14 15 16 17 18 19 20 21 22 23 24 25 26 27 28 29 30 31 32 33 34 35 36 37 38 39
744	64363259	64375293	12035	1 3 8 11 12 13 16 21 23 24 25 26 28 32 36 37
745	64400665	64401280	616	12 16 25 26 30 32 37
746	64403090	64403635	546	0 1 2 3 4 5 6 7 8 9 10 11 12 13 14 15 16 17 18 19 20 21 22 23 24 25 26 27 28 29 30 31 32 33 34 35 36 37 38 39
747	64439379	64440009	631	1 2 3 9 10 13 14 15 16 18 20 21 22 23 24 25 27 28 30 31 32 33 34 35 36 37 38 39
748	64521101	64521701	601	0 1 2 3 4 5 6 7 8 9 10 11 12 13 14 15 16 17 18 19 20 21 22 23 24 25 26 27 28 29 30 31 32 33 34 35 36 37 38 39
749	64553989	64554559	571	0 1 2 5 6 7 8 10 11 14 15 17 21 22 23 24 25 26 27 28 29 30 31 33 34 35 36 37 38 39
750	64567666	64568266	601	1 2 3 4 5 6 7 8 9 10 12 14 15 17 18 19 20 21 22 23 24 25 26 27 28 29 30 31 32 33 34 35 36 38 39
751	64573225	64573787	563	0 1 2 3 4 5 6 7 8 9 10 11 12 13 14 15 16 17 18 19 20 21 22 23 24 25 26 27 28 29 30 31 32 33 34 35 36 37 38 39
752	64730635	64731255	621	1 2 3 4 6 7 8 9 12 14 16 27 28 31 32 35 39
753	64934682	64935812	1131	0 1 2 3 4 5 6 7 8 9 10 11 12 13 14 15 16 17 18 19 20 21 22 23 24 25 26 27 28 29 30 31 32 33 34 35 36 37 38 39
754	64935812	64937328	1517	0 1 2 3 4 5 6 7 8 9 10 11 12 13 14 15 16 17 18 19 20 21 22 23 24 25 26 27 28 29 30 31 32 33 34 35 36 37 38 39
755	65056342	65056917	576	2 6 8 11 14 16 17 20 21 23 25 26 28 31 35 37 38
756	65067025	65068840	1816	0 1 2 3 4 5 6 7 8 9 10 11 12 13 14 15 16 19 20 21 22 23 24 25 26 27 28 29 30 31 32 33 34 35 36 37 39
757	65102282	65103542	1261	1 3 7 11 16 20 21 24 28 29 32 34 36 37
758	65108816	65110039	1224	2 4 6 7 10 12 13 15 17 21 22 23 25 26 27 28 29 32 33 35 36 37 39
759	65141287	65142193	907	0 3 4 5 7 8 10 11 12 14 18 20 21 24 25 26 27 29 30 34 36 37 38 39
760	65152224	65152829	606	0 1 2 3 4 5 6 7 8 9 10 11 13 14 15 16 17 19 20 21 22 23 24 25 26 27 28 29 30 31 32 33 34 35 36 37 38 39
761	65201126	65201966	841	1 2 4 5 6 14 25 29
762	65337529	65339524	1996	0 1 2 3 4 5 6 7 8 9 10 11 12 13 14 15 16 17 18 19 20 21 22 23 24 25 26 27 28 29 30 31 32 33 34 35 36 37 38 39
763	65352991	65353631	641	1 3 4 6 8 9 10 11 12 14 15 18 19 21 26 27 28 29 33 34 35 36 39
764	65551315	65551990	676	0 2 4 5 15 16 20 21 22 23 25 29 30 38 39
765	65725596	65726740	1145	0 1 2 3 4 5 6 7 8 9 10 11 13 14 15 16 17 18 20 21 22 23 24 25 27 28 29 30 31 33 34 35 36 37 38 39
766	65812806	65813711	906	1 5 8 9 10 11 12 13 14 16 17 18 20 21 22 24 25 26 27 29 30 31 33 34 35 37 38
767	65878280	65890288	12009	1 2 16 17 20 22 24 27 28 29 31 34 35 36 37 38
768	65936531	65939034	2504	0 1 2 3 4 5 6 7 8 9 11 12 13 14 15 16 17 18 19 20 21 22 23 24 25 26 27 28 29 30 31 32 33 34 35 36 37 38 39
769	66064797	66065397	601	0 6 11 12 20 21 22 23 24 25 26 27 28 29 31 32 33 34 35 36 37 38 39
770	66068762	66069427	666	0 11 20 21 24 25 26 29 31 39
771	66082327	66082887	561	0 1 2 3 4 5 6 7 8 9 10 13 14 15 16 17 18 19 20 21 22 23 24 25 27 28 29 30 32 33 34 35 37 38 39
772	66111825	66112620	796	1 2 4 5 7 8 9 10 13 15 17 18 19 23 33
773	66184207	66184847	641	7 9 10 22 24 25 27 32 33 34 35 38
774	66600538	66601454	917	0 1 2 3 4 5 6 7 9 10 11 12 13 14 15 16 17 18 19 20 21 22 23 24 25 26 27 28 29 30 31 32 33 34 35 36 37 38 39
775	66675272	66676219	948	4 5 9 10 13 15 17 19 23 27 28 30 31 36 39
776	66779685	66780289	605	0 2 4 5 10 11 14 15 17 20 27 29 33 34 39
777	66923497	66924102	606	0 1 2 3 4 5 6 7 8 9 10 11 12 13 14 15 16 17 18 19 20 21 22 23 24 25 26 27 28 29 30 31 32 33 34 35 36 37 38 39
778	67221609	67222222	614	4 5 7 8 9 10 11 12 13 14 15 17 18 19 20 22 23 24 25 26 27 28 29 30 31 33 35 36 37 39
779	67232532	67233973	1442	0 1 2 3 4 5 6 7 8 9 10 11 12 13 14 15 16 17 18 19 20 21 22 23 24 25 26 27 28 29 30 31 32 33 34 35 36 37 38 39
780	67248021	67248836	816	4 7 8 12 15 24 27 36 37
781	67262975	67263555	581	0 1 2 3 4 5 6 7 8 9 10 11 12 13 14 15 16 17 18 19 20 21 22 23 24 25 26 27 28 29 30 31 32 33 34 35 36 37 38 39
782	67367744	67368440	697	4 5 9 11 12 15 16 18 19 20 22 23 25 28 29 30 31 33 38 39
783	67396534	67397591	1058	0 1 2 3 4 5 6 7 9 10 12 13 14 15 16 17 18 19 20 21 24 27 32 33 35 37 38 39
784	67428078	67428741	664	5 7 9 11 21 24 29 34 36
785	67450590	67451420	831	0 1 2 3 4 5 6 7 8 10 12 13 14 15 16 17 18 19 20 21 23 24 25 26 27 28 30 31 32 33 34 35 36 37 38 39
786	67607369	67623065	15697	0 1 2 4 5 6 9 10 13 14 15 22 24 25 26 27 28 29 36 38 39
787	67653247	67654872	1626	0 1 2 3 4 5 6 7 8 9 10 11 12 13 14 15 16 17 18 19 20 21 22 23 24 25 26 27 28 29 30 31 32 33 34 35 36 37 38 39
788	67662459	67663353	895	5 23 29 34
789	67686047	67686647	601	0 1 2 4 5 6 7 8 9 10 11 12 13 15 19 20 21 22 24 25 26 27 28 30 32 33 35 36 37 38 39
790	67694938	67695578	641	0 1 2 3 4 5 6 7 8 9 10 11 12 13 14 15 16 17 18 19 20 21 22 23 24 25 26 27 28 29 30 31 32 33 34 35 36 37 38 39
791	67729848	67730423	576	0 1 4 7 8 9 10 12 13 15 17 19 20 21 23 24 25 26 27 28 29 35 36 37 38 39
792	67784027	67784627	601	0 1 2 3 4 5 6 7 10 12 15 16 17 18 19 20 21 22 23 24 25 26 27 29 30 31 32 33 34 36 37 38 39
793	67827905	67828525	621	0 1 2 3 4 5 6 7 8 9 10 11 12 13 14 15 16 17 18 19 20 21 22 23 24 25 26 27 28 29 30 31 32 33 34 35 36 37 38 39
794	67941171	67941801	631	2 6 9 12 13 14 17 18 21 23 24 25 26 28 31 33 34 36 37 38 39
795	67943600	67944235	636	0 1 2 3 4 5 6 7 8 9 10 11 12 13 14 15 16 17 18 19 20 21 22 23 24 25 26 27 28 29 30 31 32 33 34 35 36 37 38 39
796	67955361	67956068	708	0 1 2 3 4 5 7 10 14 15 16 17 20 23 24 26 29 30 31 33 34 35 36 37 38 39
797	67965199	67965804	606	0 1 2 3 4 5 6 7 8 9 10 12 13 14 15 16 17 18 19 23 25 26 27 28 29 32 34 35 36 37 39
798	68156157	68156717	561	0 4 8 15 16 29 32 33 35 36
799	68217146	68217671	526	0 3 6 8 11 15 20 21 22 23 24 25 26 27 28 29 30 31 33 34 35 36 38 39
800	68276995	68277830	836	0 5 6 10 14 15 22 36
801	68409318	68409893	576	0 1 2 3 4 5 6 7 8 9 10 11 12 13 14 15 16 17 18 19 20 21 22 23 24 25 26 27 28 29 30 31 32 33 34 35 36 37 38 39
802	68477355	68477920	566	0 2 4 5 6 7 8 10 11 12 13 14 16 17 18 19 20 21 24 26 27 28 29 30 31 32 33 35 36 37 38
803	68685723	68686314	592	0 2 3 4 5 6 7 9 10 12 13 14 15 16 17 18 19 20 21 22 23 24 25 26 27 28 29 30 31 32 33 34 35 37 38 39
804	68712941	68713556	616	0 2 3 4 5 6 8 10 12 13 14 15 16 18 19 20 21 22 23 24 25 26 27 28 29 30 31 32 33 34 35 36 37 38 39
805	68820237	68820854	618	1 3 4 6 8 9 11 12 13 14 15 16 18 19 20 21 22 23 25 28 29 30 31 32 33 34 37 38
806	69071425	69072350	926	0 2 4 5 6 7 8 9 10 12 13 14 15 16 17 19 20 22 23 25 26 27 29 30 31 33 34 35 38 39
807	69072350	69073690	1341	17 19 34 38 39
808	69184107	69184942	836	1 2 3 5 7 11 13 14 19 25 27 31 33 35 36 37 39
809	69297953	69298528	576	0 2 4 5 6 8 11 13 14 15 16 17 19 22 23 27 28 30 33 36 37 38
810	69506487	69509073	2587	0 2 5 6 7 8 10 14 15 16 17 18 19 23 26 29 30 31 34 35 36 37 39
811	69509183	69509885	703	0 3 5 6 10 12 15 22 25 29 31 33 39
812	69521658	69522425	768	0 1 2 4 5 6 7 9 10 12 13 14 15 16 19 20 23 24 25 29 30 31 34 36
813	69570773	69572128	1356	0 1 2 3 4 5 6 7 8 9 10 11 12 13 14 15 16 17 18 20 21 22 23 24 25 26 27 29 30 31 32 33 34 35 36 37 38 39
814	69682595	69683287	693	9 11 12 16 17 21 23 24 25 26 28 33 34 35 36 38 39
815	69688247	69688852	606	0 2 3 4 5 6 7 9 10 14 15 16 17 19 20 21 22 23 26 27 29 30 31 33 35 36 38 39
816	70058705	70059288	584	0 3 8 9 13 14 15 18 19 22 23 25 30 31 33 37 38
817	70099820	70100725	906	0 1 2 3 4 5 6 7 8 9 10 11 12 13 14 15 16 17 18 19 20 21 22 23 24 25 26 27 28 29 30 31 32 33 34 35 36 37 38 39
818	70114242	70115487	1246	10
819	70180469	70181755	1287	0 4 5 6 7 8 10 11 12 13 14 15 16 17 18 20 21 22 23 24 25 27 29 30 31 33 34 36 38
820	70306581	70307163	583	2 13 17 25 30 37
821	70363222	70364165	944	0 1 2 3 4 5 6 7 8 9 10 11 13 14 15 16 17 18 20 21 22 23 24 25 26 27 28 29 30 31 33 35 37 38 39
822	70433371	70434111	741	0 1 2 3 4 5 6 7 8 9 10 11 12 13 14 15 16 17 18 19 20 21 22 23 24 25 26 27 28 29 30 31 32 33 34 35 36 37 38 39
823	70514039	70517473	3435	0 1 2 3 4 5 6 7 8 9 10 11 12 13 14 15 16 17 18 19 20 21 22 23 24 25 26 27 28 29 30 31 32 33 34 35 36 37 38 39
824	70525547	70526137	591	1 4 11 31 35 38
825	70531141	70531731	591	0 1 2 3 4 5 6 7 8 9 10 12 13 14 15 16 17 18 19 20 21 22 23 24 25 26 27 28 29 30 31 33 34 35 36 37 38 39
826	70557447	70558059	613	0 3 4 5 6 9 10 12 13 14 17 18 19 20 22 23 24 27 28 29 32 33
827	70612569	70614047	1479	2 4 10 13 15 16 18 19 20 22 24 28 29 30 33 34 36 38 39
828	70708483	70709578	1096	0 1 2 3 5 6 7 8 9 10 12 13 18 23 26 27 28 31 32 35 36 38 39
829	70724790	70725933	1144	0 1 2 3 4 5 6 7 8 9 10 11 12 13 14 15 16 17 18 19 20 21 22 23 24 25 26 27 28 29 30 31 32 33 34 35 36 37 38 39
830	70726083	70726648	566	3 4 9 10 13 14 20 21 24 28 29 31 33 34 36 38
831	70727198	70727813	616	0 1 2 3 4 5 6 7 8 9 10 11 12 13 14 15 16 17 18 19 20 21 22 23 24 25 26 27 28 29 30 31 32 33 34 35 36 37 38 39
832	70904315	70906115	1801	2 3 5 7 9 13 14 15 18 22 24 28 30 33 34 35 36 38
833	71024512	71025077	566	0 3 4 6 7 9 11 13 16 19 20 21 22 23 24 25 26 30 32 33 34 38 39
834	71074742	71075347	606	0 1 2 3 4 5 6 7 9 10 11 12 13 14 15 17 18 19 20 21 22 23 24 25 27 28 30 31 34 35 36 37 38 39
835	71125015	71125625	611	0 2 4 5 6 7 8 9 10 11 12 13 15 16 17 19 21 22 23 24 25 28 30 31 33 34 37 38 39
836	71193408	71208672	15265	21 22 25 27 35 38
837	71390902	71391442	541	1 2 4 6 11 12 13 15 17 18 20 21 22 23 24 28 33 34
838	71566983	71567573	591	0 1 2 3 4 5 6 7 8 9 10 11 12 13 14 15 16 17 18 19 20 21 22 23 24 25 26 27 28 29 30 31 32 33 34 35 36 37 38 39
839	71581105	71581725	621	0 1 2 3 4 5 6 7 8 9 10 11 12 13 14 15 16 17 18 19 20 21 22 23 24 25 27 28 29 30 31 33 34 35 36 37 38 39
840	71683993	71684590	598	0 2 3 4 5 6 7 8 10 11 12 13 14 15 17 23 24 26 27 28 30 31 32 33 35 36
841	71701633	71702622	990	0 1 2 3 4 5 6 7 8 9 10 11 12 13 14 15 16 17 18 19 20 21 22 23 24 25 26 27 28 29 30 31 32 33 34 35 36 37 38 39
842	71764969	71765559	591	0 4 5 6 7 9 10 13 15 17 19 21 23 27 30 31 37
843	71906252	71906867	616	0 1 2 3 4 5 6 7 8 9 10 11 12 13 14 15 16 17 18 19 20 21 22 23 24 25 26 27 28 29 30 31 32 33 34 35 36 37 38 39
844	72258234	72258839	606	1 3 6 7 9 11 13 18 20 21 22 24 26 27 28 29 31 32 33 34 35 36
845	72490789	72491414	626	4 12 17 22
846	72502187	72504222	2036	0 1 3 5 6 7 8 10 11 13 14 16 18 19 22 24 25 28 31 32 33 35 38 39
847	72546465	72547356	892	0 2 3 4 5 6 7 9 10 11 12 13 14 15 16 17 18 19 20 21 22 23 24 25 26 27 28 29 30 31 32 33 34 35 36 37 38 39
848	72788699	72789260	562	0 1 2 3 4 5 6 7 8 9 10 12 14 15 16 18 19 20 21 22 23 24 25 26 27 28 29 30 31 32 33 34 35 36 37 38 39
849	72821093	72821966	874	0 2 4 5 6 7 9 10 11 12 15 17 19 20 21 22 23 24 25 26 27 29 30 31 32 33 34 35 36 37 38 39
850	72870610	72871256	647	9 37
851	73014412	73015012	601	0 1 2 3 4 5 6 8 9 10 12 14 18 19 23 25 26 27 29 31 34 35 36 37 38 39
852	73077573	73078578	1006	0 2 4 5 14 18 20 23 27 28 33 39
853	73082385	73083041	657	0 1 2 3 4 5 6 7 9 10 11 14 15 19 21 22 24 26 27 28 29 30 32 34 36 37
854	73243130	73243735	606	1 2 3 5 6 7 8 11 12 14 15 17 18 20 21 22 23 24 25 26 27 28 29 30 31 32 34 35 36 37 38 39
855	73307831	73308701	871	0 1 2 4 5 6 7 8 9 10 12 13 14 15 16 17 18 20 21 22 23 24 25 27 28 29 30 31 33 34 35 36 37 38 39
856	73323549	73324134	586	0 1 3 4 5 6 8 9 11 12 14 16 18 21 22 23 24 25 27 28 30 31 32 33 37 38 39
857	73670361	73670968	608	0 1 3 4 5 9 13 15 16 17 18 20 21 22 23 24 25 26 27 28 29 30 31 33 34 35 36 37 38 39
858	73674476	73675206	731	4 20 21 26 27 28 29 30 33
859	73791591	73792516	926	1 11 13 20 21 28 32 34 39
860	73800795	73801385	591	0 1 2 3 4 5 6 7 8 9 10 11 12 13 14 15 16 17 18 19 20 21 22 23 24 26 27 28 29 30 31 33 34 35 36 38 39
861	73828976	73829932	957	1 2 3 5 6 7 8 10 11 12 13 14 15 16 17 18 19 20 21 22 23 24 25 26 28 30 31 32 36 39
862	73854498	73893374	38877	0 3 4 6 7 8 9 10 12 15 17 20 21 22 24 26 27 28 29 30 31 33 35 36 37 38 39
863	73965984	73966962	979	0 1 3 4 6 8 9 11 12 14 15 16 17 18 19 21 23 25 26 27 28 29 30 32 33 34 35 36 37 38 39
864	73966962	73967974	1013	38
865	74243776	74244667	892	0 1 2 3 4 7 8 9 10 11 12 13 14 15 16 17 20 21 22 23 28 29 30 31 32 33 34 35 36 37 38
866	74328074	74328971	898	0 3 4 6 7 8 9 10 12 13 15 16 17 18 19 20 21 23 24 25 26 28 30 31 32 34 38 39
867	74345351	74345966	616	22 37
868	74424440	74425046	607	2 3 5 6 7 8 10 11 12 13 14 15 16 18 19 20 21 22 23 24 25 26 28 30 31 32 34 35 36 37 38 39
869	74588362	74589004	643	1 2 3 5 6 7 9 10 11 12 13 14 15 18 19 20 22 24 25 27 28 29 30 33 34 35 36 37 38 39
870	74697418	74697978	561	3 11 16 23 25 28 30 37
871	74794849	74795439	591	1 2 3 4 5 6 7 9 11 13 14 15 16 17 20 21 22 23 24 25 26 28 29 30 31 32 33 34 35 37 38
872	75144736	75145291	556	0 1 2 3 4 5 6 7 8 9 10 11 13 14 15 16 17 18 19 20 21 22 23 24 25 26 27 28 29 30 31 32 33 34 35 36 37 38 39
873	75240071	75240686	616	0 1 2 3 4 5 6 7 8 9 10 11 12 13 14 15 16 17 18 19 20 21 22 23 24 25 26 27 28 29 30 31 32 33 34 35 36 37 38 39
874	75552854	75553450	597	0 1 4 5 9 10 11 12 13 15 17 19 20 21 22 24 25 26 27 28 29 30 31 32 33 35 36 37 38 39
875	75630710	75643870	13161	0 4 7 8 10 12 17 19 26 27 29 30 31 33 35 36 39
876	75643870	75658937	15068	0 1 2 3 5 6 7 8 9 10 12 13 14 15 16 18 19 25 26 27 28 29 31 33 35 37 38 39
877	75658937	75667960	9024	0 1 2 3 4 5 6 7 8 9 10 11 12 13 14 15 16 17 18 19 20 21 22 23 24 25 26 27 28 29 30 31 32 33 34 35 36 37 38 39
878	75692047	75692637	591	0 1 2 3 4 5 6 7 8 9 11 13 14 15 16 18 20 21 22 23 24 25 26 27 28 30 31 32 33 34 35 37 38 39
879	75714180	75714765	586	0 1 2 3 4 5 6 7 8 9 10 11 12 13 14 15 16 17 18 19 20 21 22 23 24 25 26 27 28 29 30 31 32 33 34 35 36 37 38 39
880	75743696	75744640	945	37
881	75766076	75766681	606	2 3 5 7 9 12 13 14 15 20 21 22 24 25 26 27 29 30 31 32 33 35 36 37 38
882	75983685	75984310	626	0 5 7 8 9 10 30 33 37
883	76068032	76068664	633	0 5 6 18 21 22 24 25 30 32 34 35
884	76112962	76113657	696	1 2 6 7 8 10 13 15 16 17 18 20 23 27 28 29 30 32 34 35 36 38 39
885	76167949	76170973	3025	0 2 3 4 9 11 14 15 17 18 27 28 32
886	76410486	76411340	855	0 1 2 3 4 5 6 7 8 9 10 11 12 13 14 15 16 17 18 19 20 21 22 23 24 25 26 27 28 29 30 31 32 33 34 35 36 37 38 39
887	76605865	76606670	806	0 1 2 3 4 5 6 7 8 9 10 11 12 13 14 15 16 17 18 19 20 21 22 23 24 25 26 27 28 29 30 31 32 33 34 35 36 37 38 39
888	76647225	76648304	1080	2 4 15 23 36 39
889	76676923	76677793	871	1 17 19 23
890	76790043	76791294	1252	0 1 2 5 6 10 13 15 16 26 31 36
891	76901331	76901831	501	0 1 2 3 4 5 6 7 8 9 10 11 12 13 14 15 16 17 18 19 20 21 22 23 24 25 26 27 28 29 30 31 32 33 34 35 36 37 38 39
892	76910631	76911310	680	0 1 2 3 4 5 6 7 8 9 10 12 13 14 15 16 17 18 19 21 23 24 25 26 27 28 29 30 31 32 33 35 36 37 38 39
893	76966937	76967517	581	0 1 2 4 6 7 8 9 10 12 13 14 15 16 17 18 19 20 21 22 23 24 25 29 30 31 32 33 34 35 36 37 38 39
894	77046471	77049639	3169	0 1 2 3 4 5 6 7 8 9 10 11 12 13 14 15 16 17 18 19 20 21 22 23 24 25 26 27 28 29 30 31 32 33 34 35 36 37 38 39
895	77117311	77117912	602	1 2 3 4 5 6 7 8 10 11 13 15 16 17 18 19 21 22 23 25 27 28 29 30 31 32 33 34 35 36 37 38 39
896	77163311	77163951	641	4 5 6 8 10 13 14 15 16 18 21 22 23 24 25 26 27 28 30 31 32 33 34 35 37 38
897	77223579	77224229	651	0 3 4 5 6 7 9 10 14 15 17 18 19 20 21 22 23 24 25 26 28 29 30 31 32 33 34 35 37 38
898	77293760	77294664	905	0 1 2 3 4 5 6 7 8 9 10 11 12 13 14 15 16 17 18 19 20 21 22 23 24 25 26 27 28 29 30 31 32 33 34 35 36 37 38 39
899	77294664	77295443	780	1 2 3 4 5 6 7 8 9 10 11 12 13 14 15 16 17 18 19 20 21 22 23 24 25 26 27 28 29 30 31 32 33 34 35 36 37 38 39
900	77341690	77342270	581	0 3 4 5 9 14 17 18 19 21 22 23 29 30 31 32 33 34 35 36 39
901	77423193	77423789	597	0 1 2 3 4 5 6 7 8 9 10 11 12 13 14 15 16 17 18 19 20 21 22 23 24 25 26 27 28 29 30 31 32 33 34 35 36 37 38 39
902	77430397	77431415	1019	0 1 2 6 8 9 10 14 15 16 18 20 22 24 26 27 29 33 34 35 36 37 38
903	77615442	77616157	716	7 9 14 19 30 31 39
904	77630421	77631054	634	1 2 3 4 6 7 8 9 10 11 13 14 15 16 18 19 20 21 22 23 24 25 26 27 28 29 30 32 33 34 35 37 38 39
905	77647585	77648186	602	0 2 3 4 5 6 7 8 9 10 11 12 13 14 15 16 17 18 19 20 21 22 23 24 25 26 27 28 29 30 31 32 33 34 35 36 37 38 39
906	77655010	77655605	596	0 3 4 12 14 17 20 21 23 27 31 32
907	77719005	77719600	596	7 8 9 11 12 13 17 18 20 21 23 24 28 31 32 34 35 36 37 38
908	77883939	77884556	618	0 1 2 3 4 5 6 7 8 9 10 11 12 13 14 15 16 17 18 19 20 21 22 23 24 25 26 27 28 29 30 31 32 33 34 35 36 37 38 39
909	77942978	77943583	606	2 8 10 12 14 15 19 22 27 28 30 33 37 39
910	77949343	77949913	571	0 2 3 4 5 8 9 10 11 12 14 15 16 17 18 19 20 21 23 24 25 27 28 30 31 32 33 34 36 37 38
911	78159255	78159915	661	0 1 2 3 4 6 7 8 9 10 11 12 13 14 15 16 19 20 21 22 23 24 25 26 27 28 30 31 33 34 35 36 37 38 39
912	78196966	78197941	976	6 7
913	78229245	78229990	746	0 1 2 3 4 5 6 8 9 10 11 12 13 14 15 16 17 18 19 21 22 23 24 27 28 29 30 31 32 33 34 35 36 37 38 39
914	78347472	78348093	622	1 3 4 5 8 15 30 32 34 35 36 37
915	78378717	78379393	677	3 4 18 22
916	78380108	78380669	562	0 1 2 3 4 5 6 7 8 9 10 12 14 15 16 17 18 19 20 21 22 23 24 25 26 27 28 30 31 32 33 34 35 36 37 38 39
917	78458166	78458751	586	0 3 5 9 10 12 15 16 19 20 21 23 24 26 27 28 30 32 33 34 36 38 39
918	78511794	78512394	601	0 2 3 4 5 6 7 8 9 10 11 12 13 14 15 16 17 18 19 20 21 23 24 27 28 29 30 31 32 33 34 36 37 39
919	78563577	78564167	591	0 3 5 8 9 10 12 15 16 19 20 21 23 24 26 27 28 30 32 34 35 36 37 38 39
920	78593263	78593858	596	4 7 11 13 14 16 19 20 23 32 33 37
921	78717927	78718667	741	1 3 4 8 11 12 16 17 19 21 22 23 24 25 28 29 30 31 32 33 34 35 36
922	78724929	78725519	591	2 4 5 6 7 8 10 11 14 18 19 21 23 24 25 26 29 30 31 32 33 34 36 37 38 39
923	78733536	78734101	566	2 4 6 8 9 10 12 13 15 16 17 19 23 26 31 35 36 38
924	78754007	78754661	655	0 2 3 4 5 6 8 10 11 12 15 17 18 19 21 22 24 26 27 29 30 33 34 36 38 39
925	78771427	78772285	859	1 2 4 5 7 9 10 11 13 14 15 16 17 18 20 22 24 25 30 32 33 34 36 39
926	78794050	78794700	651	6
927	78824023	78824638	616	0 1 2 3 4 5 6 7 8 9 10 11 12 13 14 15 16 17 18 19 20 21 22 23 24 25 26 27 28 29 30 31 32 33 34 35 36 37 38 39
928	78836016	78836626	611	0 1 2 3 4 7 8 9 12 13 14 15 16 17 18 19 20 21 22 24 25 26 27 28 29 30 31 32 33 34 35 36 37 38
929	78870463	78871048	586	9 18 22 23 24 25 28 29 35 38 39
930	78929843	78939405	9563	0 1 2 3 4 5 6 7 8 9 10 11 12 13 14 15 16 17 18 19 20 21 22 23 24 25 26 27 28 29 30 31 32 33 34 35 36 37 38 39
931	79077617	79078539	923	0 1 2 3 4 5 6 7 8 9 10 11 12 13 14 15 16 17 18 19 20 21 22 23 24 25 26 27 28 29 30 31 32 33 34 35 36 37 38 39
932	79105865	79106446	582	0 1 2 3 4 5 6 8 9 10 11 12 14 15 16 17 18 19 20 21 23 25 26 27 28 30 31 32 33 34 35 36 37 38 39
933	79146786	79147401	616	0 1 2 3 4 5 6 7 8 9 10 11 12 13 14 15 16 17 18 19 20 21 22 23 24 25 26 27 28 29 30 31 32 33 34 35 36 37 38 39
934	79156326	79156911	586	1 2 3 4 6 8 9 10 12 13 14 16 17 18 20 23 24 25 26 29 30 33 34 35 36 37 38 39
935	79235797	79236357	561	0 2 3 4 5 6 7 8 9 10 12 13 15 16 17 18 19 20 21 22 23 24 25 26 27 28 29 30 33 34 35 36 37 38 39
936	79255924	79256504	581	0 1 2 3 4 5 7 8 10 11 14 15 16 17 18 20 21 22 23 24 25 28 29 30 31 32 33 34 36 37 39
937	79428373	79429011	639	0 1 2 3 4 5 6 7 8 9 11 13 14 15 16 17 18 19 20 21 26 27 29 30 31 33 34 36 38 39
938	79429166	79429696	531	0 1 2 3 4 5 6 7 8 9 10 11 12 14 15 16 17 18 19 20 21 23 26 27 28 29 30 31 33 34 36 38 39
939	79498370	79499155	786	1 2 3 4 5 6 7 8 9 10 11 13 14 15 16 17 20 21 22 23 24 25 26 27 28 29 30 31 32 33 34 35 36 38 39
940	79623505	79624110	606	0 1 5 6 8 11 13 16 17 20 22 24 26 34 36 38
941	79742042	79742637	596	4 9 10 15 18 22 29 32 33 34 35
942	79785426	79786076	651	0 2 3 4 5 6 7 8 9 10 11 13 15 17 18 19 20 21 23 24 25 26 27 28 30 31 33 36 37 39
943	79976273	79977195	923	0 2 3 5 6 7 10 14 18 19 21 23 25 29 30 33 34 35 38 39
944	80010353	80011355	1003	0 1 2 3 4 5 6 7 8 9 10 12 13 15 17 18 20 22 23 24 25 26 28 29 30 31 33 34 35 36 37 38 39
945	80091984	80092587	604	0 1 6 8 9 10 16 19 20 21 22 23 24 25 26 27 28 29 30 31 33 34 35 36 38 39
946	80163426	80163991	566	0 1 2 4 6 7 8 9 10 12 13 14 15 16 17 18 20 21 22 23 24 25 26 27 28 29 30 31 33 34 35 37 38 39
947	80209263	80209868	606	3 5 9 13 22 23 29 35 37 38
948	80267271	80267851	581	0 1 2 3 4 5 6 8 10 12 13 14 15 17 20 21 22 23 24 25 26 27 28 29 30 31 32 33 34 35 36 38 39
949	80328721	80329351	631	0 2 3 4 5 7 8 9 11 13 16 19 21 23 24 26 27 32 36 37
950	80371913	80372503	591	0 4 5 7 9 10 12 13 17 18 19 20 21 22 23 24 27 29 30 34 36 38
951	80420949	80421554	606	0 1 2 3 4 5 6 8 9 11 12 14 15 16 17 18 19 20 21 22 23 24 25 27 28 29 30 31 32 33 34 35 36 37 38 39
952	80445339	80445919	581	0 1 2 3 4 5 6 7 8 10 12 13 14 15 17 19 24 27 28 29 33 35 36 38
953	80896073	80896753	681	25 39
954	80994455	80995445	991	2 3 4 5 6 7 8 9 15 16 25 26 27 31 32 34 35 36 39
955	81025714	81026594	881	0 1 2 3 4 5 6 7 8 9 10 11 12 13 14 15 16 17 18 19 20 21 22 23 24 25 26 27 28 29 30 31 32 33 34 35 36 37 38 39
956	81029900	81030500	601	0 1 2 3 4 5 6 7 8 9 10 11 12 13 14 15 16 17 18 19 20 21 22 23 24 25 26 27 28 29 30 31 32 33 34 35 36 37 38 39
957	81042946	81043997	1052	1 2 3 4 6 7 8 9 10 11 12 13 14 15 18 19 21 22 24 25 26 27 28 29 30 31 32 33 34 35 36 37 38 39
958	81212535	81213156	622	0 1 2 4 6 7 8 9 12 14 15 17 18 19 20 21 22 23 24 25 27 29 30 31 33 34 35 36 37 38 39
959	81418783	81419686	904	17 25
960	81539322	81539922	601	0 5 7 9 10 15 17 19 20 23 24 25 27 33 34 36 37 38
961	81660123	81660703	581	0 5 7 8 11 16 20 21 22 24 25 26 27 31 32 33 34 36 38 39
962	81660703	81671353	10651	36
963	81715209	81715908	700	1 2 3 5 6 7 8 10 11 12 13 14 16 18 20 21 22 23 24 25 26 27 28 29 30 31 32 33 34 35 36 37 38
964	82044202	82046000	1799	1 2 3 6 9 10 14 16 17 21 22 24 26 27 28 31 32 33 35 36 38
965	82067332	82067946	615	0 1 2 3 4 5 6 7 8 9 10 13 14 15 18 19 20 21 22 23 24 25 26 28 29 30 32 35 37 38 39
966	82068832	82069407	576	0 1 2 3 4 5 6 7 8 9 10 11 12 13 14 15 16 17 18 19 20 21 22 23 24 25 26 27 28 29 30 31 32 33 34 35 36 37 38 39
967	82104618	82105233	616	1 2 3 4 5 6 8 9 10 11 12 13 14 15 16 17 18 19 20 21 22 23 24 25 26 27 28 29 30 31 32 33 34 35 36 37 38 39
968	82191652	82192252	601	1 2 4 5 6 7 9 12 13 14 15 16 17 18 19 22 23 24 26 29 30 32 33 34 37 38 39
969	82209897	82210932	1036	0 7 9 11 15 18 22 23 25 30
970	82230922	82231848	927	0 2 3 5 6 7 8 9 10 12 13 14 15 16 17 18 20 21 22 23 24 25 27 28 29 30 31 32 33 36 37 39
971	82307952	82308823	872	2 4 5 7 11 12 13 15 16 17 18 19 20 21 22 23 24 25 28 29 30 31 32 33 34 35 38 39
972	82342252	82342861	610	9 12 13 16 20 23 25 30 31 36 38
973	82530365	82531330	966	12 39
974	82541954	82542554	601	0 1 2 3 4 5 6 7 9 10 11 13 14 15 16 17 18 19 20 21 22 23 24 25 26 27 28 30 32 33 34 35 36 39
975	82566832	82567452	621	1 2 4 5 6 7 8 10 12 13 14 15 16 17 18 19 21 22 23 24 25 26 27 28 29 30 31 33 34 35 38
976	82630103	82630893	791	0 1 2 3 4 5 6 7 8 9 10 11 12 13 14 15 16 17 18 19 20 21 22 23 24 25 26 27 28 29 30 31 32 33 34 35 36 37 38 39
977	82714551	82715141	591	2 4 5 7 8 10 13 14 21 23 24 25 29 30 33 34 38 39
978	82753394	82753992	599	2 3 5 9 15 17 18 19 20 21 23 24 27 29 37 38 39
979	82798995	82800898	1904	1 2 4 5 6 7 8 10 11 12 15 16 17 18 19 20 21 22 23 24 25 26 27 28 29 30 31 33 34 36 37 39
980	82880712	82881322	611	4 5 13 18 24 29 34
981	82893484	82894089	606	1 4 7 11 12 13 17 21 22 23 24 26 27 28 30 36 39
982	82927854	82928499	646	0 3 5 6 8 9 12 13 15 17 18 19 20 23 24 25 26 27 29 30 32 33 34 35 38
983	82976485	82978150	1666	3 4 5 8 9 11 12 13 14 15 16 17 18 19 20 21 22 23 24 26 27 30 31 32 37 38
984	83081587	83197829	116243	0 1 2 3 4 5 6 7 8 9 10 11 12 13 14 15 16 17 18 19 20 21 22 23 24 25 26 27 28 29 30 31 32 33 34 35 36 37 38 39
985	83197829	83262609	64781	0 1 4 5 6 7 8 12 13 14 15 17 18 19 20 21 22 23 24 29 30 31 34 35 36
986	83262609	83304121	41513	0 1 2 3 4 5 6 7 8 9 10 11 12 13 14 15 16 17 18 19 20 21 22 23 24 25 26 27 28 29 30 31 32 33 34 35 36 37 38 39
987	83304121	83304941	821	0 2 3 4 5 6 8 9 10 11 12 13 14 15 16 17 18 19 20 21 22 23 24 25 27 28 29 30 31 32 33 34 35 37 38 39
988	83304941	83434274	129334	0 1 4 5 6 7 8 12 13 14 15 17 18 19 20 21 22 23 24 27 28 29 30 31 32 33 35 36 39
989	83434274	83438149	3876	0 4 5 6 7 8 11 13 14 15 16 17 18 19 20 21 23 24 25 29 30 32 33 34 35 38
990	83438149	83438744	596	0 4 6 10 13 14 15 18 20 21 23 24 25 27 30 31 32 33 34 35 37 38 39
991	83438744	83485025	46282	0 1 2 3 4 5 6 7 8 9 12 13 14 15 16 17 18 19 20 21 22 23 24 25 26 27 28 29 30 31 32 33 34 35 36 38 39
992	83485948	83620218	134271	0 1 2 3 4 5 6 7 8 9 10 11 12 13 14 15 16 17 18 19 20 21 22 23 24 25 26 27 28 29 30 31 32 33 34 35 36 37 38 39
993	83620218	83620818	601	0 5 10 13 14 18 19 23 26 27 29 33 34 35 38
994	83620818	83723105	102288	0 1 4 5 6 8 9 12 14 15 17 18 19 27 29 33 35 36 38 39
995	83767737	83768337	601	1 2 4 5 6 7 9 10 12 13 15 16 17 18 19 20 21 22 23 24 25 27 28 29 30 31 32 33 34 35 39
996	83774122	83774707	586	1 2 4 5 6 7 8 9 10 13 15 16 17 18 21 22 23 24 26 28 29 30 31 32 33 35 38
997	83904319	83904969	651	5 8 20 23 24 34
998	83934735	83935337	603	4 7 8 9 10 11 16 21 29 33 34 36
999	83942293	83942903	611	0 1 2 3 4 5 6 7 8 9 10 13 14 15 16 17 18 19 20 21 22 23 24 25 27 28 29 30 31 32 33 34 35 37 38 39
1000	83988843	83989575	733	1 2 10 12 13 15 17 25 29 33 35 39
1001	84146335	84146940	606	0 1 2 3 4 5 7 9 10 11 12 13 14 15 16 17 18 19 20 21 22 23 25 27 28 29 30 31 32 33 34 35 36 37 38 39
1002	84201256	84201846	591	1 4 5 7 12 13 15 16 17 18 19 23 30 33 35 37 38 39
1003	84212360	84212942	583	17 24
1004	84257462	84258067	606	0 4 5 7 8 9 11 12 13 14 15 16 17 18 19 20 21 22 23 25 26 30 31 33 37 38 39
1005	84321880	84322531	652	3 4 7 17 22 24 25 28 29 33 38
1006	84543190	84543775	586	12 32 35
1007	84552896	84553526	631	33
1008	84624526	84625106	581	2 3 4 7 8 12 13 14 16 21 22 25 26 29 30 31 34 37 38 39
1009	84649378	84649993	616	0 1 2 3 5 8 9 10 11 12 13 14 15 16 18 19 20 21 24 26 28 30 32 33 34 35 37 39
1010	84691343	84691959	617	2 3 8 9 12 20 21 22 24 25 28 31 32 33 36 37 38
1011	84733231	84733885	655	1 2 7 9 11 14 15 17 18 19 20 21 22 23 24 25 27 28 29 30 33 34 35 38 39
1012	84884352	84885267	916	0 1 2 3 4 5 6 7 9 10 13 14 15 17 18 24 26 27 28 29 30 31 35 36 37 39
1013	85014199	85016352	2154	0 1 3 6 7 11 12 16 18 19 20 21 22 24 25 26 27 30 32 33 34 36 37 39
1014	85156956	85157581	626	0 1 2 3 5 8 9 10 12 13 14 15 16 17 19 20 22 23 24 25 26 30 32 33 34 36 37 38 39
1015	85285567	85286450	884	3 4 5 6 8 9 10 11 12 13 14 15 16 17 18 21 22 23 24 25 26 28 30 31 32 33 34 35 36 37 38 39
1016	85390768	85391388	621	0 1 2 3 4 5 6 7 8 9 10 11 12 13 14 15 16 17 18 19 20 21 22 25 26 27 28 29 30 31 33 34 35 36 37 38 39
1017	85396922	85397542	621	1 4 6 7 8 10 11 12 13 14 15 16 17 18 21 22 23 24 26 27 28 29 32 33 36 39
1018	85485605	85486197	593	0 3 4 7 9 10 12 15 16 19 21 23 24 25 26 27 28 30 31 32 33 36 37 38
1019	85665976	85666582	607	0 1 2 3 6 7 8 10 11 12 13 14 15 16 17 18 20 21 22 23 24 25 26 27 28 29 30 31 32 33 34 35 36 37 38 39
1020	85750365	85751880	1516	0 1 2 3 4 5 6 7 8 9 10 11 12 13 14 15 16 17 18 19 20 21 22 23 24 25 26 27 28 29 30 31 32 33 34 35 36 37 38 39
1021	85763067	85764573	1507	0 1 2 3 4 5 6 7 8 9 10 11 12 13 14 15 16 17 18 19 20 21 22 23 24 25 26 27 28 29 30 31 32 33 34 35 36 37 38 39
1022	85783297	85784580	1284	0 5 9 10 12 13 15 23 25 26 27 29 35 37 39
1023	85915420	85916877	1458	0 1 2 3 4 5 6 7 8 9 10 11 12 13 14 15 16 17 18 19 20 21 22 23 24 25 26 27 28 29 30 31 32 33 34 35 36 37 38 39
1024	86086954	86088894	1941	3 5 8 9 10 11 16 17 19 22 24 25 27 28 30 31 36 38 39
1025	86311936	86312541	606	0 1 2 3 4 6 7 8 9 10 12 13 14 15 16 17 18 19 20 22 23 24 25 26 27 28 29 30 32 33 34 35 37 38 39
1026	86322876	86323471	596	1 2 3 8 13 19
1027	86620100	86620668	569	1 3 4 5 7 8 11 12 13 17 18 23 25 26 28 32 33 35 37 38 39
1028	86639248	86639853	606	1 2 3 4 5 6 9 10 13 17 18 20 21 22 23 24 27 31 32 33 34
1029	86814067	86973984	159918	0 1 2 3 4 5 6 7 8 9 10 11 13 14 15 16 17 18 19 20 21 22 23 24 25 26 27 28 29 30 31 32 33 34 35 36 37 38 39
1030	87170773	87473012	302240	3 9 11
1031	87475952	87841173	365222	3 9 11
1032	87940802	87941482	681	0 1 2 3 4 5 6 7 8 9 10 11 12 13 14 15 16 17 18 19 20 21 22 23 24 25 26 27 28 29 30 31 32 33 34 35 36 37 38 39
1033	88032607	88038337	5731	0 1 2 3 4 5 6 7 8 9 10 11 12 13 14 15 16 17 18 19 20 21 22 23 24 25 26 27 28 29 30 31 32 33 34 35 36 37 38 39
1034	88038337	88038972	636	0 1 2 3 4 5 6 7 8 9 10 11 12 13 14 15 16 17 18 19 20 21 22 23 24 25 26 27 28 29 30 31 32 33 34 35 36 37 38 39
1035	88096702	88097217	516	0 1 4 6 7 8 9 10 13 16 19 20 21 23 24 25 26 28 29 30 31 32 33 35 38 39
1036	88209189	88209874	686	0 1 2 3 4 5 6 7 8 9 10 11 12 13 14 15 16 17 18 19 20 21 22 23 24 25 26 27 28 29 30 31 32 33 34 35 36 37 38 39
1037	88599264	88599831	568	0 1 2 3 4 9 11 13 14 15 18 19 21 22 24 30 32 33 38
1038	88599831	88604036	4206	1 2 3 6 8 9 10 12 13 15 23 24 27 32 36
1039	88761372	88761977	606	0 1 2 3 6 9 10 11 13 15 16 17 19 23 24 25 26 28 32 33 36 37 38 39
1040	88903526	88904091	566	0 2 3 5 7 16 17 18 19 22 23 24 25 27 35 36 37 38
1041	88914114	88915935	1822	2 3 6 7 8 10 12 13 14 17 20 21 22 23 24 26 27 28 29 30 31 32 33 34 35 36 37 38 39
1042	88938757	88940228	1472	2 3 6 7 8 10 12 13 14 17 20 21 22 23 24 26 27 28 29 30 31 32 33 34 35 36 37 38 39
1043	88985868	88987945	2078	0 1 2 3 4 5 6 7 8 9 10 11 12 13 14 15 16 17 18 19 20 21 22 23 24 25 26 27 28 29 30 31 32 33 34 35 36 37 38 39
1044	88987945	89066388	78444	0 1 2 3 4 5 6 7 8 9 10 11 12 13 14 15 16 17 18 19 20 21 22 23 24 25 26 27 28 29 30 31 32 33 34 35 36 37 38 39
1045	89066453	89068721	2269	1 21
1046	89072163	89072679	517	1 11 21 25
1047	89072679	89222179	149501	4 7 9 11 13 16 20 21 25 30 33 34 39
1048	89222779	89294176	71398	21
1049	89294176	89395980	101805	9 21
1050	89395980	89958773	562794	4 9 11 16 20 21 34
1051	91018699	91019624	926	2 5 11 17 19 20 21 32 34 37
1052	91199054	91200534	1481	0 3 5 8 9 10 13 14 15 16 17 18 20 21 22 23 24 28 29 30 31 32 33 34 36 37 38 39
1053	94839521	94909439	69919	2 4 9 10 14 17 28 29 37
1054	95026670	95027260	591	0 4 16 18 20 21 24 25 28 30 32 38 39
1055	95168749	95170519	1771	36
1056	95217024	95217917	894	0 2 4 5 6 9 10 11 13 14 15 16 17 19 20 21 22 23 24 25 27 29 30 31 32 33 34 35 36 37 39
1057	95356293	95356898	606	0 4 9 21 31 34 36
1058	95714343	95714943	601	9 16 17 22 25 30 36 37
1059	95755093	95755693	601	0 1 2 4 5 6 7 8 9 10 12 13 14 15 16 17 18 20 21 22 23 24 25 26 28 30 31 32 33 37 38 39
1060	96017287	96017905	619	0 3 4 5 6 7 8 9 10 11 12 13 14 15 16 17 18 21 22 23 24 25 27 28 29 30 31 33 34 35 36 37 38 39
1061	96053972	96054567	596	0 2 4 5 6 7 8 9 10 12 13 14 15 16 17 18 19 20 21 22 23 24 25 27 28 29 30 33 34 35 37 38 39
1062	96111678	96112853	1176	0 1 2 3 4 5 6 7 8 9 10 11 12 13 14 15 16 17 18 19 20 21 22 23 24 25 26 27 28 29 30 31 32 33 34 35 36 37 38 39
1063	96324212	96325177	966	0 1 2 3 4 5 6 7 8 9 10 11 12 13 14 15 16 17 18 19 20 21 22 23 24 25 26 27 28 29 30 31 32 33 34 35 36 37 38 39
1064	96468230	96469090	861	39
1065	96559765	96560385	621	0 1 2 3 4 5 6 7 8 9 10 12 13 14 15 16 17 18 19 20 21 22 24 25 26 27 28 30 31 33 34 35 38 39
1066	96562251	96562871	621	0 1 2 3 4 5 6 7 8 9 10 11 12 13 14 15 16 17 18 19 20 21 22 23 24 25 26 27 28 29 30 31 32 33 34 35 36 37 38 39
1067	96610226	96611110	885	1 3 4 6 8 11 12 15 19 21 24 27 30 31 33 34 35 37 38 39
1068	96720752	96721397	646	0 1 2 3 4 5 6 7 11 14 15 16 17 18 19 20 21 22 23 24 25 26 27 28 29 30 31 32 33 35 36 37 38 39
1069	96852624	96853229	606	0 1 5 6 8 18 20 21 22 23 24 25 28 29 32 38 39
1070	96877106	96877711	606	1 2 4 5 6 7 8 9 10 12 13 14 15 17 19 20 21 22 23 25 26 27 28 30 31 32 33 34 35 36 38
1071	96919937	96920517	581	11
1072	97037500	97038140	641	0 1 2 3 4 5 6 7 8 9 10 13 14 15 16 17 18 19 21 22 23 24 25 26 27 28 29 30 31 32 33 34 35 36 37 38 39
1073	97040795	97041400	606	0 1 2 3 4 5 6 7 9 10 12 13 14 15 18 19 21 23 24 25 27 28 29 30 31 32 33 34 35 36 37 39
1074	97110505	97111855	1351	0 2 4 9 10 14 15 16 18 19 22 23 26 29 30 31 33 35 39
1075	97144293	97144953	661	0 1 4 5 6 7 8 9 10 12 13 14 15 16 17 18 19 20 21 22 23 24 25 26 27 30 31 33 34 35 36 38 39
1076	97355579	97356199	621	0 1 2 3 4 5 6 7 8 9 10 11 12 13 14 15 16 17 18 19 20 21 22 23 24 25 26 27 28 29 30 31 32 33 34 35 36 37 38 39
1077	97476867	97477482	616	0 1 2 3 4 5 6 7 8 9 10 11 12 13 14 15 16 17 18 19 20 21 22 23 24 25 26 27 28 29 30 31 32 33 34 35 36 37 38 39
1078	97507026	97523205	16180	0 1 2 3 4 5 6 7 8 9 10 11 12 13 14 15 16 17 18 19 20 21 22 23 24 25 26 27 28 29 30 31 32 33 34 35 36 37 38 39
1079	97523205	97524180	976	37
1080	97524245	97524770	526	0 1 2 3 4 5 6 7 8 9 10 11 12 13 14 15 16 17 18 19 20 21 22 23 24 25 26 27 28 29 30 31 32 33 34 35 36 37 38 39
1081	97558692	97559289	598	2 12 15 17 21 28 31 35 37
1082	97568676	97569253	578	0 1 2 3 4 5 6 7 8 9 10 11 12 13 14 15 16 17 18 19 20 21 22 23 24 25 27 28 29 30 31 34 35 36 37 38 39
1083	97600197	97600792	596	0 1 2 3 4 5 6 7 8 9 10 11 12 13 14 15 16 17 18 19 20 21 22 23 24 25 26 27 28 29 30 31 32 33 34 35 36 37 38 39
1084	97600792	97601367	576	0 1 2 3 4 5 6 7 8 9 10 11 12 13 14 15 16 17 18 19 20 21 22 23 24 25 26 27 28 29 30 31 32 33 34 35 36 37 38 39
1085	97662383	97663501	1119	0 1 2 3 4 5 6 7 8 9 10 11 12 13 14 15 16 17 18 19 20 21 22 23 24 25 26 27 28 29 30 31 32 33 34 35 36 37 38 39
1086	97807981	97808536	556	1 2 3 4 5 6 7 11 15 16 18 20 21 22 23 24 25 26 27 29 31 32 33 34 35 37 38 39
1087	97853118	97853693	576	3 4 10 11 12 13 17 30 32 33 36
1088	98004545	98005427	883	1 5 6 7 8 9 10 11 16 18 19 20 21 22 23 24 25 27 28 33 35 36 38
1089	98211799	98212404	606	5 9 13 16 22 31 36
1090	98213652	98214242	591	0 1 4 7 10 15 16 17 21 23 25 28 30 38
1091	98222205	98265152	42948	1 2 3 13 14 15 16 18 22 23 24 25 26 27 28 29 30 32 33 35 36 38 39
1092	98607486	98608077	592	12 13 15 20 22 25 26 30 31 33 36 37 39
1093	98615505	98616431	927	0 2 4 5 7 8 9 10 11 12 14 16 18 19 20 21 22 24 27 28 29 30 34 36 38
1094	98737710	98738316	607	1 8 9 11 12 14 17 18 20 21 22 23 24 25 26 28 29 31 32 33 34 35 36 37 39
1095	98762725	98764161	1437	2 5 10 13 15 17 18 19 22 25 26 27 31 36 39
1096	98772468	98773613	1146	1 3 8 9 11 12 18 20 21 23 24 29 30 31 32 33 34 37 38
1097	98817835	98818392	558	0 4 25 35
1098	99164027	99164618	592	0 1 2 3 4 5 6 7 8 9 10 11 12 13 14 15 16 17 18 19 20 21 22 23 24 25 26 27 28 29 30 31 32 33 34 36 37 38 39
1099	99202722	99204367	1646	0 1 2 3 4 5 6 7 9 10 11 12 13 15 16 17 19 20 21 22 23 24 26 27 28 29 30 31 32 33 34 35 36 37 38
1100	99284726	99286516	1791	1 2 3 11 12 13 17 18 26 29 32 33 39
1101	99302062	99302715	654	0 1 2 3 4 5 6 7 8 9 10 11 12 13 14 15 16 17 18 19 20 21 22 23 24 25 26 27 28 29 30 31 32 33 34 36 37 38 39
1102	99469817	99481750	11934	0 4 5 6 7 9 15 16 19 20 21 24 30 31 34 35 38
1103	99634194	99635064	871	6 11 12 14 15 16 17 18 31 38
1104	99830851	99831711	861	0 2 4 5 8 11 12 16 17 18 20 21 22 23 24 25 26 30 32 34 36 37 39
1105	99870742	99871317	576	0 1 2 3 4 5 6 7 8 9 10 11 12 13 14 15 16 17 18 20 21 22 23 24 25 26 27 28 29 30 31 32 33 34 36 37 38 39
1106	99975925	99976534	610	1 2 3 4 5 6 10 11 12 13 14 15 16 18 19 20 22 24 25 26 27 28 29 31 32 33 34 35 36 37 39
1107	99996758	99997318	561	0 2 3 5 6 8 9 10 12 13 15 16 17 18 19 20 22 23 25 26 27 28 30 31 32 33 34 36 37 39
1108	99997318	99999971	2654	1 2 4 5 6 7 8 10 11 12 13 14 15 17 18 19 20 21 22 23 24 25 26 27 28 29 30 31 32 33 34 35 36 37 38 39
1109	100031849	100032454	606	0 1 2 4 7 10 11 13 14 15 16 21 22 23 26 27 28 29 30 32 33 35 37 38 39
1110	100448932	100454064	5133	0 1 2 3 4 5 6 7 8 9 10 11 12 13 14 15 16 17 18 19 20 21 22 23 24 25 26 27 28 29 30 31 32 33 34 35 36 37 38 39
1111	100466450	100467045	596	0 1 2 3 4 5 6 7 8 9 12 13 14 15 16 17 18 19 20 21 22 23 24 25 26 27 28 29 30 31 32 33 35 37 38 39
1112	100509799	100510374	576	1 3 4 5 6 7 8 11 13 14 15 17 18 19 20 21 22 23 24 25 27 28 29 30 31 32 33 34 35 36 38 39
1113	100587323	100587929	607	2 8 11 14 15 19 25
1114	100607708	100608313	606	0 1 2 3 4 5 6 7 8 9 10 11 12 13 14 15 16 17 18 19 20 21 22 23 24 25 26 28 29 30 31 32 33 34 35 36 37 38 39
1115	100665337	100666752	1416	0 1 4 6 16 18 20 22 23 26 27 29 30 32 36 37 39
1116	100668833	100669482	650	0 2 3 4 5 6 7 8 9 10 12 13 14 17 18 19 21 22 24 25 26 27 29 32 33 34 35 36 38 39
1117	100912111	100912701	591	0 1 2 4 5 7 8 12 13 14 15 16 17 18 19 20 21 22 24 25 26 27 28 29 30 31 33 34 36 37 38 39
1118	100935570	100936463	894	20 24 25 37
1119	100944675	100945280	606	0 2 3 4 5 6 7 11 12 14 15 16 17 18 19 21 22 23 25 27 29 33 35 37 38
1120	100987744	100988594	851	0 1 2 3 4 5 6 7 8 9 10 11 12 13 14 15 16 17 18 19 20 21 22 23 24 25 26 27 28 29 30 31 32 33 34 35 36 37 38 39
1121	101047397	101048002	606	1 2 3 4 5 6 7 11 13 14 15 16 17 20 21 22 23 24 25 27 28 29 30 31 32 33 35 36 37 39
1122	101079983	101080818	836	3 4 12 15 16 18 23 25 26 28 30 33 35 36 38
1123	101238479	101239374	896	17 21
1124	101386825	101387705	881	0 1 2 3 4 5 6 7 8 11 12 13 14 15 16 17 18 19 20 21 23 25 26 29 30 31 32 33 34 35 36 37 38 39
1125	101417694	101420174	2481	0 1 2 3 4 5 6 7 8 9 10 11 12 13 14 15 16 17 18 19 20 21 22 23 24 25 26 27 28 29 30 31 32 33 34 35 36 37 38 39
1126	101420174	101421316	1143	0 1 2 3 4 5 6 7 8 9 10 11 12 13 14 15 16 17 18 19 20 21 22 23 24 25 26 27 28 29 30 31 32 33 34 35 36 37 38 39
1127	101421486	101423412	1927	7 13
1128	101456238	101456818	581	9 14 23 35 36
1129	101512372	101514502	2131	1 2 3 5 6 8 10 11 13 14 20 21 23 24 25 27 29 33 34 35 37 39
1130	101525312	101526143	832	0 1 2 3 4 5 7 9 10 13 14 17 19 22 26 27 28 29 32 33 35 36 39
1131	101557714	101558913	1200	0 1 2 3 4 5 6 7 8 9 10 11 12 13 14 15 16 17 18 19 20 21 22 23 24 25 26 27 28 30 31 32 33 34 35 36 37 38 39
1132	101559778	101560410	633	0 1 2 3 4 5 6 7 8 10 11 12 13 14 15 16 17 18 21 22 23 25 26 27 28 30 31 33 35 36 37 38 39
1133	101593205	101594280	1076	0 1 2 3 4 5 6 7 8 9 10 11 12 13 14 15 16 17 18 19 20 21 22 23 24 25 26 27 28 29 30 31 32 33 34 35 36 37 38 39
1134	101631326	101631976	651	0 1 2 3 4 5 6 7 8 9 10 11 12 13 14 15 16 17 18 19 20 21 22 23 24 25 26 27 28 29 30 31 32 33 34 35 36 37 38 39
1135	101774075	101774680	606	1 2 3 4 5 6 7 8 9 10 11 12 13 14 15 16 18 19 20 21 22 23 24 25 26 27 28 29 30 31 32 33 34 35 36 37 38 39
1136	101887551	101888106	556	2 4 5 9 10 12 13 14 15 16 17 18 19 20 21 23 24 25 26 28 30 31 32 33 34 35 36 37 38 39
1137	102142324	102142969	646	0 1 2 3 4 5 6 7 8 10 11 12 14 15 17 18 19 20 21 22 23 25 27 28 29 30 33 34 35 36 37 38 39
1138	102196166	102196869	704	16 20 23 30 35 37
1139	102392365	102392952	588	5 10 11 13 16 35 39
1140	102393877	102394477	601	17 23 24 25 30
1141	102433488	102434138	651	3 5 9 11 12 13 15 16 17 20 21 23 24 25 32 34 38
1142	102444016	102444626	611	0 1 2 3 4 5 6 7 8 9 10 11 12 13 14 15 16 17 18 19 20 21 23 24 25 26 27 28 29 30 31 32 33 34 35 36 37 38 39
1143	102691204	102691769	566	0 2 3 4 5 6 7 8 9 10 11 12 14 15 16 17 18 19 20 21 22 23 24 25 28 29 31 32 33 37 38 39
1144	102810457	102811312	856	2 3 6 7 8 10 11 14 15 19 20 21 22 23 24 25 26 27 28 29 30 32 33 34 36 37 39
1145	102813488	102814848	1361	0 4 18 21 23 25 31 32 33 36 39
1146	102979985	102980700	716	0 1 2 3 5 6 7 9 11 13 14 16 17 18 19 20 21 24 25 26 27 28 29 30 31 32 33 34 38 39
1147	102989619	102990199	581	0 1 2 3 4 5 6 7 8 9 10 11 12 13 14 15 16 17 19 20 21 22 23 24 25 26 27 28 29 30 31 32 33 34 35 36 37 38 39
1148	103191829	103192479	651	0 2 3 4 5 6 7 8 10 11 12 13 14 15 16 17 18 20 21 22 24 25 26 27 28 29 30 31 33 35 36 37 38 39
1149	103227700	103228302	603	0 1 2 3 5 6 7 8 9 10 12 13 14 15 17 18 19 20 21 22 23 24 25 26 27 28 29 37 38 39
1150	103541281	103542124	844	2 4 5 7 9 10 11 12 16 18 20 22 23 24 25 26 28 29 30 34 35 36
1151	103576693	103578438	1746	2 5 9 15 25 32 36 39
1152	103934329	103934964	636	0 1 2 4 5 7 11 12 13 14 15 16 17 18 19 21 22 23 24 25 26 28 29 30 31 32 33 34 37 38 39
1153	103987270	103987860	591	0 1 2 3 4 5 7 8 10 11 12 13 14 15 17 18 19 20 21 22 23 24 25 27 28 29 30 31 32 34 35 36 37 38 39
1154	104023254	104023859	606	4 5 7 9 10 19 21 24 37 38 39
1155	104141541	104142156	616	0 4 5 7 8 11 12 15 16 17 18 19 22 23 24 26 29 30 33 34 35 36 37 38
1156	104672727	104673403	677	0 1 2 3 4 5 6 7 8 9 10 11 12 13 14 15 16 17 18 19 20 21 22 23 24 25 26 27 28 29 30 31 32 33 34 35 36 37 38 39
1157	104793263	104794208	946	2 4 5 6 7 8 11 12 14 18 20 23 27 28 31 34 36 38
1158	104872085	104872710	626	1 2 3 7 8 9 11 13 16 18 20 22 27 29 31 32 34 35 36 37 38 39
1159	104923672	104924302	631	6 11 18 25 30 32 36 37
1160	104973168	104973798	631	0 1 2 3 4 6 7 8 10 11 12 14 15 16 17 18 19 20 21 22 24 25 26 28 29 30 31 33 34 35 36 37 38 39
1161	105074565	105075140	576	0 1 6 7 10 11 13 17 18 20 23 24 25 29 30 31 33 34 37 38 39
1162	105175113	105176853	1741	0 5 15 16 22 25 29 30 39
1163	105333199	105333810	612	1 2 3 4 6 7 8 9 10 11 12 13 14 15 17 18 20 21 22 24 25 26 27 28 30 31 32 33 35 36 38 39
1164	105337931	105338533	603	1 3 5 7 8 10 14 16 17 19 20 21 25 29 30 31 32 37
1165	105340246	105340976	731	14
1166	105528073	105528668	596	0 1 2 3 4 7 8 9 10 11 12 13 14 15 16 17 18 19 20 21 23 24 25 26 28 29 30 31 32 33 35 36 37 38 39
1167	105645046	105646741	1696	0 1 2 4 5 7 9 10 12 13 14 15 17 18 19 22 23 24 25 26 27 28 29 30 31 33 35 36 38 39
1168	105704808	105705328	521	0 1 2 3 4 5 6 7 8 9 10 11 12 13 14 15 16 17 18 19 20 21 22 23 24 25 26 27 28 29 30 31 32 33 34 35 36 37 38 39
1169	105747791	105748714	924	13
1170	105748714	105750914	2201	0 1 2 3 4 5 6 7 8 9 10 11 12 13 14 15 16 17 18 19 20 21 22 23 24 25 26 27 28 29 30 31 32 33 34 35 36 37 38 39
1171	105750914	105751474	561	0 1 2 3 4 5 6 7 8 9 10 11 12 13 14 15 16 17 18 19 20 21 22 23 24 25 26 27 28 29 30 31 32 33 34 35 36 37 38 39
1172	105751474	105752397	924	0 1 2 4 5 6 7 8 9 10 11 12 14 15 17 18 22 23 24 26 27 28 29 30 31 33 34 35 36 37 38 39
1173	105759505	105760155	651	2 5 7 9 10 12 15 22 27 34 36 39
1174	105766095	105766700	606	0 2 3 4 5 6 9 10 11 12 13 16 17 20 21 22 23 25 29 31 32 33 34 37 38 39
1175	105860215	105860815	601	0 1 2 3 4 7 8 10 11 12 13 14 15 16 18 19 20 21 22 23 24 25 26 28 30 31 32 33 34 35 36 37 38 39
1176	105872847	105924765	51919	0 4 6 7 9 10 12 14 15 17 19 24 27 29 30 33 34 35 37 39
1177	105983231	105984353	1123	22 25 27 31 33 35 36 39
1178	106058636	106061977	3342	1 2 3 4 6 7 8 9 11 14 15 16 18 19 20 21 23 24 25 26 27 29 30 34 35 36 37 38 39
1179	106139321	106140016	696	0 2 4 5 10 15 17 19 25 29 33 34 38 39
1180	106245637	106246856	1220	0 1 2 4 5 9 10 11 13 15 17 19 20 22 25 27 29 30 35 36 38
1181	106274524	106275559	1036	5 10 13 15 17 21 24 25 34 39
1182	106578610	106579255	646	1 9 15 16 30 34
1183	106665606	106666181	576	0 1 2 3 4 5 6 8 9 10 12 13 15 16 17 19 21 23 25 26 27 28 30 33 34 35 37 38 39
1184	106885865	106886455	591	2 4 5 8 9 10 11 12 13 15 17 18 20 21 22 23 27 28 30 31 33 34 36 38 39
1185	106910009	106910839	831	4 9 13 17 20 22 28 29 30 32 33 35 39
1186	106939300	106939880	581	5 11 12 13 15 17 20 23 24 27 32 35 36 39
1187	106972405	106973009	605	4 15 19
1188	107007273	107007883	611	0 1 2 3 4 5 6 7 8 9 10 11 12 13 14 15 16 17 18 19 20 21 22 23 24 25 26 27 28 29 30 31 32 33 34 35 36 37 38 39
1189	107186133	107186828	696	0 1 3 4 6 12 13 18 19 23 24
1190	107208799	107209369	571	9 19 20 23 27 33 35 38 39
1191	107260602	107261172	571	0 1 2 3 4 5 6 7 8 9 10 11 12 13 14 15 16 17 18 19 20 21 22 23 24 25 26 27 28 29 30 31 32 33 34 36 37 38 39
1192	107261172	107276297	15126	1 4 5 6 7 8 12 13 15 18 19 20 21 22 23 24 25 26 27 28 29 30 31 32 33 34 35 36 37 39
1193	107337769	107338422	654	0 1 2 3 6 9 10 13 15 16 17 18 22 27 29 30 32 35 36 39
1194	107415903	107416808	906	0 2 4 5 6 7 8 10 11 13 14 15 17 22 24 29 37 38
1195	107472658	107473292	635	1 2 7 16 18 23 30 32 35 37 39
1196	107702102	107703082	981	1 11 20 21 22 25 27 28 29 30 31 32 33 34 35 36 38
1197	107908080	107908684	605	0 1 3 4 5 6 7 8 9 10 11 13 14 15 16 18 19 20 21 22 23 24 25 27 28 29 30 31 32 33 34 35 36 37 38 39
1198	107930802	107931597	796	5 14 15 17 22 26 39
1199	107996665	107997265	601	1 4 8 14 18 21 22 25 29 38
1200	108118842	108119537	696	0 1 2 3 4 5 6 7 9 10 11 13 14 15 16 17 18 19 20 21 22 24 25 26 27 28 29 30 31 32 33 34 35 36 37 38 39
1201	108164526	108166358	1833	18
1202	108172355	108172980	626	1 4 6 8 9 10 12 14 16 17 19 20 22 23 25 26 28 30 31 32 34 35
1203	108221524	108222904	1381	0 1 2 3 5 6 7 8 9 11 13 15 18 21 28 31 32 35 39
1204	108224498	108225419	922	5 9 10 20 24 25 29 34 38 39
1205	108232745	108233448	704	0 1 2 3 4 5 7 8 9 10 11 12 13 14 15 16 17 18 19 20 22 24 26 27 28 29 30 31 32 34 35 36 37 38
1206	108786498	108787118	621	0 2 4 6 7 8 9 10 11 13 14 15 16 17 18 19 20 21 22 24 25 26 27 29 30 33 34 35 37 38 39
1207	109131821	109132571	751	0 2 4 6 7 8 9 10 11 12 13 14 15 16 17 18 19 20 22 24 25 26 27 28 29 30 31 33 34 35 37 38 39
1208	109261452	109262027	576	0 1 2 3 4 5 6 7 8 9 10 12 14 15 16 17 18 19 20 22 23 24 25 26 27 28 29 30 31 32 33 34 35 36 37 38 39
1209	109295893	109298973	3081	2 3 4 7 8 10 13 16 19 21 22 23 24 25 26 27 28 29 30 31 32 33 34 35 36 37 38 39
1210	109412478	109413043	566	0 2 3 4 5 7 8 9 10 12 13 15 16 20 21 22 23 24 25 27 28 29 31 32 33 34 35 37 38 39
1211	109634388	109636169	1782	1 21 23 25 29 31 36 38
1212	110272598	110273196	599	1 2 3 4 5 8 9 10 12 13 15 16 17 20 21 22 23 25 26 29 30 31 33 35 36 37 39
1213	110543246	110657262	114017	1 2 3 4 5 6 8 9 10 12 14 15 16 17 18 19 20 22 23 25 27 28 29 30 31 36 38 39
1214	111389941	111393729	3789	1 2 4 5 6 7 8 10 11 13 14 15 16 17 19 20 21 22 24 25 26 27 28 29 30 31 32 33 34 35 36 37 38 39
1215	111434650	111435282	633	0 1 2 3 4 5 6 7 8 9 10 11 12 13 14 15 16 17 18 19 20 21 22 23 24 25 26 27 28 29 30 31 32 33 34 35 36 37 38 39
1216	111452872	111453462	591	0 1 2 3 4 5 6 7 8 9 10 11 12 13 14 15 16 17 18 19 20 21 22 23 24 25 26 27 28 29 30 31 32 33 34 35 36 37 38 39
1217	111585930	111586579	650	4 5 11 14 17 18 19 20 21 24 25 28 29 33 34 35 38
1218	111628921	111629441	521	3 4 7 11 12 13 14 15 18 20 21 22 23 24 25 26 27 28 30 31 32 33 35 36 38 39
1219	111716380	111716975	596	1 7 14 17 18 21 22 24 30 35 36
1220	111716975	111985055	268081	0 4 6 7 8 12 14 15 16 17 18 19 20 21 22 23 24 29 30 31 32 33 34 36 37 38
1221	111985055	111985660	606	0 1 2 4 5 7 8 9 10 12 13 14 15 16 17 18 19 20 21 22 23 24 25 26 27 28 29 30 31 32 33 34 35 36 37 38 39
1222	111985660	112053277	67618	3 9 11 30
1223	112178532	112179409	878	0 1 2 3 4 5 6 7 8 9 10 11 12 13 14 15 16 17 18 19 20 21 22 23 24 25 26 27 28 29 30 31 32 33 34 35 37 38 39
1224	112185010	112308289	123280	1 2 3 9 10 11 13 16 25 26 28 32 39
1225	112308289	112326661	18373	0 1 2 3 4 5 6 7 8 9 11 12 13 15 16 18 19 20 21 22 23 24 25 26 27 28 29 30 31 32 33 34 35 36 38 39
1226	112553652	112555211	1560	0 2 5 6 8 12 15 17 23 25 27 28 29 30 33 35 38
1227	112593350	112593920	571	0 2 5 6 7 8 9 11 13 17 21 22 23 24 25 26 27 32 35 37 38
1228	112965550	112966200	651	0 1 2 3 4 5 6 7 8 9 10 11 12 13 14 15 16 17 18 19 20 21 22 23 24 25 26 27 28 29 30 31 32 33 34 35 36 37 38 39
1229	113561293	113562151	859	1 2 3 5 6 7 9 11 13 14 16 17 18 19 20 21 22 23 25 26 29 30 31 32 33 35 36 37 39
1230	113726997	113727572	576	0 1 2 3 4 5 6 7 8 9 10 11 12 13 14 15 16 17 18 19 20 21 22 23 24 25 26 27 28 29 30 31 32 33 34 35 36 37 38 39
1231	114395556	114396247	692	0 1 2 3 4 5 6 7 8 9 10 11 12 13 14 15 16 17 18 19 20 21 22 23 24 25 26 27 28 29 30 31 32 33 34 35 36 37 38 39
1232	114465947	114466552	606	0 1 2 3 4 5 6 7 8 9 10 11 12 13 14 15 16 17 18 19 20 21 22 23 24 25 26 27 28 29 30 31 32 33 34 35 36 37 38 39
1233	114516233	114516999	767	0 1 2 3 4 5 6 7 8 9 10 11 12 13 14 15 16 17 18 19 20 21 22 23 24 25 26 27 28 29 30 31 32 33 34 35 36 37 38 39
1234	114692857	114693427	571	0 3 9 13 23 25 26 27 36 37 39
1235	114698861	114699421	561	1 2 4 13 14 20 21 25 26 30 34
1236	114826891	114828115	1225	4 11 13 17 18 20 22 23 24 25 34 38
1237	114892693	114893338	646	0 1 3 5 6 8 11 16 18 20 21 23 24 27 28 30 32 34 37
1238	114952742	114953357	616	13 22 25 37
1239	115096799	115145288	48490	0 1 2 3 4 5 6 7 8 9 10 11 12 13 14 15 16 17 18 19 20 21 22 23 24 25 26 27 28 29 30 31 32 33 34 35 36 37 38 39
1240	115374601	115375568	968	0 1 2 4 5 6 7 8 10 11 12 14 15 16 17 19 20 21 22 23 24 25 27 29 30 31 33 35 36 38 39
1241	115617087	115617657	571	0 1 4 5 6 8 9 10 14 15 16 17 19 20 21 22 23 24 25 26 27 29 30 32 33 34 35 37 38 39
1242	115654764	115655369	606	0 1 2 4 5 6 7 9 13 14 15 18 19 20 21 22 23 24 25 26 27 28 29 30 31 32 33 34 35 36 37 38 39
1243	115837804	115838395	592	0 5 9 14 15 19 20 21 23 25 29 31 32 33 34 35 36 38 39
1244	116387168	116387758	591	17 25 27 29 32 38
1245	116411861	116412465	605	0 1 2 3 4 5 6 7 8 9 10 11 12 13 14 15 16 17 18 19 20 21 22 23 24 25 26 27 28 29 30 31 32 33 34 35 36 37 38 39
1246	116890448	116890998	551	0 1 2 3 4 5 6 7 8 9 10 11 12 13 14 15 16 17 18 19 20 21 22 23 24 25 26 27 28 29 30 31 32 33 34 35 36 37 38 39
1247	116898816	116899421	606	0 1 2 3 4 5 6 7 8 9 10 11 12 13 14 15 16 17 18 19 20 21 22 23 24 25 26 27 28 29 30 31 32 33 34 35 36 37 38 39
1248	116899865	116900502	638	0 1 2 3 4 5 6 7 8 9 10 11 12 13 14 15 16 17 18 19 20 21 22 23 24 25 26 27 28 29 30 31 32 33 34 35 36 37 38 39
1249	116955942	116956512	571	0 1 2 3 4 5 6 7 8 9 10 11 12 13 14 15 16 17 18 19 20 21 22 23 24 25 26 27 28 29 30 31 32 33 34 35 36 37 38 39
1250	116963040	116963610	571	0 2 4 9 11 12 13 18 20 21 22 23 24 25 26 27 28 29 30 31 32 33 35 36 37 38 39
1251	116964350	116964930	581	0 1 2 3 4 5 6 7 8 9 10 11 12 13 14 15 16 17 18 19 20 21 22 23 24 25 26 27 28 29 30 31 32 33 34 35 36 37 38 39
1252	116965985	116966801	817	0 1 2 3 4 5 6 7 8 9 10 11 12 13 14 15 16 17 18 19 20 21 22 23 24 25 26 27 28 29 30 31 32 33 34 35 36 37 38 39
1253	117007698	117008279	582	0 1 3 4 9 11 13 14 15 16 17 20 23 24 25 26 27 28 29 30 34 35 37 38
1254	117036638	117037244	607	0 1 2 3 4 5 6 7 8 9 10 11 12 13 14 15 16 17 18 19 20 21 22 23 24 25 26 27 28 29 30 31 32 33 34 35 36 37 38 39
1255	117075245	117075822	578	1 2 3 4 5 7 8 9 11 12 13 14 15 19 20 25 26 31 32 33 34 35 36 38 39
1256	117082584	117083985	1402	0 1 2 3 4 5 6 7 8 9 10 11 12 13 14 15 16 17 18 19 20 21 22 23 24 25 26 27 28 29 30 31 32 33 34 35 36 37 38 39
1257	117158911	117159516	606	3 7 8 12 15 16 19 21 22 23 24 25 30 32 35 36 37 38
1258	117326401	117327271	871	0 1 3 5 7 10 13 14 19 20 25 29 34 39
1259	117410751	117411306	556	0 1 2 3 5 6 7 8 10 11 12 13 14 15 16 18 19 21 22 23 24 26 27 28 29 30 31 33 34 36 38 39
1260	117412265	117415205	2941	0 1 2 3 4 5 6 7 8 9 10 11 12 13 14 15 16 17 18 19 20 21 22 23 24 25 26 27 28 29 30 31 32 33 34 35 36 37 38 39
1261	117415205	117416525	1321	0 1 2 3 4 5 6 7 8 9 10 11 12 13 14 15 16 17 18 19 20 21 22 23 24 25 26 27 28 29 30 31 32 33 34 35 36 37 38 39
1262	117424235	117424985	751	3 7 11 13 14 15 22 23 24 26 27 28 29 32 33 34 38 39
1263	117483120	117511719	28600	4 8 9 10 12 13 14 15 16 17 18 21 23 24 25 28 30 31 33 38
1264	118119469	118120139	671	5 6 10 38
1265	118429130	118429695	566	0 1 2 4 5 6 7 9 10 11 12 13 14 15 16 17 18 19 21 23 25 27 28 29 35 36 38 39
1266	118683007	118683592	586	1 2 4 8 13 14 16 17 19 20 21 23 25 30 32 35 37 38 39
1267	119194303	119194873	571	0 1 2 3 4 5 6 7 8 9 10 11 12 13 14 15 16 17 18 19 20 21 22 23 24 25 26 27 28 29 30 31 32 33 34 35 36 37 38 39
1268	119622521	119623031	511	0 1 2 3 4 5 6 8 11 12 15 17 19 20 21 22 23 24 25 26 28 29 31 32 37 38 39
1269	119643557	119644217	661	0 3 5 6 7 8 9 10 11 12 14 15 16 18 19 20 21 22 25 26 28 29 31 32 34 35 36 37 38 39
1270	119777627	119778257	631	0 2 3 4 6 7 9 10 11 13 14 15 16 19 20 21 22 23 24 25 26 27 29 31 32 34 36 37 39
1271	119871586	119872482	897	0 1 2 3 4 5 6 7 8 9 10 11 12 13 14 15 16 17 18 19 20 21 22 23 24 25 26 27 28 29 30 31 32 33 34 35 36 37 38 39
1272	119911699	119912311	613	0 1 2 3 4 5 6 7 8 9 10 11 12 13 14 15 16 17 18 19 20 21 22 23 24 25 26 27 28 29 30 31 32 33 34 36 37 38
1273	120148923	120149528	606	0 3 4 5 8 9 10 12 13 14 15 17 18 22 23 26 27 31 33 34 36 38
1274	120302140	120302760	621	0 1 3 5 6 8 9 14 16 17 22 23 24 26 28 29 30 32 33 34 35 37 39
1275	120356694	120357319	626	2 4 5 6 14 17 21 23 28 31 33 36 38 39
1276	120831704	120832396	693	0 1 6 9 11 12 19 20 21 22 23 24 25 26 28 29 30 31 32 33 34 35 36 37 38 39
1277	120852570	120857545	4976	7 15 16
1278	120881962	120882777	816	1 2 7 11 15 18 19 21 22 23 24 25 26 27 29 30 31 32 33 34 35 36 37 38 39
1279	120960533	120961163	631	8 11 14 17 20 21 22 23 24 25 28 29 33 34 35 38 39
1280	120984154	120984754	601	0 1 2 4 6 7 8 9 10 12 14 15 16 17 18 19 20 22 23 24 25 26 27 28 29 30 31 32 33 34 36 37 38 39
1281	121268512	121269700	1189	0 1 2 3 4 5 6 7 8 9 11 12 13 14 15 16 17 18 19 20 21 22 23 24 25 26 27 28 29 30 31 32 33 34 35 36 37 38 39
1282	121571198	121572088	891	19 22 38 39
1283	121610066	121612545	2480	2 10 20 21 27 28 32 33 36 39
1284	121644695	121645285	591	0 5 6 9 10 11 15 16 17 18 27 31 33 37 38 39
1285	121661254	121661849	596	0 1 2 7 10 11 17 22 23 26 27 28 31 32 33 34 35 36 38 39
1286	122339938	122340538	601	0 1 2 3 4 5 6 7 8 9 10 11 12 13 14 15 16 17 18 19 20 21 22 23 24 25 26 27 28 29 30 31 32 33 34 35 36 37 38 39
1287	122874382	122874952	571	2 3 4 7 10 11 12 16 17 18 21 23 25 27 28 32 34 35 36 37 39
1288	123087575	123088250	676	0 1 2 3 4 5 6 7 8 9 10 11 12 13 14 15 16 17 18 19 20 21 22 23 24 25 26 27 28 29 30 31 32 33 34 35 36 37 38 39
1289	123102072	123102697	626	1 3 4 7 11 32
1290	123191524	123199280	7757	1 8 12 15 18
1291	123210567	123211223	657	0 1 2 3 4 5 6 7 8 9 10 11 12 13 14 15 16 17 18 19 20 21 22 23 24 25 26 27 28 29 30 31 32 33 34 35 36 37 38 39
1292	123224963	123225594	632	4 10 17 18 22 25 27 29 30 33 34 35 36 39
1293	123291145	123291785	641	0 1 2 3 4 5 6 7 8 9 10 11 12 13 14 15 16 17 18 19 20 21 22 23 24 25 26 27 28 29 30 31 32 33 34 35 36 37 38 39
1294	123351478	123352118	641	0 1 2 3 4 5 6 7 9 10 11 12 13 14 15 16 17 18 19 20 21 22 23 24 25 26 27 28 29 30 31 32 33 34 35 36 37 38 39
1295	123639286	123640179	894	0 1 2 3 4 5 6 7 8 9 10 11 12 13 14 15 16 17 18 19 20 21 22 23 24 25 26 27 28 29 30 31 32 33 34 35 36 37 38 39
1296	123684778	123685378	601	0 1 2 3 4 5 6 7 9 10 11 12 13 14 15 16 17 18 19 20 21 22 23 24 25 26 27 28 29 30 31 32 33 34 35 36 37 38 39
1297	123807854	123808474	621	0 1 2 3 4 5 6 7 8 9 10 11 12 13 14 15 16 17 18 19 20 21 22 23 24 25 26 27 28 29 30 31 32 33 34 35 36 37 38 39
1298	124102587	124109173	6587	2 3 4 8 11 12 13 15 16 19 22 23 26 27 28 30 32 35 37 38 39
1299	124125754	124126325	572	0 1 2 3 4 5 6 7 8 9 11 13 14 15 16 17 18 19 20 21 22 23 24 25 26 27 28 29 30 31 33 34 35 36 37 38
1300	124295173	124295793	621	0 7 10 13 17 18 19 20 22 23 24 26 28 29 31 38
1301	124394870	124395695	826	0 1 2 3 4 5 6 7 8 9 10 11 12 13 14 15 16 17 18 19 20 21 22 23 24 25 26 27 28 29 30 31 32 33 34 35 36 37 38 39
1302	124399778	124400402	625	0 1 2 3 4 5 6 7 8 9 10 11 12 13 14 15 16 17 18 19 20 21 22 23 24 25 26 27 28 29 30 31 32 33 34 35 36 37 38 39
1303	124634116	124634721	606	9
1304	124776253	124777223	971	0 1 2 3 4 5 6 7 8 9 10 11 12 13 14 15 16 17 18 19 20 21 22 23 24 25 26 27 28 29 30 31 32 33 34 35 36 37 38 39
1305	124946631	124947211	581	0 1 2 3 4 5 6 7 8 9 10 11 12 13 14 15 16 17 18 19 20 21 22 23 24 25 26 27 28 29 30 31 32 33 34 35 36 37 38 39
1306	125039567	125040416	850	0 1 2 3 4 5 6 7 8 9 11 12 13 14 15 16 17 18 19 20 21 22 24 25 26 27 28 29 30 31 33 34 35 36 38 39
1307	125073232	125073939	708	0 1 2 3 4 5 6 7 8 9 10 11 12 13 14 15 16 17 18 19 20 21 22 23 24 25 26 27 29 30 31 32 33 34 35 36 37 38 39
1308	125654273	125654873	601	1 2 3 4 5 6 7 8 9 10 11 12 13 14 15 16 17 18 19 20 21 22 23 24 25 26 27 28 29 30 31 32 33 34 35 36 37 38 39
1309	125977184	125977984	801	1 2 3 4 5 8 9 10 11 13 15 20 21 22 24 25 26 27 28 31 33 34 35 36 38 39
1310	125998756	125999377	622	0 1 2 3 4 5 6 7 8 9 10 11 12 13 14 15 17 18 19 20 21 22 23 24 25 26 27 28 29 30 31 32 33 34 35 36 37 38 39
1311	126000423	126001098	676	1 2 5 10 13 15 17 22 24 31 35 38 39
1312	126082508	126086873	4366	0 1 2 3 4 5 6 7 8 9 10 11 12 13 14 15 16 17 18 19 20 21 22 23 24 25 26 27 28 29 30 31 32 33 34 35 36 37 38 39
1313	126086873	126087606	734	0 1 2 3 4 5 6 7 8 9 10 11 12 13 14 15 16 17 18 19 20 21 22 23 24 25 26 27 28 29 30 31 32 33 34 35 36 37 38 39
1314	126192106	126192709	604	0 1 8 9 10 12 13 14 15 21 22 25 26 27 28 30 31 33 37
1315	126239576	126240249	674	0 1 2 3 4 5 6 7 8 9 10 11 12 13 14 15 16 17 18 19 20 21 22 23 24 25 26 27 28 29 30 31 32 33 34 35 36 37 38 39
1316	127092562	127093122	561	0 1 2 3 4 5 6 7 8 9 10 11 12 13 14 15 16 17 18 19 20 21 22 23 24 25 26 27 28 29 30 31 32 33 34 35 36 37 38 39
1317	127209118	127210059	942	4 13 18 21 26 35 37
1318	127441225	127442130	906	5 6 7 17 18 19 20 21 22 23 24 27 28 29 30 31 35 36 38 39
1319	127456506	127457116	611	0 1 2 3 4 5 6 7 8 9 10 11 12 13 14 15 16 17 18 19 20 21 22 23 24 25 26 27 28 29 30 31 32 33 34 35 36 37 38 39
1320	127536366	127536998	633	0 1 2 3 4 5 6 7 8 9 10 11 12 13 14 15 16 17 18 19 20 21 22 23 24 25 26 27 28 29 30 31 32 33 34 35 36 37 38 39
1321	127855677	127856293	617	6 9 16 19 35
1322	127931636	127943636	12001	33
1323	128227929	128228742	814	0 20 22 31 33
1324	128425215	128425786	572	1 3 11 25 32
1325	128443747	128445619	1873	0 2 3 7 8 9 10 11 16 17 18 19 21 22 25 26 27 29 30 31 36 38 39
1326	128594723	128595281	559	1 3 5 9 12 13 15 16 18 19 20 21 23 24 25 28 30 31 32 33 34 35 36 37 38
1327	129062029	129063050	1022	2 22 28 36 39
1328	129086909	129087524	616	0 8 11 12 18 20 21 22 23 25 28 30 32 36 37 38 39
1329	129347345	129363356	16012	0 1 2 3 4 5 6 7 8 9 10 11 12 13 14 15 16 17 18 19 20 21 22 23 24 25 26 27 28 29 30 31 32 33 34 35 36 37 38 39
1330	129490651	129525504	34854	1 2 3 4 5 7 8 9 10 12 13 15 16 17 19 26 27 30 33 35 36 39
1331	129634258	129634938	681	0 1 4 5 8 10 13 14 16 20 21 22 23 26 27 28 29 30 31 34 35 36 38 39
1332	129638743	129639368	626	0 1 2 3 4 5 6 7 8 9 10 11 12 13 14 15 16 17 18 19 20 21 22 23 24 25 26 27 28 29 30 31 32 33 34 35 36 37 38 39
1333	129957340	129972890	15551	4 5 6 7 8 9 10 11 14 16 18 19 21 22 23 24 26 27 29 32 34 38 39
1334	130092968	130093606	639	0 1 2 3 4 5 6 7 8 9 10 11 12 13 14 15 16 17 18 19 20 21 22 23 24 25 26 27 28 29 30 31 32 33 34 35 36 37 38 39
1335	130122549	130123134	586	0 1 2 3 4 5 6 7 8 9 10 11 12 13 14 15 16 17 18 19 20 21 22 23 24 25 26 27 28 29 30 31 32 33 34 35 36 37 38 39
1336	130123134	130125494	2361	0 1 2 3 4 5 6 7 8 9 10 11 12 13 14 15 16 17 18 19 20 21 22 23 24 25 26 27 28 29 30 31 32 33 34 35 36 37 38 39
1337	130239114	130275809	36696	24 25 27 28 29 35 37 38
1338	130296479	130297039	561	2 3 6 9 11 15 16 17 20 21 22 23 25 30 31 32 33 34 35 36 37 38
1339	130326636	130327265	630	1
1340	130410256	130452371	42116	0 1 2 3 4 5 6 7 8 9 10 11 12 13 14 15 16 17 18 19 20 21 22 23 24 25 26 27 28 29 30 31 32 33 34 35 36 37 38 39
1341	131444734	131445715	982	0 1 2 3 4 5 6 7 8 9 10 11 12 13 14 15 16 18 19 20 22 23 24 25 27 29 31 34 35 36 38 39
1342	132473784	132474394	611	0 1 2 3 4 5 6 7 8 9 10 11 12 13 14 15 17 18 19 20 21 22 23 24 25 26 27 28 29 30 31 32 33 34 35 36 37 38 39
1343	132806182	132806742	561	3 5 7 9 14 16 19 20 24 29 30 33 37 38
1344	132826642	132827207	566	0 1 2 4 5 6 7 8 10 12 14 15 17 18 22 23 25 26 27 28 29 30 31 33 35 37 38 39
1345	132835371	132835951	581	0 1 2 3 4 5 6 7 8 9 10 11 14 15 16 17 18 20 21 22 23 25 26 27 28 29 30 31 32 33 35 36 37 38 39
1346	132859326	132859956	631	2 3 9 14 15 18 22 23 26 27 28 33 35 38 39
1347	132871715	132873448	1734	21 39
1348	132916754	132917405	652	17 22
1349	133067580	133068824	1245	0 1 2 3 4 7 9 10 11 12 13 14 15 19 20 21 23 24 25 26 28 29 30 32 33 35 36 37 38 39
1350	133112667	133113742	1076	1 12 13 21 22 26 32 34 39
1351	133113742	133114305	564	11 24 34
1352	133122167	133122775	609	0 1 2 4 5 7 9 11 14 15 16 19 20 21 22 23 24 25 26 27 28 29 30 31 32 33 34 35 36 37 38 39
1353	133141904	133142464	561	0 1 3 4 5 6 7 8 9 10 12 13 14 15 17 18 19 20 21 25 27 30 32 33 34 37 38
1354	133230357	133230963	607	1 2 4 5 7 8 9 10 12 13 16 21 22 23 24 25 26 27 29 30 34 35 36 39
1355	133235662	133236257	596	0 1 2 3 4 5 6 7 8 9 10 11 12 13 14 15 16 17 18 19 20 21 22 23 24 25 26 27 28 29 30 31 32 33 34 35 36 37 38 39
1356	133342719	133344066	1348	2 3 4 5 6 7 8 9 11 12 13 14 16 18 19 20 22 23 24 25 27 29 32 34 35 36 37 39
1357	133345551	133346071	521	0 1 2 3 4 5 6 7 8 9 10 11 12 13 14 15 16 17 18 19 20 21 22 23 24 25 26 27 28 29 30 31 32 33 34 35 36 37 38 39
1358	133351617	133352182	566	0 2 3 4 5 6 7 8 9 10 12 13 14 15 16 17 18 19 22 23 24 26 27 28 29 34 35 36 38 39
1359	133435771	133436326	556	0 1 2 3 4 5 6 7 8 9 10 11 12 14 15 16 17 19 20 21 23 25 26 27 29 30 34 35 37 38 39
1360	134062550	134063120	571	0 1 2 3 4 5 6 7 8 9 10 11 12 13 14 15 16 17 18 19 22 23 24 26 27 28 29 30 31 33 35 36 37 38 39
1361	134122322	134123331	1010	0 1 2 3 5 6 8 11 12 13 14 16 18 19 20 21 22 24 25 26 27 29 30 31 32 33 34 35 37 39
1362	134228202	134228847	646	2 12 23 25 38
1363	134262512	134263157	646	0 1 3 9 11 12 13 14 16 17 18 19 21 24 25 27 30 32 35 38
1364	134394639	134395473	835	0 1 2 3 4 5 6 7 8 9 10 14 15 18 19 20 21 22 23 24 25 26 28 29 30 31 32 33 34 35 36 37 38 39
1365	134451754	134452389	636	0 1 2 3 5 7 8 9 10 13 16 17 18 19 20 22 23 25 26 27 28 29 32 33 35 37 38
1366	134837906	134839175	1270	0 1 2 3 4 5 6 7 8 9 10 11 12 13 14 15 16 17 18 19 20 21 22 23 24 25 26 27 28 29 30 31 32 33 34 35 36 37 38 39
1367	135000200	135000803	604	0 1 2 3 4 5 6 7 8 9 10 11 12 13 14 15 16 17 18 19 20 21 22 23 24 25 26 27 28 29 30 31 32 33 34 35 36 37 38 39
1368	135040074	135040919	846	0 1 2 3 4 5 6 7 9 10 11 12 13 14 15 16 17 18 19 20 21 22 23 24 25 26 27 28 29 30 31 32 33 34 35 36 37 38 39
1369	135073279	135084416	11138	4 6 7 8 11 13 17 18 20 21 22 23 24 27 29 33 34 35 36 38
1370	135288245	135288864	620	0 1 2 3 4 5 6 7 8 9 10 11 12 13 14 15 16 17 18 19 20 21 22 23 24 25 26 27 28 29 30 31 32 33 34 35 36 37 38 39
1371	135312949	135313539	591	0 2 6 7 12 23 24 25 34 38 39
1372	135328596	135329251	656	0 1 2 3 4 5 6 7 8 9 10 11 12 13 14 15 16 17 18 19 20 21 22 23 24 25 26 27 28 29 30 31 32 33 34 35 36 37 38 39
1373	135393231	135394466	1236	0 1 2 3 4 5 6 7 8 9 10 11 12 13 14 15 16 17 18 19 20 21 22 23 24 25 26 27 28 29 30 31 32 33 34 35 36 37 38 39
1374	135510230	135510895	666	2 3 6 8 9 10 11 12 21 31 33 36 37 39
1375	135949739	135950640	902	1 2 3 5 10 13 16 21 24 25 30 36
1376	136122342	136122913	572	0 1 2 3 4 5 6 7 9 10 11 12 13 14 15 16 17 18 19 20 21 22 23 24 25 26 27 28 29 30 31 32 33 34 35 36 37 38 39
1377	136271952	136272547	596	0 2 4 5 7 9 10 12 14 18 38
1378	136347403	136348008	606	0 1 7 8 9 11 12 14 16 19 20 21 22 23 24 25 26 27 28 29 30 31 32 33 34 35 36 37 38 39
1379	136629871	136630501	631	1 2 3 4 7 8 11 12 13 14 16 17 19 20 21 22 24 25 26 28 30 34 36 38 39
1380	137025338	137026223	886	0 7 9 10 27 35
1381	137219958	137220548	591	0 1 2 3 4 5 6 7 8 9 10 11 12 13 14 15 16 17 18 19 20 21 22 23 24 25 26 27 28 29 30 31 32 33 34 35 36 37 38 39
1382	137511555	137512170	616	1 2 3 6 7 9 12 13 15 17 19 20 21 22 23 24 26 27 28 29 30 31 32 33 34 35 36 39
1383	137552590	137553242	653	0 1 3 4 5 6 7 8 9 10 12 13 14 15 16 17 18 19 20 21 22 23 24 25 26 27 28 29 30 31 32 33 34 35 36 37 38 39
1384	137674550	137675055	506	0 1 2 3 4 5 6 7 8 9 10 12 13 14 15 16 17 18 19 20 21 22 23 24 25 26 27 28 29 30 31 32 33 34 35 36 37 38 39
1385	137809831	137810476	646	5 6 7 9 11 12 14 16 17 19
1386	137935643	137936236	594	3 5 6 7 9 10 11 12 14 16 19 20 21 22 31 32 35 37 39
1387	138011618	138012218	601	2 3 6 7 9 11 12 13 14 16 18 21 23 24 26 27 28 31 32 33 34 35 37 38
1388	138157058	138157719	662	0 1 4 5 6 7 10 14 17 19 29 34 38
1389	138206248	138207258	1011	0 1 2 3 4 5 6 7 8 9 10 11 12 13 14 15 16 17 18 19 20 21 22 23 24 25 26 27 28 29 30 31 32 33 34 35 36 37 38 39
1390	138422682	138423437	756	0 1 2 3 4 5 6 7 8 9 10 11 12 13 14 15 16 17 18 19 20 21 22 23 24 25 26 27 28 29 30 31 32 33 34 35 36 37 38 39
1391	138604570	138605220	651	3 7 11 12 14 19 22 23 32 35 36
1392	138690258	138691063	806	0 1 2 3 4 5 6 7 8 9 10 11 12 13 14 15 16 17 18 19 20 21 22 23 24 25 26 27 28 29 30 31 32 33 34 35 36 37 38 39
1393	139177053	139177613	561	0 1 4 9 10 11 12 14 15 16 17 18 20 23 24 25 28 29 30 31 32 33 34 37 38 39
1394	139299560	139300362	803	0 4 5 9 12 13 14 15 17 18 20 23 24 26 27 31 33 34 35 36 37 38
1395	139600147	139600728	582	0 1 2 3 5 6 8 9 12 13 14 15 17 18 19 20 21 22 23 26 29 32 33 35 36 37 38 39
1396	139631547	139632217	671	1 2 4 5 6 7 8 9 10 13 15 16 18 19 22 23 25 26 27 28 31 32 33 35 36 37
1397	139637732	139638392	661	0 1 2 9 13 14 16 19 21 22 28 31 32 37
1398	139656930	139657475	546	0 1 3 4 10 11 12 14 15 16 17 18 19 21 22 23 24 26 27 28 30 31 32 33 34 36 37 38 39
1399	139669879	139670469	591	0 1 2 3 4 5 6 7 8 9 10 11 12 13 14 15 16 17 18 19 20 21 22 23 24 25 26 27 28 29 30 31 32 33 34 35 36 37 38 39
1400	139818565	139819649	1085	1 8 9 11 15 18 19 20 21 23 24 25 26 27 28 29 30 31 32 33 35 36 37
1401	139837342	139837987	646	0 1 2 3 4 6 7 8 9 10 11 12 13 14 15 16 17 18 19 20 24 25 26 27 28 29 30 31 32 33 34 35 36 37 38 39
1402	140169747	140171796	2050	18
1403	140198001	140198632	632	0 3 4 5 6 7 8 9 10 11 12 13 14 15 16 17 18 19 20 21 22 23 24 26 27 29 30 31 32 33 35 37 38
1404	140250618	140251238	621	2 3 4 5 6 7 10 12 13 14 15 17 19 25 26 27 28 29 31 33 34 35 39
1405	140365650	140366255	606	0 1 2 3 4 5 7 9 10 18 20 25 26 28 31 32 34 35 36
1406	140528089	140528833	745	6 8 11 12 13 15 23 26 30 33 37 39
1407	140534054	140535073	1020	1 4 12 16 22 25 30 33 39
1408	140674918	140675518	601	0 1 2 3 4 5 6 7 8 9 10 11 12 13 14 15 16 17 18 19 20 21 22 23 24 25 26 27 28 29 30 31 32 33 34 35 36 37 38 39
1409	140702716	140703336	621	0 1 2 3 4 5 6 7 8 9 10 11 12 13 14 15 16 17 18 19 20 21 22 23 24 25 26 27 28 29 30 31 32 33 34 35 36 37 38 39
1410	141218538	141219103	566	1 4 5 6 7 15 17 19 20 21 23 24 26 29 30 31 33 34 35 37 38
1411	141434108	141434733	626	0 2 4 5 6 7 8 10 11 12 13 14 15 17 19 20 21 24 25 26 27 29 30 31 32 33 34 35 36 38
1412	141446567	141447222	656	0 1 4 6 7 8 10 11 13 14 16 17 19 20 21 22 23 24 25 27 28 29 30 33 34 37
1413	141471829	141472479	651	0 1 2 3 4 5 6 7 8 9 10 11 12 13 14 15 16 17 18 19 20 21 22 23 24 25 26 27 28 29 30 31 32 33 34 35 36 38 39
1414	141494527	141495326	800	0 1 2 3 4 5 6 7 8 9 10 11 12 13 14 15 16 17 18 19 20 21 22 23 24 25 26 27 28 29 30 31 32 33 34 35 36 37 38 39
1415	141495326	141495916	591	1 4 5 6 8 10 12 13 14 17 18 19 20 23 24 27 29 31 33 34 36 38
1416	141501308	141501958	651	0 1 2 3 4 5 6 7 8 9 10 11 12 13 14 15 16 17 18 19 20 21 22 23 24 25 26 27 28 29 30 31 32 33 34 35 36 37 38 39
1417	141730154	141730724	571	0 1 2 3 4 5 6 7 8 10 11 13 14 15 16 17 18 19 20 21 22 23 24 26 27 28 29 30 31 32 33 34 35 36 38 39
1418	141756455	141757080	626	0 1 3 6 11 21 25 26 27 28 29 32 34
1419	142041170	142045850	4681	1 2 4 5 6 10 11 12 14 15 17 18 19 20 21 22 24 27 28 29 31 39
1420	142114948	142115491	544	5 7 9 12 13 16 20 21 23 25 31 32 33 34 36 37
1421	142547901	142548616	716	0 1 2 3 4 5 6 7 8 9 10 11 12 13 14 15 16 17 18 19 20 21 22 23 24 25 26 27 28 29 30 31 32 33 34 35 36 37 38 39
1422	142553155	142554079	925	0 1 2 3 4 5 6 7 8 9 10 11 12 13 14 15 17 18 19 21 22 23 24 25 26 27 28 29 30 31 33 34 35 36 37 38 39
1423	142592390	142592962	573	0 1 2 3 4 5 6 7 8 9 10 11 12 13 14 15 16 17 18 19 20 21 22 23 24 25 26 27 28 29 30 31 32 33 34 35 36 37 38 39
1424	142629534	142630347	814	0 1 2 3 4 5 6 7 8 9 10 11 12 13 14 15 16 17 18 19 20 21 22 23 24 25 26 27 28 29 30 31 32 33 34 35 36 37 38 39
1425	142714198	142714773	576	0 1 2 3 4 5 7 8 10 11 13 16 17 18 21 24 25 30 31 33 36 38
1426	143078376	143078992	617	2 4 8 9 11 12 14 15 20 21 22 23 25 27 29 30 31 32 33 34 37 38
1427	143162259	143162906	648	1 8 34
1428	143215017	143215882	866	0 1 2 3 4 5 6 7 8 9 10 11 12 13 14 15 16 17 18 19 20 21 22 23 24 25 26 27 28 29 30 31 32 33 34 35 36 37 38 39
1429	143700852	143701447	596	1 5 9 10 17 18 20 22 29 30 31 34 36 39
1430	144117656	144118401	746	8 10 12 14 17 18 19 21 22 23 24 25 28 29 30 34 38
1431	144118401	144119006	606	0 1 2 3 5 7 8 9 10 12 14 16 17 19 22 23 30 33 35 37
1432	144219391	144219977	587	0 1 2 3 4 5 6 7 8 9 10 11 12 13 14 15 16 17 18 19 20 21 22 23 24 25 26 27 28 29 30 31 32 33 34 35 36 37 38 39
1433	144265872	144266555	684	1 4 5 8 9 10 15 16 18 20 21 22 23 24 25 26 27 28 29 30 31 32 33 34 37 39
1434	144286060	144286620	561	1 2 3 4 5 7 8 9 10 11 13 14 15 17 18 20 21 22 24 25 26 27 28 30 31 32 33 35 36 37 38 39
1435	144299110	144299662	553	0 2 3 4 5 6 7 8 9 10 11 12 13 14 15 17 18 19 20 21 22 23 24 25 26 27 28 29 30 31 32 33 34 35 36 37 38 39
1436	144349926	144350555	630	4 13 17 20 24
1437	144371342	144372062	721	0 1 2 3 4 5 6 7 8 9 10 11 12 13 14 15 16 17 18 19 20 21 22 23 24 25 26 27 28 29 30 31 32 33 34 35 36 37 38 39
1438	144382481	144383465	985	0 1 2 3 4 5 6 7 8 9 10 11 12 13 14 15 16 17 18 19 20 21 22 23 24 25 26 27 28 29 30 31 32 33 34 35 36 37 38 39
1439	144533899	144534807	909	0 2 3 4 7 9 11 12 13 14 15 16 20 21 22 23 25 26 28 30 32 33 34 38
1440	144822157	144822803	647	2 3 4 5 6 7 9 10 11 12 13 14 15 16 17 20 21 22 23 24 25 26 27 28 29 30 31 32 34 35 37 38 39
1441	144915917	144916477	561	2 4 6 8 11 13 19 21 23 24 25 26 27 32 34 38 39
1442	145389100	145389720	621	0 1 2 3 4 5 6 7 8 9 10 11 12 13 14 15 16 17 18 19 20 21 22 23 24 25 26 27 28 29 30 31 32 33 34 35 36 37 38 39
1443	145905997	145906658	662	0 1 2 3 4 5 6 7 8 9 10 11 12 13 14 15 16 17 18 19 20 21 22 23 24 25 26 27 28 29 31 32 33 34 35 36 37 38 39
1444	145926293	145926926	634	0 1 2 3 4 5 6 7 9 10 11 12 13 14 15 17 18 19 20 21 22 23 24 25 26 27 28 29 30 31 32 33 34 35 36 37 38 39
1445	146134052	146134616	565	0 2 3 4 7 8 9 11 15 16 22 24 25 27 28 29 31 32 33 34 35 36 38
1446	146164165	146164785	621	0 2 3 4 8 9 11 12 13 14 15 16 18 19 20 21 22 23 24 25 26 27 28 29 30 31 32 33 35 37 38 39
1447	146375352	146376265	914	0 1 2 3 4 5 6 7 8 9 10 11 12 13 14 15 16 17 18 19 20 21 22 23 24 25 26 27 28 29 30 31 32 33 34 35 36 37 38 39
1448	146446890	146447475	586	0 1 2 3 4 5 6 7 9 10 11 12 13 14 15 16 17 18 19 20 21 22 23 24 25 26 27 28 29 30 31 32 33 34 35 36 37 38 39
1449	146482551	146483166	616	0 6 7 8 10 11 12 15 16 17 19 20 25 26 28 29 30 31 32 33 34 35 37 38 39
1450	146487834	146488438	605	0 1 2 3 4 5 6 7 9 10 11 12 13 14 15 16 17 18 19 20 21 22 23 24 25 26 27 28 29 30 31 32 33 34 35 36 37 38 39
1451	146577577	146594410	16834	15 18 19
1452	146668630	146669260	631	0 2 3 4 5 6 7 11 15 18 19 21 23 24 25 32 36 39
1453	147008833	147009427	595	0 1 2 3 4 5 6 7 8 9 11 12 13 14 15 16 17 18 19 20 21 22 23 24 25 27 28 29 30 33 34 36 37 38 39
1454	147505236	147505871	636	1 2 4 5 7 8 9 12 13 15 16 17 19 20 22 23 27 28 29 33 36 37 38
1455	148049279	148049894	616	0 3 7 8 9 10 19 20 27 28 31 32 36 37
1456	148344784	148345349	566	0 1 2 3 4 6 8 10 11 12 13 14 15 17 18 19 20 21 23 24 25 26 28 29 30 31 32 33 35 36 37 39
1457	148482805	148483448	644	0 1 2 3 4 5 6 7 8 9 10 11 12 13 14 15 16 17 18 19 20 21 22 23 24 25 26 27 28 29 30 31 32 33 34 35 36 37 38 39
1458	148585913	148586549	637	0 1 2 8 9 10 11 16 21 23 25 29 31 32 36 37 39
1459	148697145	148698317	1173	0 1 2 3 4 5 6 8 9 10 11 12 13 14 15 16 17 18 19 21 22 23 24 25 26 27 30 31 32 34 38 39
1460	148811265	148811885	621	0 1 3 4 6 7 8 9 11 13 14 15 16 18 19 20 21 22 23 24 28 29 30 32 33 34 38 39
1461	149030809	149031654	846	0 1 2 3 4 5 6 7 8 9 10 11 12 13 14 15 16 17 18 19 20 21 22 23 24 25 26 27 28 29 30 31 32 33 34 35 36 37 38 39
1462	149046411	149046979	569	0 1 3 6 8 10 13 15 17 19 20 21 22 23 24 25 26 27 28 29 30 31 33 35 36 38 39
1463	149053663	149054553	891	0 1 2 3 5 10 12 15 22 25 27 28 29 31 33 35 36 38
1464	149708874	149711994	3121	0 1 2 3 4 5 6 7 10 11 13 14 16 18 19 21 22 23 24 25 26 27 28 30 31 32 34 35 37 39
1465	149919304	149919918	615	0 1 2 3 4 5 6 7 8 9 10 11 12 13 14 15 16 17 18 19 20 21 22 23 24 25 26 27 28 29 30 31 32 33 34 35 36 37 38 39
1466	149980245	149981074	830	0 1 2 3 4 5 6 7 8 9 10 11 12 13 14 15 16 17 18 19 20 21 22 23 24 25 26 27 28 29 30 31 32 33 34 35 36 37 38 39
1467	150030065	150030655	591	1 5 8 11 12 13 16 18 19 20 21 26 28 30 33 36 37 38
1468	150193202	150193815	614	0 4 7 8 10 14 15 17 20 22 24 27 28 29 31 34 38 39
1469	150293221	150293831	611	0 3 4 5 6 11 14 15 16 17 18 19 20 21 22 24 25 28 29 30 31 32 33 34 35 38
1470	150302299	150302951	653	0 2 4 5 6 7 8 10 11 12 13 15 16 17 20 23 25 27 30 31 33
1471	150442385	150442990	606	1 2 3 4 5 7 10 12 13 15 17 18 22 23 26 27 29 30 31 32 35 36 39
1472	150553265	150553880	616	0 1 2 3 4 5 6 7 8 9 10 11 12 13 14 15 17 18 19 20 21 24 25 26 27 28 29 30 31 33 34 35 36 37 38 39
1473	150561805	150562590	786	0 1 2 3 4 5 6 7 8 9 10 11 12 13 14 15 16 17 18 19 20 21 22 23 24 25 26 27 28 29 30 31 32 33 34 35 36 37 38 39
1474	150695926	150696481	556	0 1 2 4 5 6 7 10 11 12 13 14 15 17 18 19 21 22 23 27 29 30 33 35 36 38 39
1475	150739100	150751670	12571	1 4 5 6 7 8 9 10 12 14 18 19 20 23 26 27 28 30 33 34 36
1476	150987254	150987794	541	0 1 2 3 4 5 6 7 8 9 10 11 12 13 14 15 16 17 18 19 20 21 22 23 24 25 26 27 28 29 30 31 32 33 34 35 36 37 38 39
1477	151512449	151513011	563	1 2 4 5 7 9 10 12 14 17 19 20 21 23 24 25 27 30 33 34 35 38
1478	151862183	151862708	526	0 1 2 3 4 5 6 7 8 9 10 11 12 13 14 15 16 17 18 19 20 21 22 23 24 25 26 27 28 29 30 31 32 33 34 35 36 37 38 39
1479	152171598	152172188	591	0 1 2 4 7 8 10 13 14 17 20 21 22 23 24 25 26 27 28 29 30 31 32 33 34 35 36 37 38 39
1480	152428211	152428820	610	9 10 11 12 13 15 21 22 23 24 25 26 29 30 31 33 34 35 37 39
1481	152521573	152522518	946	0 5 6 7 12 13 14 15 16 17 19 20 21 22 23 24 25 26 27 28 29 30 31 33 34 35 36 39
1482	152526001	152526851	851	0 1 2 3 4 5 6 7 8 9 10 11 12 13 14 15 16 17 18 19 20 21 22 23 24 25 26 27 28 29 30 31 32 33 34 35 36 37 38 39
1483	152581129	152581754	626	0 2 5 6 8 9 12 14 15 17 19 20 21 22 24 25 27 28 29 30 31 32 33 34 35 36 39
1484	153254778	153255689	912	2 3 4 6 12 13 15 16 17 20 21 23 30 33 36
1485	153263222	153263829	608	1 2 3 4 7 8 9 10 12 13 14 15 16 17 18 19 20 21 23 24 25 27 28 29 30 31 35 36 37 38 39
1486	153960835	153961394	560	1 3 7 8 9 11 15 16 18 20 21 24 26 30 32 33 34 36 38 39
1487	153972778	153973430	653	0 1 2 3 4 5 6 7 8 9 10 11 12 13 14 15 16 17 18 19 20 21 22 23 24 25 26 27 28 29 30 31 32 33 34 35 36 37 38 39
1488	154203071	154203661	591	1 2 4 5 6 7 8 9 10 11 12 13 14 15 16 18 19 21 25 26 27 28 29 31 33 34 35 36 37 39
1489	154507573	154508148	576	0 1 2 3 4 5 6 7 8 10 12 13 14 15 17 18 20 21 22 23 24 25 27 28 30 31 32 34 38 39
1490	154600649	154607102	6454	6
1491	154607102	154607752	651	2 6 12 13 14 15
1492	155188086	155188706	621	0 2 3 4 5 6 7 8 9 10 11 12 13 14 15 16 17 18 19 20 21 22 23 24 25 26 28 29 30 31 32 33 34 35 36 37 38 39
1493	155524699	155546830	22132	0 1 2 3 4 5 6 7 8 9 10 11 12 13 14 15 16 17 18 19 20 21 22 23 24 25 26 27 28 29 30 31 32 33 34 35 36 37 38 39
1494	155648574	155649200	627	2 4 17 22 23 25 38
1495	155652533	155653348	816	2 7 8 10 12 14 20 22 23 24 27 28 29 30 31 36 37 39
1496	155899852	155900952	1101	0 1 2 3 4 5 6 7 8 9 10 11 12 13 14 15 16 17 18 19 20 21 22 23 24 25 26 27 28 29 30 31 32 33 34 35 36 37 38 39
1497	155907009	155907595	587	16 20 21 22 39
1498	156067465	156068088	624	0 1 2 3 4 5 6 7 8 9 10 11 12 13 14 15 16 17 18 19 20 21 22 23 24 25 26 27 28 29 30 31 32 33 34 35 36 37 38 39
1499	156072648	156073530	883	0 1 2 3 4 5 6 7 8 9 10 11 12 13 14 15 16 17 18 19 20 21 22 23 24 25 26 27 28 29 30 31 32 33 34 35 36 37 38 39
1500	156090072	156090667	596	4 5 6 8 9 10 11 12 16 17 20 21 23 24 28 30 35 36
1501	156116845	156117545	701	0 1 2 3 4 5 6 7 8 9 10 11 12 13 14 15 16 17 18 19 20 21 22 23 24 25 26 27 28 29 30 31 32 33 34 35 36 37 38 39
1502	156265776	156266381	606	1 2 4 5 6 9 11 12 14 15 19 20 21 22 23 24 25 27 28 29 30 32 33 34 35 36 37 38 39
1503	156566854	156567494	641	0 2 4 9 12 13 15 18 22 23 25 33 36 39
1504	156768209	156768855	647	3 7 9 11 13 15 18 19 21 24 26 28 33 35 38
1505	156959538	156960297	760	0 1 3 4 5 8 11 13 15 16 20 23 28 30 34 38
1506	157702479	157703182	704	2 3 6 12 14 16 18 25 30 35
1507	157750535	157751120	586	1 2 8 10 11 12 14 15 16 20 21 25 26 31 32 34 35 37 39
1508	157781048	157781638	591	0 1 4 7 8 9 12 13 14 15 16 17 18 19 20 21 22 23 24 25 26 28 29 30 31 32 33 34 35 36 37 38 39
1509	158268267	158269307	1041	5 13 15 19 30 39
1510	158747179	158747804	626	1 4 7 10 12 17 20 27 28 30 33 35
1511	159075017	159075627	611	0 1 2 5 6 7 10 11 12 13 14 15 17 21 22 27 29 31 39
1512	159125962	159126753	792	0 2 3 5 6 7 8 9 10 11 12 14 15 16 17 18 19 20 21 22 23 24 25 26 28 29 30 31 32 33 34 35 36 37 38 39
1513	159330601	159331211	611	0 1 2 3 4 5 6 7 8 9 10 11 12 13 14 15 16 17 18 19 20 21 22 23 24 25 26 27 28 29 30 31 32 33 34 35 36 37 38 39
1514	159366881	159367451	571	0 1 2 3 6 8 9 11 12 14 15 16 18 19 21 23 26 28 30 33 37 38 39
1515	159367451	159373355	5905	0 1 2 3 4 5 6 7 8 9 10 11 12 13 14 15 16 17 18 19 20 21 22 23 24 25 26 27 28 29 30 31 32 33 34 35 36 37 38 39
1516	159886578	159887523	946	0 1 3 4 6 8 9 11 13 14 15 16 19 20 21 23 24 25 26 29 30 31 32 34 37 38
1517	159919507	159920097	591	3 4 6 10 12 15 16 17 39
1518	160394790	160395610	821	0 1 2 3 4 5 6 7 8 9 10 11 12 13 14 15 16 17 18 19 20 21 22 23 24 25 26 27 28 29 30 31 32 33 34 35 36 37 38 39
1519	160623203	160624018	816	0 1 2 3 4 5 6 7 8 9 10 11 12 13 14 15 16 17 18 19 20 21 22 23 24 25 26 27 28 29 30 31 32 33 34 35 36 37 38 39
1520	160722982	160723917	936	0 1 2 3 4 5 6 7 8 9 10 11 12 13 14 15 16 17 18 19 20 21 22 23 24 25 26 27 28 29 30 31 32 33 34 35 36 37 38 39
1521	160842967	160843542	576	0 1 2 3 4 5 6 7 8 9 10 11 12 13 14 15 16 17 18 19 20 21 22 23 24 25 26 27 28 29 30 31 32 33 34 35 36 37 38 39
1522	160877771	160878369	599	0 1 2 3 4 5 6 7 8 9 10 11 12 13 14 15 16 17 18 19 20 21 22 23 24 25 26 27 28 29 30 31 32 33 34 35 36 37 38 39
1523	160993925	160995115	1191	6 7 9 11 14 15 18 19 20 21 22 23 24 29 30 31 32 33 34 36 37 38
1524	161037333	161037938	606	0 1 2 3 4 5 6 7 8 9 10 12 13 14 15 16 17 18 19 20 21 22 23 24 25 26 27 28 29 30 31 32 33 34 35 36 37 38 39
1525	161169342	161169967	626	0 1 2 3 4 5 6 7 8 9 10 11 12 13 14 15 16 17 18 19 20 21 23 24 28 29 30 31 32 33 34 35 36 37 38 39
1526	161376666	161377256	591	0 1 5 6 7 8 9 11 13 14 15 16 17 18 19 20 22 23 24 26 28 29 31 32 33 34 36 37 38 39
1527	161465137	161465747	611	0 1 5 6 7 8 9 10 11 12 13 14 15 16 17 18 19 20 22 23 24 25 26 28 29 31 33 34 35 36 37 38 39
1528	161783107	161783926	820	0 1 2 8 28 30 35 39
1529	161893108	161894088	981	0 1 3 6 7 14 15 16 17 19 21 22 23 28 30 31 33 34 37 38 39
1530	161947244	161947837	594	1 4 10 15 17 20 22 24 25 27 28 31 35 36 37
1531	162045497	162046107	611	0 1 2 3 4 5 6 7 8 9 10 11 12 13 14 15 16 17 18 19 20 21 22 23 24 25 26 27 28 29 30 31 32 33 34 35 36 37 38 39
1532	162239420	162240035	616	4 7 8 15 26 27 28 34 38 39
1533	162317528	162318108	581	4 9 11 13 16 17 18 19 20 25 29 30 31 32 37
1534	162780226	162780846	621	1 12 17 36 37
1535	163158648	163159210	563	0 1 2 3 4 5 6 7 8 9 10 11 12 13 14 15 16 17 18 19 20 21 22 23 24 25 26 27 28 29 30 31 32 33 34 35 36 37 38 39
1536	163392394	163392959	566	3 5 7 8 9 10 11 12 13 14 16 18 21 22 23 25 26 27 30 31 32 33 34 35 37 38
1537	163408689	163409339	651	2 3 4 6 7 11 12 13 14 17 18 19 20 21 22 23 24 25 26 27 28 29 30 31 32 33 34 35 36 37 39
1538	164026670	164027275	606	0 1 3 4 6 8 10 11 12 13 17 19 21 22 23 25 26 27 28 29 31 33 35 36 39
1539	164313390	164314304	915	0 1 2 3 4 6 17 18 21 23 30 31 32
1540	164930867	164931749	883	2 4 5 6 7 8 9 10 11 15 16 23 25 28 30 31 33 35 37 39
1541	165071660	165072256	597	0 4 6 7 8 9 13 16 23 25 38 39
1542	165581101	165581711	611	0 2 3 4 5 6 7 8 9 10 11 12 13 14 15 16 17 18 19 20 21 22 23 24 25 26 27 28 29 30 31 32 33 34 35 36 37 38 39
1543	165719393	165730521	11129	15 19 20 21 23 25 27 29 30 32 34 35 36 39
1544	165730521	165732486	1966	0 1 2 3 4 5 6 7 8 9 10 11 12 13 14 15 16 17 18 19 20 21 22 23 24 25 26 27 28 29 30 31 32 33 34 35 36 37 38 39
1545	165974189	165976157	1969	12 13
1546	166143607	166144212	606	0 2 3 5 6 7 8 9 10 11 12 14 15 16 17 18 19 20 21 22 23 24 25 26 28 29 30 31 32 33 34 35 36 37 38 39
1547	166321859	166322464	606	0 3 4 7 8 9 11 13 16 18 20 21 22 23 25 28 30 31 32 33 34 35 36 38 39
1548	166468628	166469291	664	5 12 13 18 20 22 23 25 27 28 29 30 32 33 34 37 38
1549	166705304	166705904	601	0 3 5 7 8 9 11 12 13 14 16 18 19 20 21 22 23 24 25 26 27 28 29 30 31 32 33 34 35 37 38 39
1550	166706399	166707039	641	0 1 2 3 4 5 6 7 8 9 10 11 12 13 14 15 16 17 18 19 20 21 22 23 24 25 26 27 28 29 30 31 32 33 34 35 36 37 38 39
1551	166719216	166719846	631	0 2 4 7 8 10 11 15 17 19 20 22 23 24 28 29 30 31 34 35 36 37 38
1552	166820252	166820832	581	0 4 5 6 7 10 12 14 15 18 19 20 21 23 25 27 29 30 33 34 35 37 38 39
1553	166850133	166850713	581	2 3 4 6 7 8 9 11 12 13 15 16 17 18 20 21 23 24 25 26 27 29 30 31 32 33 34 35 36 37 38 39
1554	166886779	166887430	652	0 6 8 12 15 16 17 18 19 21 22 26 27 28 29 34 37
1555	167155967	167156537	571	1 4 6 7 8 9 10 11 15 16 17 19 20 21 22 23 24 25 27 28 29 30 31 32 33 34 35 36 37 38
1556	167158862	167161025	2164	0 1 2 3 4 5 6 7 8 9 10 11 12 13 14 15 16 17 18 19 20 21 22 23 24 25 26 27 28 29 30 31 32 33 34 35 36 37 38 39
1557	167198282	167198856	575	0 1 2 3 4 5 6 13 14 15 17 19 20 23 27 28 29 35
1558	167526990	167527630	641	0 1 3 4 10 13 17 19 20 23 24 25 27 30 37 38
1559	167872409	167872985	577	0 3 4 5 6 7 8 9 12 14 17 19 20 21 22 23 25 27 28 30 33 34 35 37 38 39
1560	168019593	168020183	591	0 1 3 6 10 11 13 15 16 19 23 27 30 33 34 35
1561	168267255	168267835	581	2 4 5 7 8 11 12 13 15 16 17 18 19 20 21 22 23 24 25 27 28 29 30 32 33 34 35 36 37 39
1562	168271680	168272330	651	1 4 8 9 14 16 24 34
1563	168433768	168434413	646	0 3 5 6 8 9 10 11 12 14 15 16 18 19 20 21 22 23 24 25 26 28 31 32 33 34 35 36 37 38 39
1564	168486773	168487953	1181	0 1 2 3 4 5 6 7 8 9 10 11 12 13 14 15 16 17 18 19 20 21 22 23 24 25 26 27 28 29 30 31 32 33 34 35 36 37 38 39
1565	168723899	168724504	606	0 1 2 3 4 5 6 7 9 10 11 12 13 14 15 17 18 20 21 22 23 24 25 27 29 30 31 33 34 36 38 39
1566	168786490	168787070	581	0 1 2 3 4 5 6 7 8 9 10 11 12 13 14 15 16 17 18 19 20 21 22 23 24 25 26 27 28 29 30 31 32 33 34 35 36 37 38 39
1567	168804685	168805330	646	0 1 2 3 4 5 6 7 8 9 10 11 12 13 14 15 16 17 18 19 20 21 22 23 24 25 26 27 28 29 30 31 32 33 34 35 36 37 38 39
1568	168837022	168852186	15165	0 1 2 3 4 7 8 11 13 14 17 18 20 21 24 25 28 29 30 31 33 34 38
1569	168859521	168860116	596	0 1 2 3 4 5 6 7 8 9 10 11 12 13 14 15 16 17 18 19 20 21 22 23 24 25 26 27 28 29 30 31 32 33 34 35 36 37 38 39
1570	169006902	169007509	608	0 1 2 3 4 5 6 7 8 9 10 11 12 13 14 15 16 17 18 19 20 21 22 23 24 25 26 27 28 29 30 31 32 33 34 35 36 37 38 39
1571	169443211	169443821	611	11
1572	169662077	169663352	1276	1 3 4 7 8 9 12 13 14 15 16 17 18 20 21 22 23 24 26 27 28 29 30 31 32 33 34 35 36 37 38 39
1573	169997717	169999654	1938	0 1 2 3 4 5 6 7 8 9 10 13 14 15 16 19 20 23 26 29 30 34 35 38
1574	170007040	170007754	715	2 10
1575	170732962	170733562	601	1 2 4 6 7 8 9 10 11 12 13 15 17 18 19 20 22 25 27 28 30 31 32 35 39
1576	170968744	170969329	586	3 8 9 11 16 19 20 27 29 30 35 36
1577	171075112	171076112	1001	0 1 2 3 4 5 6 7 8 9 10 11 12 13 14 15 16 17 18 19 20 21 22 23 24 25 26 27 28 29 30 31 32 33 34 35 36 37 38 39
1578	171348809	171349384	576	3 4 9 13 16 21 23 25 26 27 28 30 31 32 33 35 36 37 38
1579	171484660	171485220	561	3 4 8 9 12 15 16 17 18 20 21 24 25 26 28 30 31 32 34 35 38
1580	171504010	171504605	596	6 14 20 21 24 26 28 31 33 34 35 36 37 38
1581	171742875	171743445	571	0 2 3 4 5 10 14 16 20 21 22 24 25 26 27 28 29 30 31 32 33 34 35 36 37 38 39
1582	172028672	172029277	606	4 5 10 13 14 15 17 20 23 24 29 30 32 33 34 36 38 39
1583	172088626	172089232	607	1 2 3 5 6 7 8 9 10 11 12 13 14 15 16 17 18 20 21 22 23 24 25 26 27 28 29 30 31 32 33 34 36 37 38 39
1584	172520427	172521793	1367	6 7 10 11 12 13 15 17 25 26 27 39
1585	172536911	172552225	15315	0 2 3 4 5 6 7 9 10 13 14 15 16 17 18 19 21 22 26 27 28 33 35 39
1586	172590849	172591752	904	0 1 2 3 6 7 8 9 10 12 13 15 18 20 21 22 24 25 26 28 31 32 33 34 36 38 39
1587	172613762	172619137	5376	1 12 17
1588	172777429	172778969	1541	1 2 3 4 5 6 7 8 9 10 12 13 14 15 17 18 19 20 22 26 31 32 34 37 38
1589	172782386	172787733	5348	1 3 4 6 7 8 9 10 12 13 15 18 19 23 24 26 34
1590	172823038	172823643	606	0 1 2 3 4 5 6 7 8 9 10 11 12 13 14 15 16 17 18 19 20 21 22 23 24 25 26 27 28 29 30 31 32 33 34 35 36 37 38 39
1591	172854323	172854898	576	0 1 2 3 4 5 6 7 8 9 10 11 12 13 14 15 16 17 18 19 20 21 22 23 24 25 26 27 28 29 30 31 32 33 34 35 36 37 38 39
1592	172856036	172856636	601	0 1 2 3 4 5 6 7 8 9 10 11 12 13 14 15 16 17 18 19 20 21 22 23 24 25 26 27 28 29 30 31 32 33 34 35 36 37 38 39
1593	172872824	172873679	856	0 1 4 5 6 7 8 9 10 13 16 17 18 23 24 25 26 28 30 31 32 33 34 37 38 39
1594	172931139	172931789	651	0 3 5 6 8 9 10 11 12 13 14 15 16 17 18 19 21 22 24 26 27 28 29 35
1595	173210456	173211456	1001	3 7 8 12 13 14 15 16 17 18 21 22 23 25 26 31 32 34 37 38
1596	173483683	173485046	1364	0 1 2 3 4 5 6 7 8 9 11 12 13 14 16 17 18 19 20 21 22 23 24 25 26 27 28 29 30 31 32 33 34 35 36 37 38 39
1597	173595671	173596596	926	18 19 21 23 29 33
1598	173830859	173831499	641	0 1 3 4 5 6 7 8 9 10 11 12 13 14 15 16 17 18 19 20 21 22 23 24 25 26 27 28 29 30 31 32 33 34 35 36 37 38 39
1599	173838110	173838690	581	3 4 10 14 15 18 23 25 28 29 30 35 36 37 38
1600	173880351	173880956	606	0 1 2 3 4 5 6 7 8 9 10 11 12 13 14 15 16 17 18 19 20 21 22 23 24 25 26 27 28 29 30 31 32 33 34 35 36 37 38 39
1601	174043952	174045943	1992	0 1 2 3 4 5 6 7 8 9 10 11 12 13 14 15 16 17 18 19 20 21 22 23 24 25 26 27 28 29 30 31 32 33 34 35 36 37 38 39
1602	174045943	174046536	594	0 1 2 3 4 5 6 7 8 9 10 11 12 13 14 15 16 17 18 19 20 21 22 23 24 25 26 27 28 29 30 31 32 33 34 35 36 37 38 39
1603	174392159	174392749	591	0 1 2 3 4 5 6 7 8 9 10 11 12 13 14 15 16 17 18 19 20 21 22 23 24 25 26 27 28 29 30 31 32 33 34 35 36 37 38 39
1604	174426029	174426964	936	0 1 2 3 4 5 6 7 8 9 10 11 12 13 14 15 16 17 18 19 20 21 22 23 24 25 26 27 28 29 30 31 32 33 34 35 36 37 38 39
1605	174678265	174678860	596	0 3 4 8 10 13 14 15 17 18 19 22 23 24 26 28 29 30 31 33 35 37 39
1606	174944462	174945072	611	1 2 3 4 12 15 23 24 27 28 29 30 33 37 39
1607	175084961	175086390	1430	0 1 2 3 4 5 6 7 8 10 11 12 13 14 15 16 18 19 20 21 22 23 24 25 26 27 29 30 31 32 33 35 37 38 39
1608	175269389	175270034	646	0 1 2 3 4 5 6 7 8 9 10 11 12 13 14 15 16 17 18 19 20 21 22 23 24 25 26 27 28 29 30 31 32 33 34 35 36 37 38 39
1609	175291717	175292747	1031	0 1 2 3 4 5 6 7 8 9 10 11 12 13 14 15 16 17 18 19 20 21 22 23 24 25 26 27 28 29 30 31 32 33 34 35 36 37 38 39
1610	175304584	175305139	556	0 1 2 3 4 5 6 7 8 9 10 11 12 14 15 16 18 19 20 21 22 23 24 25 26 27 28 29 30 31 32 33 34 35 36 37 38 39
1611	175305139	175305744	606	0 1 3 4 5 6 7 8 9 10 11 15 16 18 19 20 21 22 23 24 25 26 27 28 29 30 31 32 33 34 35 36 37 38 39
1612	175306224	175306789	566	0 3 4 6 7 9 10 11 15 16 18 21 23 25 26 29 31 33 34 35 36 38 39
1613	175384984	175385544	561	0 1 2 3 4 5 6 7 8 9 10 11 12 13 14 15 16 17 18 19 20 21 22 23 24 25 26 27 28 29 30 31 32 33 34 35 36 37 38 39
1614	175604655	175605590	936	0 1 2 3 4 5 6 7 8 9 10 11 12 13 14 15 16 17 18 19 20 21 22 23 24 25 26 27 28 30 31 32 33 34 35 36 37 38 39
1615	175645582	175646236	655	0 2 4 6 7 8 11 12 13 14 15 16 17 18 20 21 22 24 25 29 30 31 32 34 35 36 38 39
1616	176090447	176093650	3204	3 4 9 12 16 19 25 26 27 28 31 32 34 35 36 38 39
1617	176451656	176452251	596	1 2 5 7 8 9 10 11 12 15 17 18 19 25 26 27 29 30 32 33 34 35 36 37 38
1618	176580180	176580903	724	0 1 2 3 4 5 6 7 8 9 10 11 12 13 14 15 16 17 18 19 20 21 22 23 24 25 26 27 28 29 30 31 32 33 34 35 36 37 38 39
1619	176745756	176746356	601	0 1 2 3 4 5 6 7 8 9 10 11 12 13 14 15 16 17 18 19 20 21 22 23 24 25 26 27 28 29 30 31 32 33 34 35 36 37 38 39
1620	176804653	176805259	607	0 1 2 3 4 5 6 7 8 9 10 11 12 13 14 15 16 17 18 19 20 21 22 23 24 25 26 27 28 29 30 31 32 33 34 35 36 37 38 39
1621	176824126	176824776	651	0 1 2 3 4 5 6 7 8 9 10 11 12 13 14 15 16 17 18 19 20 21 22 23 24 25 26 27 28 29 30 31 32 33 34 35 36 37 38 39
1622	176924584	176926719	2136	0 1 3 5 6 7 8 9 11 13 14 15 17 18 19 20 22 23 24 27 28 29 31 33 34 35 36 39
1623	176973757	176974530	774	3 4 5 6 7 9 10 11 13 15 17 24 25 27 32 36 37
1624	176975780	176976299	520	0 1 2 3 4 5 6 7 8 9 10 11 12 13 15 16 17 18 19 20 21 22 23 24 25 27 28 29 31 32 33 36 37 38 39
1625	176977345	176977885	541	0 1 2 3 4 5 6 7 8 9 10 11 12 13 15 16 17 18 19 20 21 22 23 24 25 27 28 29 31 32 33 36 37 38 39
1626	177007290	177007919	630	0 1 2 3 4 5 6 8 9 10 13 14 15 16 17 18 19 24 26 27 28 29 30 36 39
1627	177018915	177019780	866	2 4 11 16 18 21 22 23 28 33
1628	177019780	177020365	586	0 1 3 4 6 7 8 9 11 13 14 16 18 19 20 21 22 23 24 26 27 28 30 31 32 33 34 35 36 37 38 39
1629	177222843	177223469	627	0 1 2 3 4 5 7 9 11 12 13 14 15 16 18 19 20 21 22 23 24 25 26 27 28 29 30 31 32 33 34 35 36 37 38 39
1630	177505186	177511700	6515	22 35 36
1631	177900905	177901620	716	0 1 2 3 4 5 6 7 8 9 10 11 12 13 14 15 16 17 18 19 20 21 22 23 24 25 26 27 28 29 30 31 32 33 34 35 36 37 38 39
1632	178063606	178065144	1539	0 2 3 5 6 7 8 9 10 11 12 13 14 15 16 17 18 19 20 21 22 23 24 25 28 29 30 31 32 33 34 35 36 37 38 39
1633	178081139	178081700	562	3 4 5 9 10 11 12 13 15 16 17 19 20 21 22 23 24 25 26 27 30 33 34 36 37 39
1634	178129699	178130294	596	1
1635	178183147	178183916	770	1 2 3 6 7 8 11 12 14 16 18 20 21 23 27 28 29 30 31 34 39
1636	178201699	178202304	606	0 1 2 3 4 5 6 7 8 9 10 11 12 13 14 15 16 17 18 19 20 21 22 23 24 25 26 27 28 29 30 31 32 33 34 35 36 37 38 39
1637	178386752	178387352	601	0 1 2 3 4 6 7 9 10 16 17 18 20 21 22 24 25 26 27 28 29 30 31 32 34 35 36 37 38 39
1638	178582307	178582887	581	0 1 2 3 4 5 6 7 8 9 10 11 12 13 14 15 16 17 18 19 20 21 22 23 24 25 26 27 28 29 30 31 32 33 34 35 36 37 38 39
1639	178951566	178952566	1001	0 1 2 4 6 8 10 12 14 15 22 23 28 29 30 35 36 38 39
1640	178975659	178976519	861	0 10 13 14 20 22 23 29 34 36 37 38
1641	179224746	179241138	16393	0 1 2 3 4 5 6 7 8 9 10 11 12 13 14 15 16 18 19 20 22 23 24 25 26 27 28 30 31 32 33 34 35 36 37 39
1642	179297843	179298408	566	0 3 4 9 14 17 20 21 24 25 26 33 35 38 39
1643	179354308	179354978	671	0 1 2 3 4 5 6 7 8 9 10 12 13 14 15 16 17 18 19 20 21 22 23 24 25 26 27 28 29 30 31 32 33 34 35 36 37 38 39
1644	179759227	179759949	723	0 1 2 3 4 5 6 7 8 9 10 11 12 13 14 15 16 17 18 19 20 21 22 23 24 25 26 27 28 29 30 31 32 33 34 35 36 37 38 39
1645	179759949	179825150	65202	4 24 28 33 34
1646	180011893	180012473	581	1 2 3 4 5 6 7 8 9 10 11 12 13 14 15 16 17 18 19 22 23 24 27 28 29 30 31 32 34 35 36 37 38
1647	180029964	180030699	736	0 1 3 5 6 7 8 9 10 14 15 17 20 22 24 27 28 29 31 32 34 35 36 38
1648	180055309	180055914	606	0 1 2 3 4 5 6 7 8 9 10 11 12 13 14 15 16 17 18 19 20 21 22 23 24 25 26 27 28 29 30 31 32 33 34 35 36 37 38 39
1649	180085875	180086475	601	1 3 6 7 8 11 18 20 21 22 23 24 27 30 31 32 35 37
1650	180117999	180124514	6516	0 1 2 3 5 8 9 10 14 15 16 17 19 21 23 27 28 31 32 33 34 36 39
1651	180143100	180143740	641	0 1 3 12 13 15 16 17 19 24 26 29 32 37
1652	180274294	180274879	586	1 3 4 6 7 8 9 14 16 17 18 19 20 21 22 24 25 26 27 28 29 30 31 32 33 34 35 38 39
1653	180485329	180485929	601	0 1 3 5 6 8 9 11 12 13 14 15 16 18 20 21 23 24 27 28 29 30 31 32 33 35 36 37
1654	180776525	180777050	526	0 1 2 3 4 5 6 7 8 9 10 11 12 13 14 15 16 17 18 19 20 21 22 23 24 25 26 27 28 29 30 31 32 33 34 35 36 37 38 39
1655	181116644	181117284	641	0 1 2 3 6 7 8 9 10 12 13 15 17 19 25 26 27 29 33 35 36 39
1656	181169983	181171217	1235	1 5 7 12 15 16 18
1657	181484057	181484692	636	0 9 25 37
1658	182471415	182472043	629	2 3 8 9 11 12 14 21 22 24 25 26 27 28 30 33 35
1659	182485057	182485696	640	0 1 2 5 6 8 9 10 15 16 23 26 27 28 29 32 33 35 36 37 39
1660	182563627	182566152	2526	1 4 5 6 7 8 10 11 17 18 23 24 25 27 28 29 33 38
1661	182623807	182624372	566	2 10 14 17 39
1662	182796037	182800944	4908	20 21 24 25 31 32 35 36
1663	182973893	182977294	3402	3 6 11 13 19
1664	183235141	183236023	883	0 1 2 3 4 5 6 7 8 9 10 12 13 14 15 16 17 18 19 20 21 22 23 24 25 26 27 28 29 30 31 32 33 34 35 36 37 38 39
1665	183705834	183706437	604	0 2 3 4 5 6 7 8 9 10 11 12 13 14 15 16 17 18 19 20 21 22 23 24 25 26 27 29 30 31 32 33 34 35 36 37 38 39
1666	183785591	183786221	631	1 6 10 12 13 14 15 18 20 23 24 27 30 33 37 38
1667	183820059	183820646	588	0 1 2 3 4 5 6 7 8 9 10 12 13 14 15 16 17 18 19 20 21 22 23 24 25 26 27 28 29 30 31 32 33 34 35 36 37 38 39
1668	183988920	183989690	771	0 1 2 3 4 5 6 7 8 9 10 11 12 13 14 15 16 17 18 19 20 21 22 23 24 25 26 27 28 29 30 31 32 33 34 35 36 37 38 39
1669	184001117	184001707	591	1 2 5 7 10 12 13 14 20 21 22 23 24 25 26 27 28 29 30 31 32 33 35 36 37 38 39
1670	184014785	184015396	612	0 1 2 3 4 5 6 7 8 9 10 11 12 13 14 15 16 17 18 19 20 21 22 23 24 25 26 27 28 29 30 31 32 33 34 35 36 37 38 39
1671	184219917	184220522	606	0 1 2 3 4 5 6 7 8 9 10 11 12 13 14 15 16 17 18 19 20 21 22 23 24 25 26 27 28 29 30 31 32 33 34 35 36 37 38 39
1672	184313649	184316679	3031	2 3 4 7 9 12 15 16 20 23 25 36 37
1673	184327191	184327798	608	0 1 2 3 4 5 6 7 8 9 10 11 12 13 14 15 16 17 18 19 20 21 22 23 24 25 26 27 28 29 30 31 32 33 34 35 36 37 38 39
1674	184383159	184384058	900	0 1 2 3 4 5 6 7 8 9 10 11 12 13 14 15 16 17 18 19 20 21 22 23 24 25 26 27 28 29 30 31 32 33 34 35 36 37 38 39
1675	184429472	184431369	1898	0 1 2 3 4 5 6 7 8 9 10 11 12 13 14 15 16 17 18 19 20 21 22 23 24 25 26 27 28 29 30 31 32 33 34 35 36 37 38 39
1676	184467583	184468189	607	0 1 3 4 5 6 7 8 9 10 11 12 13 14 15 16 17 18 19 20 21 22 23 24 25 26 27 28 29 30 31 32 33 34 35 36 37 38 39
1677	184619504	184620894	1391	0 1 3 5 8 9 10 13 14 16 17 20 21 22 25 26 27 28 29 30 31 32 33 34 35 36 37 39
1678	184626416	184640715	14300	0 3 5 6 10 13 14 15 16 17 21 22 24 26 27 29 31 33 34 35 38 39
1679	184738330	184739233	904	2 10 12 15 17 19 20 21 22 23 25 26 27 29 30 31 32 33 34 35 36 37 38 39
1680	184866941	184867563	623	0 1 4 5 6 7 11 12 24 29 30 31 34 35 37
1681	184913686	184914306	621	1 6 8 11 13 14 17 18 20 24 29 35 36 38 39
1682	184943271	184973035	29765	21 28 32 33 36
1683	185027538	185028433	896	0 1 2 3 4 5 6 7 8 9 10 11 12 13 14 15 16 18 19 20 21 22 23 24 25 26 27 28 29 30 31 32 33 34 35 36 37 38 39
1684	185118808	185119423	616	0 1 2 3 4 5 6 7 8 9 10 11 12 13 14 15 16 17 18 19 20 21 22 23 24 25 26 27 28 29 30 31 32 33 34 35 36 37 38 39
1685	185232659	185233349	691	0 1 2 3 4 5 6 9 11 13 14 15 16 17 19 20 21 22 23 24 28 31 33 34 35 38
1686	185302605	185303235	631	0 1 2 3 4 5 6 7 8 9 10 11 12 13 14 15 16 17 18 19 20 21 22 23 24 25 26 27 28 29 30 31 32 33 34 35 36 37 38 39
1687	185418137	185418697	561	0 1 2 3 4 5 6 7 8 9 10 11 12 13 14 15 16 17 18 19 20 21 22 23 24 25 26 27 28 29 30 31 32 33 34 35 36 37 38 39
1688	185725596	185726257	662	0 1 2 5 6 10 11 15 17 21 22 26 28 33 34 36 39
1689	185775923	185776593	671	1 2 3 5 12 15 30 31 32 37
1690	185798779	185799374	596	3 5 7 9 10 13 14 15 16 18 19 20 21 24 28 29 30 32 34 37 38 39
1691	185870845	185871535	691	0 2 3 4 5 6 7 8 9 10 12 14 15 16 18 19 20 21 22 24 25 26 28 29 31 32 33 34 35 36 37 39
1692	185916199	185916809	611	0 1 2 3 4 5 6 7 8 9 10 11 12 13 14 15 16 17 18 19 20 21 22 23 24 25 26 27 28 29 30 31 32 33 34 35 36 37 38 39
1693	185941165	185941772	608	2 4 6 7 10 14 15 17 18 19 20 21 22 23 27 28 29 31 33 35 37
1694	186046193	186046808	616	0 1 2 3 4 5 6 7 8 9 10 11 12 13 14 15 16 17 18 19 20 21 22 23 24 25 26 27 28 29 30 31 32 33 34 35 36 37 38 39
1695	186051954	186052544	591	1 2 3 7 11 12 19 21 23 26 28 32 33 34 35 37 38
1696	186150540	186151235	696	0 1 2 3 6 7 8 9 11 12 14 15 17 21 22 23 24 25 26 27 28 30 31 32 33 34 35 36 37 38 39
1697	186154738	186155348	611	3 5 6 7 9 10 13 14 17 19 20 22 23 24 30 31 34 35 37 38
1698	186241757	186242322	566	0 1 2 3 4 5 6 7 8 9 11 12 13 14 15 16 17 18 19 20 21 22 23 24 25 26 27 28 29 30 31 32 33 34 35 36 37 38 39
1699	186447919	186460529	12611	0 3 4 5 6 9 10 13 14 15 16 17 19 20 21 23 28 29 30 31 35 36 38 39
1700	186595906	186596511	606	3 10 13 14 15 16 18 24 28 29 33 34 36 38 39
1701	187705863	187706734	872	0 1 2 3 4 5 6 7 8 9 10 11 12 13 14 15 16 17 18 19 20 21 22 23 24 25 26 27 28 29 30 31 32 33 34 35 36 37 38 39
1702	187824353	187825170	818	7 8 11 12 13 16 20 21 22 23 24 25 26 28 31 32 33 36 37 38
1703	188019318	188019963	646	0 6 7 9 10 15 18 19 20 22 23 24 25 29 30 32 33 35 38 39
1704	188021518	188022289	772	2 3 5 9 11 13 14 15 16 17 18 22 23 25 26 27 28 30 31 33 37 39
1705	188175234	188175794	561	0 1 9 10 11 12 16 17 18 20 21 22 23 24 29 31 32 33 34 37 38
1706	188362901	188363726	826	0 2 3 4 7 8 9 10 11 14 15 16 17 18 19 20 21 22 23 24 29 30 31 32 33 35 38 39
1707	188379202	188379835	634	1 3 4 5 6 8 9 10 12 13 14 15 17 19 20 21 22 24 26 28 29 30 31 33 34 36 38 39
1708	188827604	188835473	7870	25 28 30 33 35
1709	188880729	188881351	623	1 7 8 10 19 21 25 26 27 28 32 36 37 38
1710	188975155	188995834	20680	0 2 4 5 6 8 9 10 12 13 14 15 17 19 25 26 27 28 30 31 32 33 35 36 39
1711	189084587	189085167	581	0 3 4 7 13 14 15 17 20 21 22 24 28 29 30 31 32 35 36 37
1712	189178922	189180112	1191	0 6 9 11 13 14 15 18 20 21 26 29 35 36 37
1713	189213654	189214254	601	6 8 11 12 17 21 24 25 27 28 32 34 37
1714	189662775	189663420	646	0 1 2 3 4 5 6 7 8 9 10 11 12 13 14 15 16 17 18 19 20 21 22 23 24 25 26 27 28 29 30 31 32 33 34 35 36 37 38 39
1715	189714952	189715517	566	1 2 3 4 5 6 8 9 10 11 12 14 15 17 19 21 24 25 29 31 32 35 36 39
1716	189726847	189727547	701	0 1 2 3 4 5 6 7 8 9 10 11 12 13 14 15 16 17 18 19 20 21 22 23 24 25 26 27 28 29 30 31 32 33 34 35 36 37 38 39
1717	189940625	189941210	586	2 3 12 17 26 27 28 31 35 36 37
1718	190047212	190047792	581	0 1 3 5 6 7 8 12 13 15 16 17 18 20 21 22 23 24 25 26 28 31 32 33 34 37
1719	190428024	190428662	639	0 1 7 10 12 13 15 24 26 28 35 36 37
1720	190990368	190991023	656	2 8 9 16 18 19 21 23 24 26 32 33 35 37 39
1721	191142518	191143114	597	0 1 2 3 4 5 6 7 8 9 10 11 12 13 14 15 16 17 18 19 20 21 22 23 24 25 26 27 28 29 30 31 32 33 34 35 36 37 38 39
1722	191161247	191161897	651	0 1 2 3 4 5 6 7 8 9 10 11 12 13 14 15 16 17 18 19 20 21 22 23 24 25 26 27 28 29 30 31 32 33 34 35 36 37 38 39
1723	191304657	191305237	581	0 1 2 3 4 5 6 7 8 9 10 11 12 13 14 15 16 17 18 19 20 21 22 23 24 25 26 27 28 29 30 31 32 33 34 35 36 37 38 39
1724	191455867	191456475	609	0 2 5 6 7 11 13 14 18 23 26 27 28 29 32 33 35 36 37 38
1725	191613956	191614576	621	0 4 5 6 10 11 12 14 15 17 20 24 25 28 33 34 39
1726	191639401	191639966	566	0 1 2 3 4 5 6 7 8 9 10 11 12 13 14 15 16 17 18 19 20 21 22 23 24 25 26 27 28 29 30 31 32 33 34 35 36 37 38 39
1727	191748133	191748857	725	1 2 5 7 11 12 14 17 18 20 21 22 23 24 25 27 28 29 30 31 32 33 34 35 36 38
1728	191772235	191773080	846	0 1 2 4 5 7 8 10 11 12 13 14 15 16 17 18 20 21 22 23 24 25 26 27 28 29 30 31 32 33 34 35 36 37 38 39
1729	192066884	192067575	692	4 5 6 9 10 13 14 15 17 19 20 21 22 23 24 27 30 31 32 33 34 35 37 38
1730	192742709	192743289	581	0 1 2 4 5 6 7 8 10 14 15 16 17 18 19 20 21 22 24 25 26 27 28 29 30 31 32 34 35 36 39
1731	192974838	192975423	586	0 3 5 9 10 14 16 19 21 27 28 30 33 35 38 39
1732	193032691	193033779	1089	1 2 5 6 7 8 9 10 12 13 14 15 16 17 18 19 20 22 23 24 25 27 28 29 30 33 35 37 38 39
1733	193214059	193214661	603	3 11 20 22 25 27 32
1734	193215152	193215782	631	2 6 11 12 17 18
1735	193434721	193436641	1921	1 11 23 26 32 37 38
1736	193703225	193705530	2306	2 3 5 18 19 39
1737	194080867	194081477	611	0 3 4 5 6 7 8 9 11 12 13 15 16 18 19 20 21 22 23 27 28 29 30 31 32 34 35 36 37 38 39
1738	194145866	194146456	591	0 3 6 9 21 24 33 35 39
1739	194259324	194259920	597	0 1 2 6 7 8 10 11 12 13 14 15 17 19 20 22 23 25 26 27 29 30 33 34 36 38 39
1740	194309157	194309722	566	3 5 6 8 10 11 13 20 24 25 29 31 34 35
1741	194649030	194649660	631	2 4 6 7 10 12 13 17 19 23 24 25 26 27 31 34 36 37 39
1742	195032797	195033358	562	2 3 4 6 7 9 10 13 15 17 18 19 24 25 27 35 37 39
1743	195058918	195059488	571	0 1 2 3 4 5 6 7 8 9 10 11 12 13 14 15 16 17 18 19 20 21 22 23 24 25 26 27 28 29 30 31 32 33 34 35 36 37 38 39
1744	195201333	195201941	609	1 2 5 9 10 11 12 14 22 23 25 28 29 30 34 39
1745	195451235	195452025	791	0 1 2 3 6 8 9 11 14 15 16 18 19 20 22 23 24 25 26 29 30 32 34 35 38 39
1746	195592471	195593001	531	0 2 3 4 6 7 8 9 10 13 17 20 21 22 23 24 25 26 27 28 29 30 31 34 35 36 38 39
1747	195676719	195698432	21714	0 2 11 20 21 22 23 24 26 27 28 29 32 33 34 37 39
1748	195923168	195923679	512	0 1 2 4 5 6 7 8 9 10 11 13 14 15 18 19 21 22 23 24 25 27 28 29 30 32 33 35 36 37 38 39
1749	195966011	195966603	593	0 3 4 6 7 9 10 11 14 15 21 22 23 26 30 32 33 34 35 37
1750	196202408	196203296	889	0 3 4 7 9 10 12 15 16 19 20 21 22 23 24 25 26 27 28 29 30 31 32 35 36 37 38 39
1751	196280666	196281332	667	3 4 8 16 24 27 30 33 35 37 38
1752	196348337	196348915	579	3 4 5 6 8 9 10 11 15 16 18 19 20 21 24 26 27 30 31 32 34 35 37 38 39
1753	196395435	196396060	626	0 1 3 4 5 6 7 8 9 11 13 14 15 16 17 18 19 20 21 22 23 24 27 28 29 30 33 34 36 38 39
1754	196578955	196579950	996	23
1755	197335367	197336215	849	0 1 3 6 7 11 15 16 19 21 22 23 26 28 30 32 33 37
1756	197463325	197463966	642	3
1757	197471910	197472540	631	0 1 2 3 4 5 6 7 9 10 12 14 15 16 17 18 19 20 21 23 24 26 27 28 29 30 31 33 34 35 36 38 39
1758	197503718	197504318	601	0 1 2 3 4 5 6 7 8 9 10 11 12 13 14 15 16 18 20 21 22 23 24 25 26 27 28 29 31 32 33 34 35 37 38
1759	197802721	197803336	616	0 2 4 5 6 8 9 10 13 14 15 17 18 19 21 22 23 24 26 28 29 30 33 34 35 36 38 39
1760	198048513	198050257	1745	1 2 3 4 7 10 11 12 15 20 21 22 23 24 25 27 29 33 34 37 38
1761	198711537	198712427	891	0 26 28 32 37
1762	198877081	198877681	601	0 1 2 3 4 5 6 7 8 9 10 11 12 13 14 15 16 17 18 19 20 21 22 23 24 25 26 27 28 29 30 31 32 33 34 35 36 37 38 39
1763	198877681	198878196	516	0 1 2 3 4 5 6 7 8 9 10 11 12 13 14 15 16 17 18 19 20 21 22 23 24 25 26 27 28 29 30 31 32 33 34 35 36 37 38 39
1764	198950816	198951661	846	0 3 5 6 8 9 11 14 17 19 20 21 24 25 26 27 32 34 35 37 38
1765	199015400	199015980	581	1 6 7 9 12 13 14 20 21 23 24 26 27 28 31 33 34 35 36 38 39
1766	199119554	199120181	628	2 3 5 11 23 29 37
1767	199316601	199317204	604	3 5 17 25 28 29 34 35 36 38
1768	199937112	199937708	597	0 2 4 5 6 7 8 12 13 14 15 17 18 19 20 22 28 29 30 31 33 35 36 38
1769	200238087	200238999	913	0 1 2 3 4 5 6 7 8 9 10 11 12 13 14 15 16 17 18 19 20 21 22 23 24 25 26 27 28 29 30 31 32 33 34 35 36 37 38 39
1770	200559090	200559805	716	0 1 2 3 4 5 6 7 8 9 10 11 13 14 15 16 17 18 20 21 22 23 24 25 26 29 31 32 33 34 35 38 39
1771	200575131	200575716	586	0 1 2 3 4 5 6 7 8 9 10 11 12 13 14 15 16 17 18 19 20 21 22 23 24 25 26 27 28 29 30 31 32 33 34 35 36 37 38 39
1772	200878955	200883198	4244	0 1 2 4 5 6 7 8 10 12 13 14 15 17 19 20 24 25 27 28 29 30 31 33 34 35 36 39
1773	200938242	200938827	586	0 1 2 4 5 6 7 8 9 10 11 12 13 14 15 17 18 19 20 21 22 23 24 25 26 27 28 29 30 31 32 33 34 35 36 37 38 39
1774	201010922	201011602	681	1 4 6 12 24 34
1775	201026121	201026706	586	8 11 12 16 20 21 26 32 36
1776	201268579	201269194	616	2 4 5 7 8 9 10 11 12 14 15 19 20 21 22 23 24 25 26 27 28 29 30 31 32 33 34 35 36 38 39
1777	201523951	201524656	706	3
1778	201637175	201637765	591	0 1 2 3 4 5 6 7 8 9 10 11 12 13 14 15 16 17 18 20 21 22 23 24 25 26 27 28 30 31 32 33 34 35 36 37 38 39
1779	201831443	201832021	579	0 1 2 3 4 5 6 7 8 9 10 11 12 13 14 15 16 17 18 19 20 21 22 23 24 25 26 27 28 29 30 31 32 33 34 35 36 37 38 39
1780	201849905	201850529	625	1 2 4 5 7 11 15 16 19 21 22 23 24 25 26 27 31 32 33 34 35 36 39
1781	202060695	202061831	1137	0 2 3 4 5 7 9 10 11 13 14 15 16 18 19 20 22 23 24 25 26 27 29 32 33 34 35 36 37 39
1782	202416538	202417207	670	0 1 2 3 4 5 6 7 8 9 10 11 12 13 14 15 17 18 19 21 22 24 25 27 29 30 32 36 37 38
1783	202737866	202738851	986	2 15 38
1784	203172335	203173235	901	0 1 2 3 4 5 6 7 9 10 11 12 13 14 15 17 18 19 20 21 22 24 25 26 27 28 29 30 31 32 33 34 35 36 37 38
1785	203198895	203200147	1253	0 4 5 6 7 8 9 10 11 12 13 15 16 17 18 20 27 29 32 34 37 38 39
1786	203292846	203293451	606	0 1 6 9 10 12 13 14 15 18 20 22 23 24 25 26 27 28 29 30 31 33 34 35 36 38
1787	203606849	203611715	4867	0 3 5 6 7 8 9 10 11 15 16 18 19 20 21 22 23 24 25 26 27 28 29 30 31 32 33 34 35 36 37 38 39
1788	203902661	203903547	887	1 3 7 8 12 15 18 19 20 21 22 23 25 26 27 28 29 30 31 32 33 34 35 36 38
1789	203965075	203965725	651	0 1 2 3 4 5 6 7 8 9 10 11 12 13 14 15 16 17 18 19 20 21 22 23 24 25 26 27 28 29 30 31 32 33 34 35 36 37 38 39
1790	204066282	204067196	915	4 5 7 8 9 10 12 13 14 26 30 32 34
1791	204436917	204437697	781	0 1 2 3 4 5 6 7 8 9 10 11 12 13 14 15 16 17 18 19 20 21 22 23 24 25 26 27 28 29 30 31 32 33 34 35 36 37 38 39
1792	204441549	204442152	604	5 9 10 13 18 19 20 23 25 36
1793	204803600	204804180	581	0 1 2 3 4 5 6 7 8 9 10 11 12 13 14 15 16 17 18 19 20 21 22 23 24 25 26 27 28 29 30 31 32 33 34 35 36 37 38 39
1794	204890483	204891108	626	0 1 4 5 7 9 11 12 13 14 16 18 19 20 21 22 23 24 25 27 28 30 31 32 33 34 35 36 37 38
1795	204893209	204893826	618	0 1 2 5 7 9 10 12 13 14 15 16 17 18 19 20 21 22 24 25 26 27 28 29 30 31 32 33 34 35 36 37 38
1796	205068530	205069462	933	0 2 3 4 5 8 9 11 12 14 16 17 18 19 20 21 22 23 24 25 26 27 28 29 31 33 34 35 36 37 38 39
1797	205297897	205298522	626	1 3 4 5 6 11 13 18 20 22 24 25 26 28 30 31 32 39
1798	205538880	205539470	591	0 2 3 4 5 6 7 8 9 10 11 12 13 14 15 16 17 18 19 20 21 22 23 24 25 26 27 28 29 30 31 32 33 34 35 36 37 38 39
1799	205824970	205825610	641	0 1 2 3 4 5 6 7 8 9 10 11 12 13 14 15 16 17 18 19 20 21 24 25 26 27 28 29 30 31 33 34 35 36 37 38 39
1800	205928240	205929014	775	0 1 2 3 4 5 6 7 8 9 10 11 12 13 14 15 16 17 18 19 20 21 22 23 24 25 26 27 28 29 30 31 32 33 34 35 36 37 38 39
1801	206008339	206094749	86411	0 2 4 5 6 7 9 10 12 13 14 15 17 19 20 22 24 25 26 27 28 29 30 31 33 35 36 37
1802	206094749	206121209	26461	3 8 11 18 21 23 38
1803	206121910	206223089	101180	0 2 4 5 6 7 9 10 12 13 14 15 17 19 20 22 24 25 26 27 28 29 30 31 33 35 36 37 39
1804	206223089	206223704	616	0 1 2 3 4 5 6 7 8 9 10 11 12 13 14 15 16 17 18 19 20 21 22 23 24 25 26 27 28 29 30 31 32 33 34 35 36 37 38 39
1805	206231404	206231979	576	0 1 2 3 4 5 6 7 8 9 10 11 12 13 14 15 16 17 18 19 20 21 22 23 24 25 26 27 28 29 30 31 32 33 34 35 36 37 38 39
1806	206296464	206299601	3138	0 1 2 4 5 6 7 8 9 10 12 13 14 15 17 22 25 26 27 28 29 30 33 35 36 39
1807	206299601	206300171	571	0 1 2 3 4 5 6 7 8 9 10 11 12 13 14 15 16 17 18 19 20 21 22 23 24 25 26 27 28 29 30 31 32 33 34 35 36 37 38 39
1808	206370289	206370934	646	0 1 2 3 4 5 6 7 8 9 10 14 15 16 17 18 19 20 21 22 23 24 25 26 27 28 29 30 31 33 34 35 36 38 39
1809	206370934	206377549	6616	0 2 4 5 6 7 10 12 14 15 17 20 22 24 25 26 27 28 29 30 31 33 35 36 37 39
1810	206377549	206380339	2791	0 1 2 3 4 5 6 7 8 9 10 11 12 13 14 15 17 19 20 21 22 24 25 26 27 28 29 30 31 33 34 35 36 37 39
1811	206598550	206599869	1320	0 1 3 4 5 6 7 9 10 11 12 13 14 15 16 17 18 19 20 21 22 23 24 25 27 28 29 30 31 32 33 34 35 36 37 38 39
1812	206678057	206679168	1112	0 1 2 3 4 5 6 7 8 9 10 11 12 13 14 15 16 17 18 19 20 21 22 23 24 25 26 27 28 29 30 31 32 33 34 35 36 37 38 39
1813	206751971	206753132	1162	0 2 4 5 6 7 10 11 12 16 18 19 20 21 22 23 24 26 28 29 30 31 32 33 35 36 37 38 39
1814	206798411	206799221	811	3 4 5 8 9 12 13 17 19 20 21 22 24 25 26 27 28 29 30 31 32 33 35 36 37 39
1815	206819748	206820358	611	0 1 3 4 5 6 7 8 9 10 13 14 16 17 18 19 20 22 23 24 26 27 28 29 30 31 32 33 34 35 36 37 38 39
1816	206886287	206886847	561	0 1 2 3 6 9 10 11 12 13 16 17 19 21 22 23 24 26 27 28 29 30 32 33 34 35
1817	206955585	206956854	1270	0 1 2 3 4 5 6 7 8 9 10 11 12 13 14 15 16 17 18 19 20 21 22 23 24 25 26 27 28 29 30 31 32 33 34 35 36 37 38 39
1818	207038333	207038924	592	0 9 10 12 13 16 17 19 20 21 24 26 30 31 32 34 35 36 37 38
1819	207143314	207143924	611	4 5 6 8 16 17 23 24 28 29 31 33 37 39
1820	207299016	207299667	652	0 1 2 3 4 5 6 7 8 9 10 11 12 13 14 15 16 17 18 19 20 21 22 23 24 25 26 27 28 29 30 31 32 33 34 35 36 37 38 39
1821	207326245	207326902	658	0 1 2 3 4 5 6 7 9 10 11 12 13 14 15 16 17 18 19 20 21 22 23 24 25 26 27 28 29 30 31 32 33 34 35 36 37 38 39
1822	207490848	207491410	563	0 2 3 4 5 6 7 9 10 13 15 16 17 19 24 29 33 36 38
1823	207517311	207517956	646	0 1 5 6 7 8 9 10 11 12 13 14 15 16 17 18 19 20 21 22 23 24 27 28 29 30 31 32 33 35 36 37 38 39
1824	207582377	207583029	653	0 1 3 5 6 8 10 12 13 14 15 17 18 19 20 23 25 27 28 30 31 33 34 35 36 37 38 39
1825	207587266	207587846	581	0 1 2 4 6 7 9 10 11 13 14 15 16 18 19 20 21 22 24 25 26 27 28 29 30 31 32 35 37 38 39
1826	207776187	207776748	562	3 5 7 8 10 11 13 14 15 19 21 22 23 24 26 27 30 31 35 36 37 39
1827	208061552	208087269	25718	0 1 2 3 4 5 6 7 8 9 10 11 12 13 14 15 16 17 18 19 20 21 22 23 24 25 26 27 28 29 30 31 32 33 34 35 36 37 38 39
1828	208209404	208210367	964	0 1 2 5 7 13 15 19 20 24 25 26 29 35 36 38 39
1829	208258631	208260371	1741	1 2 3 4 5 9 11 12 14 15 17 19 20 23 27 28 29 31 33 34 35 37 39
1830	208379186	208380527	1342	1 2 3 4 5 6 7 8 10 11 12 13 15 16 18 22 24 27 29 31 32 33 35 36 37 38 39
1831	208449838	208450443	606	0 2 4 6 12 13 18 19 20 25 29 32 33 35 38
1832	208564959	208565569	611	0 2 3 4 5 7 9 14 16 19 20 23 25 27 29 30 32 34 35 36 37
1833	208665207	208665837	631	2 3 4 5 6 7 8 9 10 12 13 14 15 16 19 21 22 23 27 28 30 32 33 34 35 36 37 38 39
1834	208925755	208926395	641	0 8 9 10 13 15 16 17 20 21 22 25 28 29 30 33 38
1835	208940656	208973012	32357	20 23
1836	208991260	208991877	618	16 21 22 32
1837	209056036	209056641	606	0 1 2 3 4 5 6 7 8 9 10 11 12 13 14 15 16 17 18 19 20 21 22 23 24 25 26 27 28 29 30 31 32 33 34 35 36 37 38 39
1838	209085376	209086016	641	0 1 2 8 9 13 17 20 22 24 25 26 29 30 36 37
1839	209110588	209111898	1311	0 2 4 5 7 8 12 13 17 18 21 22 24 25 26 27 30 31 32 33 35 37 38 39
1840	209294254	209294904	651	0 1 2 3 4 5 6 7 9 10 11 12 13 14 15 16 17 18 19 20 21 22 23 24 25 26 27 29 30 31 32 33 34 35 36 37 38
1841	209328629	209340771	12143	2 4 8 9 12 18 24 25 27 28 29 30 32 33 36 37 38
1842	209606862	209607448	587	1 2 3 4 5 6 9 10 12 14 17 18 19 21 22 23 24 27 28 29 30 31 35 36 37
1843	209611272	209611963	692	0 2 5 6 7 9 12 16 17 18 19 22 23 31 33 39
1844	209632959	209633595	637	1 2 7 8 10 11 12 13 17 18 19 20 21 22 24 25 26 28 29 31 32 33 38
1845	209674154	209675349	1196	1 2 3 4 5 7 9 11 12 13 14 15 17 19 20 22 23 24 25 26 27 28 29 30 31 33 34 36 37 39
1846	209806273	209807268	996	0 1 2 3 4 5 6 7 8 9 10 11 12 13 14 15 16 17 18 19 20 21 22 23 24 25 26 27 28 29 30 31 32 33 34 35 36 37 38 39
1847	209830559	209833353	2795	0 1 2 3 4 5 6 7 8 9 10 11 12 13 14 15 16 17 18 19 20 21 22 23 24 25 26 27 28 29 30 31 32 33 34 35 36 37 38 39
1848	209952100	209952690	591	1 2 5 7 17 18 19 22 24 28 29 32 33 36 37 39
1849	209965521	209966124	604	0 1 2 3 4 5 6 7 8 9 10 11 12 13 14 15 16 17 18 19 20 21 22 23 24 25 26 27 28 29 30 31 32 33 34 35 36 37 38 39
1850	209972465	209972970	506	0 1 2 3 4 5 6 7 8 9 10 11 12 13 14 15 16 17 18 19 20 21 22 23 24 25 26 27 28 29 30 31 32 33 34 35 36 37 38 39
1851	210133381	210134073	693	1 3 4 5 6 7 9 13 15 18 20 27 30 32 33 35 37 39
1852	210178735	210179311	577	0 3 5 6 7 10 12 17 20 23 24 27 30 32 33 34 36 39
1853	210255941	210256546	606	0 1 2 3 4 6 7 8 9 10 11 12 13 14 15 16 17 18 19 20 21 22 23 24 25 26 27 28 29 30 31 32 33 34 35 36 37 39
1854	210519500	210520095	596	0 2 3 4 5 6 7 8 9 10 11 12 13 14 15 16 17 18 19 20 21 22 23 24 25 26 27 28 29 30 31 32 33 34 35 36 37 38
1855	210541971	210542581	611	1 3 4 7 9 11 16 18 19 21 30 37 39
1856	210568650	210569206	557	0 2 3 4 5 7 8 9 10 11 12 13 14 15 17 18 19 21 22 24 25 26 27 28 29 30 31 32 33 34 35 36 37 38 39
1857	210599560	210600397	838	0 1 2 3 4 7 8 9 10 11 12 13 14 15 16 17 18 19 20 21 23 24 25 26 27 28 29 30 31 32 33 34 35 36 37 38 39
1858	210644516	210645131	616	3 5 6 10 11 12 15 18 19 22 26 29 30 31 33 34 35 39
1859	210840631	210841511	881	0 1 2 3 4 5 6 7 8 9 10 11 12 13 14 15 16 17 18 19 20 21 22 23 24 25 26 27 28 29 30 31 32 33 34 35 36 37 38 39
1860	210991112	210991975	864	0 4 5 7 10 13 15 20 22 23 27 28 29 32 33 35 36 37
1861	211001781	211002432	652	22 24 38 39
1862	211017722	211018698	977	2 4 5 7 8 10 11 12 14 17 20 22 29 30 31 32 33 34 35 36 38 39
1863	211067849	211068449	601	1 2 3 7 8 9 10 11 12 14 15 18 19 20 21 22 23 24 26 28 29 31 32 34 35 37 38
1864	211119216	211119826	611	0 8 17 30 32 33
1865	211123545	211124121	577	0 1 2 3 4 5 6 7 8 9 10 11 12 13 14 15 16 17 18 19 20 21 22 23 24 25 26 27 28 29 30 31 32 33 34 35 36 37 38 39
1866	211159676	211160248	573	0 3 5 6 7 9 10 11 12 13 14 16 17 20 21 22 23 25 26 27 28 29 30 31 32 33 35 36 38
1867	211197534	211198179	646	1 3 4 5 6 7 8 11 12 13 14 15 16 17 18 19 21 23 24 26 27 28 29 30 31 32 33 34 35 36 37 38 39
1868	211244786	211245426	641	1 2 3 4 6 8 9 11 12 13 15 16 17 18 19 20 21 22 23 24 27 28 30 31 32 33 34 35 36 37 38 39
1869	211273384	211274300	917	0 5 7 8 9 10 11 14 15 16 17 20 25 27 29 30 33 34
1870	211274300	211274892	593	0 1 2 3 4 5 6 7 8 9 10 11 12 13 14 15 16 17 18 19 20 21 22 23 24 25 26 27 28 29 30 31 32 33 34 35 36 37 38 39
1871	211361252	211361837	586	0 2 3 9 12 17 23 26 27 28 30 31 32 39
1872	211474880	211479174	4295	0 1 2 3 4 5 6 7 8 9 10 11 12 13 14 15 16 17 18 19 20 21 22 23 24 25 26 27 28 29 30 31 32 33 34 35 36 37 38 39
1873	211510312	211511027	716	2 6 8 15 30 32
1874	211511027	211511732	706	0 1 2 3 4 5 6 7 8 9 10 11 12 13 14 15 16 17 18 19 20 21 22 23 24 25 26 27 28 29 30 31 32 33 34 35 36 37 38 39
1875	211550187	211550797	611	0 1 3 4 5 6 7 8 9 10 11 12 13 15 16 17 18 19 21 22 25 26 28 30 31 32 33 34 36 39
1876	211575425	211576806	1382	0 1 2 3 4 5 6 7 8 9 10 11 12 13 14 15 16 17 18 19 20 21 22 23 24 25 26 27 28 29 30 31 32 33 34 35 36 37 38 39
1877	211599283	211599888	606	2 8 13 15 32 38
1878	211741269	211741909	641	4 5 6 7 9 10 14 16 18 19 20 21 22 23 24 25 26 27 29 30 31 32 34 35 37 39
1879	212095190	212095830	641	0 1 2 3 4 5 6 7 8 9 10 11 12 13 14 15 16 17 18 19 20 21 22 23 24 25 26 27 28 29 30 31 32 33 34 35 36 37 38 39
1880	212281363	212282048	686	2 7 8 10 12 15 18 19 20 22 24 26 29 30
1881	212386750	212387345	596	2 5 11 12 15 17 18 29 32 36 37 38 39
1882	212400722	212401352	631	0 1 2 3 4 5 7 8 9 10 11 12 13 14 15 17 18 19 20 21 22 27 28 29 30 31 32 33 35 36 38 39
1883	212454265	212454835	571	0 1 2 3 4 5 6 7 8 9 10 11 12 13 14 15 16 17 18 19 20 21 22 23 24 25 27 28 29 30 31 32 33 34 35 36 37 38 39
1884	212482046	212482656	611	0
1885	212501781	212518162	16382	0 2 4 5 7 9 12 16 17 18 19 21 22 24 27 29 30 32 33 35 38
1886	212526146	212526924	779	5 6 8 9 10 12 13 16 17 18 19 20 24 26 27 30 32 34 36 37 39
1887	212570650	212571445	796	0 1 2 3 4 5 6 7 8 9 10 11 12 13 14 15 16 17 18 19 20 21 22 23 24 25 26 27 28 29 30 32 33 34 35 36 37 38 39
1888	212703234	212703816	583	1 2 4 6 7 8 9 10 11 12 13 14 15 17 18 19 20 21 22 23 24 25 26 27 28 29 30 31 33 34 36 38 39
1889	212737586	212738186	601	0 1 2 3 4 5 6 7 8 9 10 12 13 14 15 16 17 18 20 21 22 23 24 25 26 27 28 29 32 33 35 36 37 38 39
1890	212891843	212892414	572	6 10 14 16 17
1891	212928808	212929588	781	3 4 6 10 14 20 24 35
1892	213044611	213045251	641	0 1 2 3 4 5 6 7 8 9 10 11 12 13 14 15 16 17 18 19 20 21 22 23 24 25 26 27 28 29 30 31 32 33 34 35 36 37 38 39
1893	213455138	213455748	611	3 9 16 18 36
1894	213488968	213489533	566	0 1 2 3 4 5 6 7 8 9 10 11 12 13 14 15 16 17 18 19 20 21 22 23 24 25 26 27 28 29 30 31 32 33 34 35 36 37 38 39
1895	213603346	213604195	850	0 1 2 3 4 5 6 7 8 9 10 11 13 15 16 17 18 19 20 21 22 24 25 26 27 28 29 30 31 32 33 34 35 36 37 38
1896	213615051	213615736	686	0 1 2 4 5 6 8 12 17 18 20 21 22 24 25 26 27 28 29 30 32 33 35 36 37 38 39
1897	213630764	213631364	601	0 6 18 32
1898	213804310	213804924	615	3 7 13 28 29 31 32 38
1899	213881402	213882062	661	0 1 2 3 5 8 9 10 11 13 15 16 17 19 25 29 37 39
1900	213963643	213964579	937	1 3 4 6 7 9 10 12 14 17 23 27 28 29 34 35 36 39
1901	213985908	213986483	576	1 2 4 6 8 10 11 13 15 16 17 22 23 25 26 27 29 32 33 37
1902	214393500	214394080	581	0 1 3 4 7 8 9 11 12 14 15 16 17 18 19 22 24 26 27 30 31 32 33 34 35 37 38 39
1903	214403186	214403801	616	1 2 4 5 8 9 13 17 18 22 24 32 39
1904	214474841	214475856	1016	1 3 11 12 18 21 26 34
1905	214508706	214509341	636	0 1 2 3 4 5 6 7 8 9 10 11 12 13 14 15 16 17 18 19 20 21 22 23 24 25 26 27 28 29 30 31 32 33 34 35 36 37 38 39
1906	214525405	214525965	561	0 1 2 3 4 5 6 7 8 9 10 11 12 13 14 15 16 17 18 19 20 21 22 23 24 25 26 27 28 29 30 31 32 33 34 35 36 37 38 39
1907	214580173	214583830	3658	7 14 20 21 23 24 25 26 27 28 29 30 31 32 33 39
1908	214817384	214818059	676	1 2 4 5 6 7 8 9 10 11 13 16 17 19 20 21 22 23 24 25 26 27 28 31 32 33 35 36 37 38 39
1909	215113859	215114504	646	1 2 4 5 6 7 8 10 11 12 13 16 17 18 19 20 21 23 24 25 26 28 29 30 31 32 33 34 35 36 37 38 39
1910	215301993	215302644	652	0 1 2 3 5 6 7 8 9 12 13 14 15 16 17 18 20 22 24 26 27 28 29 30 31 32 33 34 35 37 38 39
1911	215328799	215330386	1588	0 1 2 3 5 7 8 10 11 12 14 15 16 17 18 20 21 22 23 24 26 27 28 29 30 31 32 33 34 35 36 37 38 39
1912	215401954	215402674	721	6 7 18 23 27 30 31 32 33 34 35 36 39
1913	215690391	215691017	627	0 2 6 8 9 10 12 13 16 17 19 21 25 29 30 31 32 33 34 38 39
1914	215721634	215722214	581	4 8 11 13 14 15 17 20 21 22 23 24 26 29 31 32 33 35 36 37 38 39
1915	215870595	215871636	1042	0 2 3 5 6 7 9 10 11 13 14 15 17 18 19 20 22 23 24 25 27 30 31 32 33 34 36 37 38 39
1916	216026847	216027452	606	1 2 4 5 6 7 11 12 13 15 20 21 22 23 24 26 27 28 29 33 34 35 36 38 39
1917	216083886	216084446	561	0 1 2 3 4 5 6 7 8 9 10 11 12 13 15 16 17 18 19 20 21 22 23 24 25 26 27 28 29 30 31 32 33 34 35 36 37 38 39
1918	216136390	216137024	635	1 4 6 8 10 11 12 15 16 18 19 20 21 22 23 24 25 26 27 28 29 30 32 33 34 35 36 37 38
1919	216172441	216173129	689	0 2 3 4 5 6 7 8 9 11 16 18 19 20 21 22 24 26 28 29 30 31 32 36 38
1920	216363412	216364052	641	0 6 10 11 13 14 16 17 18 21 24 28 32 33 35 37 38
1921	216626145	216627685	1541	1 2 3 4 5 6 7 8 9 10 11 12 13 14 15 16 17 18 19 20 21 22 23 24 25 27 28 29 30 31 32 33 34 36 37 38 39
1922	217327077	217327582	506	0 1 2 3 4 5 6 7 8 9 10 11 12 13 14 15 16 17 18 19 20 21 22 23 24 25 26 27 28 29 30 31 32 33 34 35 36 37 38 39
1923	217338296	217338836	541	0 1 2 3 4 5 6 7 9 10 11 12 13 14 15 16 18 19 20 21 22 23 24 25 26 27 28 30 33 34 35 36 37 38 39
1924	217354395	217355139	745	0 1 2 3 5 6 7 8 10 13 15 16 17 18 21 22 23 24 26 28 29 31 36 37 38 39
1925	217370583	217371323	741	0 1 2 3 4 5 6 7 8 9 10 11 12 13 14 15 16 17 18 19 20 21 22 23 24 25 26 27 28 29 30 31 32 33 34 35 36 37 38 39
1926	217659470	217665795	6326	0 1 2 3 4 5 6 7 8 9 10 11 12 13 14 15 16 17 18 19 20 21 22 23 24 25 26 27 28 29 30 31 32 33 34 35 36 37 38 39
1927	217715760	217716832	1073	0 1 2 4 5 6 7 8 9 10 12 13 14 15 17 18 19 20 21 22 23 24 25 26 27 28 29 30 31 32 33 35 36 37 38 39
1928	217869029	217869633	605	0 1 2 3 4 5 6 7 8 9 10 11 12 14 15 16 17 18 19 20 22 23 24 25 26 27 28 29 32 33 35 36 37 38 39
1929	218049978	218050658	681	0 1 2 3 5 6 7 9 11 13 14 16 17 19 20 21 22 23 24 25 26 27 28 29 30 31 32 33 34 35 36 37 38 39
1930	218367058	218367703	646	1 3 5 6 7 8 9 10 11 13 14 15 17 20 21 22 23 25 26 28 29 31 32 33 34 36 39
1931	218896586	218897191	606	2 4 5 6 7 8 9 10 15 17 18 19 20 21 22 23 24 25 26 27 28 29 30 31 32 33 34 35 36 37 38 39
1932	219024197	219024796	600	1 6 8 11 27 28 31 34 38 39
1933	219764061	219765136	1076	0 1 2 3 4 5 6 7 8 9 10 11 12 13 14 15 16 17 18 19 20 21 22 23 24 25 26 27 28 29 30 31 32 33 34 35 36 37 38 39
1934	219795612	219796467	856	12 18
1935	219802264	219802859	596	0 1 2 3 4 5 6 7 8 9 10 11 12 13 14 15 16 17 18 19 20 21 22 23 24 25 26 27 28 29 30 31 32 33 34 35 36 37 38 39
1936	219863111	219863714	604	0 1 2 3 4 5 6 7 8 9 10 11 12 13 14 15 16 17 18 19 20 23 24 25 26 28 30 32 33 34 35 37
1937	219903944	219904624	681	0 1 2 7 12 13 14 15 16 17 20 21 22 23 24 25 26 27 28 29 30 31 32 34 35 36 37 38 39
1938	220066480	220067050	571	2 7 8 17 31
1939	220362132	220362750	619	0 2 3 5 6 8 9 10 11 12 13 14 15 16 17 18 19 22 24 26 27 28 29 30 31 32 33 34 35 36 37 38 39
1940	220549344	220549965	622	0 1 2 3 4 5 6 7 8 9 10 11 12 13 14 15 16 17 18 19 20 21 22 23 24 25 26 27 28 29 30 31 32 33 34 35 36 37 38 39
1941	220565560	220566395	836	0 1 2 3 4 5 6 7 8 9 10 11 12 13 14 15 16 17 18 19 20 21 22 23 24 25 26 27 28 29 30 31 32 33 34 35 36 37 38 39
1942	220665716	220666376	661	0 1 2 3 4 5 6 7 8 9 10 11 12 13 14 15 16 17 18 19 20 21 22 23 24 25 26 27 28 29 30 31 32 33 34 35 36 37 38 39
1943	220805806	220807101	1296	0 2 5 10 15 17 18 21 22 29 32 33 36 38
1944	221131610	221132205	596	1 3 4 7 9 11 12 13 15 16 17 18 20 21 24 25 26 27 29 32 33 38 39
1945	221172474	221173064	591	3 5 6 7 8 9 10 11 12 13 14 15 16 17 18 19 20 21 22 24 28 29 30 32 33 34 35 36 37 39
1946	221298789	221299515	727	0 1 2 4 5 6 7 9 10 12 13 14 15 17 19 20 21 22 23 24 25 27 28 29 30 31 32 33 34 35 36 37 38 39
1947	221382374	221383020	647	0 1 2 4 5 6 7 9 10 12 13 14 15 16 17 18 19 20 22 23 24 26 27 28 29 30 31 32 33 34 35 36 38 39
1948	221433984	221434714	731	0 1 2 3 4 5 7 19 22 24 28 32 33 36 37
1949	221524582	221525187	606	0 1 2 3 4 6 7 8 9 10 11 12 14 15 16 17 18 19 20 21 22 23 24 26 27 28 29 30 31 32 33 34 35 36 37 38 39
1950	221627607	221628167	561	0 3 5 6 7 8 9 10 11 12 13 14 15 17 18 19 20 21 22 24 27 28 29 30 31 34 35 36 37 38 39
1951	221711594	221712154	561	0 4 5 6 7 8 10 11 12 13 15 17 20 22 23 24 28 29 30 32 34 35 36 38
1952	221883388	221884283	896	0 1 2 3 4 5 6 7 8 9 10 11 12 13 14 15 16 17 18 19 20 21 22 23 24 25 26 27 28 29 30 31 32 33 34 35 36 37 38 39
1953	221950400	221950968	569	5 6 12 13 14 15 16 18 22 23 28 29 31 33 34 35 38 39
[truncated: 222 more rows]

## Sheet: chr3
chromosome	3
mainid	s_coord	e_coord	length	samples
[truncated: 863 more rows]

## Sheet: chr4
chromosome	4
[truncated: 1,697 more rows]

[truncated: 19 more sheets: chr5, chr6, chr7, chr8, chr9, chr10, chr11, chr12, chr13, chr14, chr15, chr16, chr17, chr18, chr19, chr20, chr21, chr22, chr23]
